# Supplementary material for: Comparative integrated omics: identification of key functionalities in microbial community-wide metabolic networks
Source: NPJ Biofilms Microbiomes. 2015 Jun 17;1:15007–. doi: 10.1038/npjbiofilms.2015.7 (PMC5515219; doi:10.1038/npjbiofilms.2015.7)
Supplement: Supplementary Dataset 1 [file npjbiofilms20157-s2.xls]

## Sheet: Sheet1
OTU_ID	classification	relative abundance autumn	relative abundance winter
AB237682.1.1433	Bacteria;Proteobacteria;Gammaproteobacteria;Pseudomonadales;Moraxellaceae;uncultured;uncultured	0	0.148202
CU924480.1.1336	Bacteria;Actinobacteria;Acidimicrobiia;Acidimicrobiales;Candidatus_Microthrix;uncultured	0	0.301945
AB237682.1.1433_m08	Bacteria;Proteobacteria;Gammaproteobacteria;Pseudomonadales;Moraxellaceae;uncultured;uncultured	0	0.136966
AB237682.1.1433_m05	Bacteria;Proteobacteria;Gammaproteobacteria;Pseudomonadales;Moraxellaceae;uncultured;uncultured	0	0.107352
AB237682.1.1433_m09	Bacteria;Proteobacteria;Gammaproteobacteria;Pseudomonadales;Moraxellaceae;uncultured;uncultured	0	0.100154
AB237682.1.1433_m01	Bacteria;Proteobacteria;Gammaproteobacteria;Pseudomonadales;Moraxellaceae;uncultured;uncultured	0	0.097891
AB237682.1.1433_m03	Bacteria;Proteobacteria;Gammaproteobacteria;Pseudomonadales;Moraxellaceae;uncultured;uncultured	0	0.057073
CU924480.1.1336_m91	Bacteria;Actinobacteria;Acidimicrobiia;Acidimicrobiales;Candidatus_Microthrix;uncultured	0	0.050419
EU104034.1.1452	Bacteria;Proteobacteria;Gammaproteobacteria;Pseudomonadales;Moraxellaceae;Perlucidibaca;uncultured	0.151239	0
EU104147.1.1450	Bacteria;Proteobacteria;Gammaproteobacteria;Pseudomonadales;Moraxellaceae;uncultured;uncultured	0.046294	0
EU104153.1.1449	Bacteria;Proteobacteria;Gammaproteobacteria;Pseudomonadales;Moraxellaceae;uncultured;uncultured	0.450831	0
FJ660552.1.1482	Bacteria;Spirochaetes;Spirochaetes;Spirochaetales;Leptospiraceae;Leptospira;uncultured	0.052435	0
FJ660564.1.1477	Bacteria;Spirochaetes;Spirochaetes;Spirochaetales;Leptospiraceae;Leptospira;uncultured	0.018793	0
FR774596.1.1306	Bacteria;Proteobacteria;Gammaproteobacteria;Pseudomonadales;Moraxellaceae;uncultured;uncultured	0.058636	0
HQ324887.1.1492	Bacteria;BD1-5;uncultured	0.026927	0
HQ403210.1.1486	Bacteria;Proteobacteria;Gammaproteobacteria;Pseudomonadales;Moraxellaceae;uncultured;uncultured	0.194845	0
