# Supplementary material for: Comparative integrated omics: identification of key functionalities in microbial community-wide metabolic networks
Source: NPJ Biofilms Microbiomes. 2015 Jun 17;1:15007–. doi: 10.1038/npjbiofilms.2015.7 (PMC5515219; doi:10.1038/npjbiofilms.2015.7)
Supplement: Supplementary Dataset 2 [file npjbiofilms20157-s3.xls]

## Sheet: Sheet1
Row.names	num_of_gene_ids	winter_KOGA_value	autumn_KOGA_value	winter_KOTA_value	autumn_KOTA_value	relExp_winter	relExp_autumn	relExp_WinterVsAutumn	KOTA_WinterByAutumn	num_of_protein_ids	winter_proteomics_NSI_ko_value	autumn_proteomics_NSI_ko_value
K00001	1049	4.049	16.331	1.642	6.555	0.405532	0.401384	1.01034	0.250496	27	0.00025406	0.000474914
K00002	57	0.649	0.647	0.119	0.107	0.183359	0.165379	1.10872	1.11215	0	0	0
K00003	422	2.336	7.311	0.574	2.103	0.245719	0.287649	0.854233	0.272943	7	7.63324e-06	7.0605e-05
K00004	26	0.143	0.08	0.132	0.106	0.923077	1.325	0.696662	1.24528	0	0	0
K00005	1	0	0	0	0.007	NA	Inf	NA	0	0	0	0
K00006	3	0.053	0.086	0.009	0.012	0.169811	0.139535	1.21698	0.75	0	0	0
K00007	1	0	0.006	0	0	NA	0	NA	NA	0	0	0
K00008	12	0.194	0.046	0.022	0.018	0.113402	0.391304	0.289805	1.22222	0	0	0
K00009	3	0.006	0	0	0.009	0	Inf	0	0	0	0	0
K00010	7	0.129	0.019	0.005	0.003	0.0387597	0.157895	0.245478	1.66667	0	0	0
K00011	4	0.047	0.007	0.003	0	0.0638298	0	Inf	Inf	0	0	0
K00012	633	3.954	5.12	1.418	3.018	0.358624	0.589453	0.608402	0.469848	5	4.52948e-05	4.21856e-05
K00013	388	2.22	6.952	0.658	2.241	0.296396	0.322353	0.919477	0.293619	5	2.27648e-05	1.91447e-05
K00014	144	0.894	2.942	0.264	0.623	0.295302	0.211761	1.39451	0.423756	1	0	3.37447e-06
K00015	18	0.27	0.115	0.047	0.016	0.174074	0.13913	1.25116	2.9375	0	0	0
K00016	13	0.053	0.041	0.042	0.053	0.792453	1.29268	0.61303	0.792453	1	0	1.16025e-06
K00018	18	0.201	0.047	0.026	0.029	0.129353	0.617021	0.209641	0.896552	0	0	0
K00019	27	0.432	0.165	0.124	0.037	0.287037	0.224242	1.28003	3.35135	2	3.90804e-05	0
K00020	266	1.369	5.634	0.29	1.379	0.211833	0.244764	0.86546	0.210297	0	0	0
K00021	30	0.106	0.864	0.121	0.083	1.14151	0.0960648	11.8827	1.45783	0	0	0
K00022	58	1.526	1.18	0.234	0.266	0.153342	0.225424	0.680239	0.879699	7	0.000651758	0.000250587
K00023	325	2.167	2.062	1.876	1.087	0.865713	0.527158	1.64223	1.72585	39	0.00282544	0.00140114
K00024	1464	3.075	8.982	3.278	7.627	1.06602	0.849143	1.2554	0.429789	50	0.0011132	0.0020976
K00025	815	1.791	7.007	2.154	4.662	1.20268	0.665335	1.80763	0.462033	38	0.000878864	0.00196764
K00026	10	0.214	0.127	0.093	0.044	0.434579	0.346457	1.25435	2.11364	3	0.000152819	0.000265566
K00027	553	3.384	8.11	1.271	2.471	0.375591	0.304686	1.23272	0.514367	10	2.78819e-05	0.00016916
K00028	129	1.642	2.342	0.457	0.562	0.278319	0.239966	1.15983	0.813167	6	2.78819e-05	1.47561e-05
K00029	1074	5.097	17.544	2.252	4.758	0.441829	0.271204	1.62914	0.473308	20	2.78819e-05	0.000679072
K00030	381	0.825	2.045	0.496	2.138	0.601212	1.04548	0.57506	0.231993	6	3.79325e-05	2.29042e-05
K00031	4085	6.148	12.361	4.302	22.206	0.69974	1.79646	0.389511	0.193731	55	0.00139906	0.000652773
K00033	77	1.224	0.303	0.227	0.088	0.185458	0.290429	0.638564	2.57955	1	8.94695e-06	0
K00034	7	0.061	0.032	0.006	0.009	0.0983607	0.28125	0.349727	0.666667	1	1.67668e-05	0
K00035	1	0.024	0	0	0	0	NA	NA	NA	0	0	0
K00036	111	2.56	0.531	0.251	0.153	0.0980469	0.288136	0.34028	1.64052	1	7.21993e-06	0
K00038	9	0.927	0.173	0.053	0.01	0.0571737	0.0578035	0.989105	5.3	2	4.15405e-05	8.70965e-07
K00039	1	0	0	0	0.003	NA	Inf	NA	0	0	0	0
K00040	5	0.071	0.007	0.006	0.006	0.084507	0.857143	0.0985915	1	0	0	0
K00041	19	0.273	0.043	0.027	0.018	0.0989011	0.418605	0.236264	1.5	0	0	0
K00042	155	0.572	2.609	0.113	0.821	0.197552	0.31468	0.627788	0.137637	0	0	0
K00043	11	0.156	0.107	0.023	0.012	0.147436	0.11215	1.31464	1.91667	0	0	0
K00044	55	0.477	2.149	0.075	0.378	0.157233	0.175896	0.893897	0.198413	0	0	0
K00045	5	0.167	0.018	0.01	0.004	0.0598802	0.222222	0.269461	2.5	0	0	0
K00046	26	0.342	0.214	0.043	0.043	0.125731	0.200935	0.625731	1	0	0	0
K00048	4	0.003	0.013	0	0.007	0	0.538462	0	0	0	0	0
K00049	5	0.031	0.009	0.018	0.003	0.580645	0.333333	1.74194	6	0	0	0
K00050	22	0.439	0.144	0.027	0.006	0.0615034	0.0416667	1.47608	4.5	0	0	0
K00051	125	0.659	1.419	0.621	0.723	0.942337	0.509514	1.84948	0.858921	13	0.000398859	0.000648875
K00052	480	2.348	7.681	0.74	1.939	0.315162	0.252441	1.24846	0.38164	6	4.75838e-05	2.50696e-05
K00053	982	3.031	9.5	1.99	5.002	0.656549	0.526526	1.24694	0.397841	58	0.00173175	0.00590981
K00054	73	0.681	0.56	0.227	0.284	0.333333	0.507143	0.657277	0.799296	2	2.46053e-06	6.6569e-06
K00055	3	0.3	0.039	0.018	0.001	0.06	0.025641	2.34	18	1	1.32004e-05	0
K00057	311	1.968	3.821	0.595	1.691	0.302337	0.442554	0.683165	0.351863	4	1.19834e-05	4.91964e-06
K00058	948	4.584	9.639	1.732	4.28	0.377836	0.444029	0.850925	0.404673	14	2.03031e-05	0.000235802
K00059	1255	8.39	14.079	2.354	6.343	0.280572	0.450529	0.622761	0.371118	47	0.00331472	0.0017114
K00060	26	0.449	0.279	0.019	0.025	0.0423163	0.0896057	0.472249	0.76	0	0	0
K00064	6	0.141	0.005	0.003	0.003	0.0212766	0.6	0.035461	1	0	0	0
K00065	26	0.523	0.379	0.087	0.061	0.166348	0.16095	1.03354	1.42623	0	0	0
K00066	5	0.277	0.039	0.034	0.006	0.122744	0.153846	0.797834	5.66667	1	3.65393e-05	0
K00067	377	1.511	4.363	0.39	1.877	0.258107	0.430209	0.599958	0.207778	0	0	0
K00068	1	0	0	0	0.004	NA	Inf	NA	0	0	0	0
K00073	1	0	0.011	0	0	NA	0	NA	NA	0	0	0
K00074	281	3.648	1.702	0.797	0.686	0.218476	0.403055	0.542049	1.16181	7	0.000330509	0.00027451
K00075	215	1.085	4.241	0.333	0.827	0.306912	0.195001	1.5739	0.40266	0	0	0
K00076	11	0.939	0.175	0.061	0.019	0.0649627	0.108571	0.598341	3.21053	1	1.6349e-05	0
K00077	60	0.65	0.382	0.204	0.133	0.313846	0.348168	0.901423	1.53383	0	0	0
K00082	1	0.054	0.001	0.003	0	0.0555556	0	Inf	Inf	0	0	0
K00083	24	0.364	0.407	0.091	0.091	0.25	0.223587	1.11813	1	0	0	0
K00086	9	0.006	0.065	0.011	0.052	1.83333	0.8	2.29167	0.211538	0	0	0
K00087	6	0.09	0.008	0.008	0.029	0.0888889	3.625	0.0245211	0.275862	0	0	0
K00088	1048	4.901	11.774	1.532	5.142	0.312589	0.436725	0.715758	0.297939	25	7.07228e-05	0.000578424
K00090	22	0.217	0.171	0.026	0.039	0.119816	0.22807	0.525346	0.666667	0	0	0
K00091	41	0.383	0.936	0.027	0.33	0.0704961	0.352564	0.199953	0.0818182	0	0	0
K00096	1	0	0.03	0	0.012	NA	0.4	NA	0	0	0	0
K00097	211	1.376	4.775	0.413	0.732	0.300145	0.153298	1.95792	0.564208	0	0	0
K00098	1	0	0	0	0.003	NA	Inf	NA	0	0	0	0
K00099	271	1.674	5.68	0.362	1.006	0.216249	0.177113	1.22097	0.359841	0	0	0
K00100	1198	10.46	25.105	2.345	6.278	0.224187	0.25007	0.8965	0.373527	22	0.000592791	0.000435856
K00101	62	0.822	1.263	0.081	0.251	0.0985401	0.198733	0.495841	0.322709	1	0	1.14345e-07
K00102	120	2.564	1.085	0.27	0.215	0.105304	0.198157	0.531419	1.25581	1	8.42272e-06	0
K00103	8	0.293	0.167	0.041	0.012	0.139932	0.0718563	1.94738	3.41667	0	0	0
K00104	204	2.607	3.336	0.358	0.688	0.137323	0.206235	0.665855	0.520349	2	8.42272e-06	1.14345e-07
K00105	104	0.951	1.197	0.228	0.593	0.239748	0.495405	0.483943	0.384486	2	3.82022e-06	0
K00106	16	0.433	0.196	0.061	0.022	0.140878	0.112245	1.25509	2.77273	0	0	0
K00107	5	0.011	0.027	0.002	0.009	0.181818	0.333333	0.545455	0.222222	0	0	0
K00108	357	3.078	7.529	0.55	1.563	0.178687	0.207597	0.860741	0.351887	3	0	2.19539e-05
K00109	17	0.628	0.169	0.038	0.017	0.0605096	0.100592	0.601536	2.23529	0	0	0
K00111	372	2.252	5.471	0.686	1.907	0.304618	0.348565	0.87392	0.359727	4	3.82022e-06	3.91526e-05
K00113	6	0.04	0.047	0.019	0	0.475	0	Inf	Inf	0	0	0
K00114	100	0.588	0.3	0.854	0.181	1.45238	0.603333	2.40726	4.71823	25	0.00456666	0.000538688
K00115	3	0.04	0.035	0.007	0	0.175	0	Inf	Inf	0	0	0
K00116	34	0.136	0.197	0.067	0.087	0.492647	0.441624	1.11553	0.770115	0	0	0
K00117	36	0.201	0.183	0.074	0.072	0.368159	0.393443	0.935738	1.02778	0	0	0
K00118	4	0.046	0.012	0.02	0	0.434783	0	Inf	Inf	0	0	0
K00119	130	1.647	3.374	0.242	0.458	0.146934	0.135744	1.08243	0.528384	1	0	6.72445e-07
K00121	414	2.654	6.871	0.612	2.028	0.230595	0.295154	0.781272	0.301775	8	0.000282636	2.9662e-05
K00122	187	1.634	6.583	0.339	0.987	0.207466	0.149932	1.38374	0.343465	2	2.93169e-06	6.58383e-06
K00123	606	5.39	4.638	1.379	2.513	0.255844	0.541828	0.472187	0.548747	10	0.000559686	0.000168527
K00124	156	2.351	1.815	0.457	0.503	0.194385	0.277135	0.70141	0.908549	5	6.19158e-05	8.14099e-06
K00125	0	0	0	0	0	NA	NA	NA	NA	0	0	0
K00126	1	0.005	0.014	0	0	0	0	NA	NA	0	0	0
K00127	13	0.16	0.072	0.05	0.016	0.3125	0.222222	1.40625	3.125	0	0	0
K00128	1312	13.804	15.82	3.089	4.911	0.223776	0.31043	0.720858	0.628996	48	0.00330243	0.000978775
K00129	150	3.855	2.891	0.496	0.639	0.128664	0.221031	0.582109	0.776213	13	0.000625291	0.000136439
K00130	260	8.731	2.63	0.986	0.575	0.112931	0.218631	0.516536	1.71478	20	0.000684864	0.000110257
K00131	199	1.426	3.066	0.234	0.781	0.164095	0.254729	0.644195	0.299616	3	1.51115e-05	0
K00132	5	0	0.015	0.003	0.02	Inf	1.33333	Inf	0.15	0	0	0
K00133	774	2.701	8.601	1.051	4.21	0.389115	0.489478	0.794959	0.249644	9	4.62703e-06	7.54561e-05
K00134	1734	5.208	19.404	4.342	8.723	0.833717	0.449546	1.85457	0.497765	71	0.00351184	0.00240385
K00135	294	6.958	4.146	0.796	0.826	0.114401	0.199228	0.574219	0.96368	20	0.000631403	4.07058e-05
K00137	67	2.893	0.617	0.322	0.167	0.111303	0.270665	0.411222	1.92814	10	0.000375655	8.36304e-05
K00138	137	1.376	0.679	0.639	0.411	0.46439	0.605302	0.767203	1.55474	18	0.00214308	0.000423837
K00139	52	0.988	1.324	0.085	0.13	0.0860324	0.0981873	0.876207	0.653846	5	0.000131014	2.2768e-06
K00140	233	2.791	2.567	0.69	0.493	0.247223	0.192053	1.28727	1.39959	3	4.33718e-06	1.76106e-05
K00141	9	0.904	0.169	0.06	0.017	0.0663717	0.100592	0.659813	3.52941	3	8.33359e-05	1.07379e-06
K00143	4	0.006	0	0	0.017	0	Inf	0	0	0	0	0
K00145	481	1.668	6.957	0.421	2.431	0.252398	0.349432	0.722309	0.17318	10	1.25419e-06	0.000148749
K00146	130	5.77	1.652	0.584	0.261	0.101213	0.15799	0.640629	2.23755	18	0.000675595	0.00011133
K00147	385	1.898	6.78	0.534	2.152	0.281349	0.317404	0.886406	0.248141	3	0	5.55469e-05
K00148	1	0	0	0	0.003	NA	Inf	NA	0	0	0	0
K00149	40	2.004	0.627	0.131	0.156	0.0653693	0.248804	0.262734	0.839744	5	0.000136458	8.38173e-06
K00150	185	1.553	2.154	1.116	1.012	0.718609	0.469824	1.52953	1.10277	29	0.00225878	0.000923255
K00151	117	4.135	1.236	0.557	0.231	0.134704	0.186893	0.720753	2.41126	11	0.000416808	2.99768e-05
K00152	0	0	0	0	0	NA	NA	NA	NA	0	0	0
K00153	25	1.476	0.189	0.079	0.005	0.053523	0.026455	2.02317	15.8	3	0.000194614	1.76614e-06
K00154	264	0.71	5.735	0.487	1.693	0.685915	0.295205	2.32352	0.287655	8	0	9.26115e-05
K00155	655	8.658	10.021	1.582	3.156	0.182721	0.314939	0.58018	0.501267	40	0.00219559	0.00058454
K00156	11	0.465	0.113	0.031	0.025	0.0666667	0.221239	0.301333	1.24	0	0	0
K00157	9	0.258	0.144	0.038	0.009	0.147287	0.0625	2.35659	4.22222	0	0	0
K00158	3	0.245	0.074	0.02	0.012	0.0816327	0.162162	0.503401	1.66667	0	0	0
K00161	243	1.536	1.668	0.411	0.921	0.267578	0.552158	0.484604	0.446254	0	0	0
K00162	266	2.212	1.581	0.663	0.845	0.299729	0.534472	0.560794	0.784615	1	0	7.53141e-06
K00163	1347	5.033	15.436	1.829	6.525	0.363402	0.422713	0.859688	0.280307	33	0.00142804	0.00018853
K00164	1911	7.438	16.303	3.417	10.412	0.459398	0.638655	0.71932	0.328179	61	0.00130129	0.000820844
K00166	19	0.184	0.087	0.022	0.053	0.119565	0.609195	0.196267	0.415094	0	0	0
K00167	77	0.901	0.63	0.186	0.191	0.206437	0.303175	0.680919	0.973822	0	0	0
K00169	46	0.389	0.166	0.631	0.106	1.62211	0.638554	2.54028	5.95283	1	1.05618e-05	0
K00170	44	0.317	0.176	0.67	0.105	2.11356	0.596591	3.54274	6.38095	2	2.37455e-05	1.13681e-06
K00171	7	0.005	0.006	0.017	0.003	3.4	0.5	6.8	5.66667	0	0	0
K00172	35	0.225	0.127	0.554	0.127	2.46222	1	2.46222	4.3622	4	0.000444311	8.08008e-05
K00174	341	3.7	1.672	1.259	0.77	0.34027	0.460526	0.738873	1.63506	4	4.21653e-05	2.69421e-06
K00175	196	1.945	1.024	0.739	0.458	0.379949	0.447266	0.849492	1.61354	4	3.58904e-05	1.10918e-05
K00176	5	0.028	0.021	0.049	0.023	1.75	1.09524	1.59783	2.13043	0	0	0
K00177	26	0.101	0.062	0.039	0.098	0.386139	1.58065	0.244292	0.397959	0	0	0
K00178	1	0.055	0.033	0.018	0.001	0.327273	0.030303	10.8	18	1	2.38126e-05	4.0799e-05
K00179	27	0.446	0.286	0.041	0.026	0.0919283	0.0909091	1.01121	1.57692	0	0	0
K00180	3	0.056	0.011	0	0	0	0	NA	NA	0	0	0
K00184	515	2.544	1.65	1.792	3.114	0.704403	1.88727	0.373238	0.575466	5	5.01717e-05	2.21376e-05
K00185	617	1.484	1.487	1.57	3.2	1.05795	2.15198	0.491617	0.490625	0	0	0
K00186	14	0.163	0.044	0.073	0.02	0.447853	0.454545	0.985276	3.65	0	0	0
K00187	12	0.094	0.039	0.054	0.02	0.574468	0.512821	1.12021	2.7	0	0	0
K00190	1	0	0	0.006	0	Inf	NA	NA	Inf	0	0	0
K00192	5	0.006	0	0.018	0.011	3	Inf	0	1.63636	1	2.34921e-05	0
K00193	1	0	0	0.006	0.003	Inf	Inf	NA	2	2	3.99041e-05	0
K00194	7	0	0	0.02	0.026	Inf	Inf	NA	0.769231	0	0	0
K00195	1	0	0	0	0.003	NA	Inf	NA	0	0	0	0
K00197	3	0.01	0	0.017	0.006	1.7	Inf	0	2.83333	0	0	0
K00198	4	0.003	0.003	0.018	0.007	6	2.33333	2.57143	2.57143	0	0	0
K00200	3	0.006	0	0.018	0.004	3	Inf	0	4.5	0	0	0
K00201	0	0	0	0	0	NA	NA	NA	NA	0	0	0
K00203	1	0.006	0	0	0.017	0	Inf	0	0	0	0	0
K00205	4	0	0	0.012	0.015	Inf	Inf	NA	0.8	0	0	0
K00207	40	0.417	0.13	0.261	0.046	0.625899	0.353846	1.76885	5.67391	0	0	0
K00208	448	1.954	5.481	0.919	1.801	0.470317	0.32859	1.43132	0.510272	10	8.71082e-05	0.000329682
K00209	7	0.098	0.051	0.04	0.011	0.408163	0.215686	1.89239	3.63636	0	0	0
K00210	276	0.514	8.618	0.34	1.528	0.661479	0.177303	3.73077	0.222513	3	0	4.25138e-05
K00211	1	0	0	0	0.005	NA	Inf	NA	0	0	0	0
K00213	5	0.025	0.022	0.013	0.003	0.52	0.136364	3.81333	4.33333	0	0	0
K00214	1	0	0.006	0	0	NA	0	NA	NA	0	0	0
K00215	467	1.782	4.423	0.353	2.336	0.198092	0.528148	0.375069	0.151113	12	1.19113e-05	0.000816421
K00217	14	0.118	0.065	0.057	0.019	0.483051	0.292308	1.65254	3	0	0	0
K00218	8	0.649	0.101	0.023	0.015	0.0354391	0.148515	0.238624	1.53333	0	0	0
K00219	1033	3.653	23.285	1.204	5.876	0.329592	0.252351	1.30608	0.204901	22	8.32267e-06	0.000317047
K00220	252	0.462	7.496	0.3	1.33	0.649351	0.177428	3.6598	0.225564	3	0	4.25138e-05
K00222	2	0.006	0.003	0.005	0	0.833333	0	Inf	Inf	0	0	0
K00223	0	0	0	0	0	NA	NA	NA	NA	0	0	0
K00224	7	0.092	0.175	0.029	0.076	0.315217	0.434286	0.72583	0.381579	0	0	0
K00226	367	2.737	6.053	0.875	1.282	0.319693	0.211796	1.50944	0.682527	2	0	3.00941e-05
K00227	3	0.006	0.076	0	0.023	0	0.302632	0	0	0	0	0
K00228	333	1.115	6.718	0.486	1.694	0.435874	0.252158	1.72857	0.286895	2	0	1.75905e-05
K00230	3	0.035	0.022	0	0	0	0	NA	NA	0	0	0
K00231	6	0.432	0.048	0.014	0.001	0.0324074	0.0208333	1.55556	14	0	0	0
K00232	8	0.056	0.033	0	0.02	0	0.606061	0	0	0	0	0
K00234	417	1.185	5.017	0.963	2.55	0.812658	0.508272	1.59887	0.377647	20	7.35903e-05	0.00049693
K00235	86	0.426	1.699	0.247	0.503	0.579812	0.296057	1.95845	0.491054	7	0.000379421	0.000101322
K00237	1	0	0	0	0.004	NA	Inf	NA	0	0	0	0
K00239	2049	8.095	14.652	4.072	10.74	0.503027	0.733006	0.686252	0.379143	59	0.00072957	0.00113914
K00240	657	3.157	5.819	1.448	2.825	0.458663	0.485479	0.944765	0.512566	17	0.000551948	0.000540214
K00241	168	1.313	1.91	0.437	0.892	0.332826	0.467016	0.712665	0.48991	1	0	4.96165e-06
K00242	87	0.142	0.794	0.202	0.452	1.42254	0.56927	2.49888	0.446903	0	0	0
K00243	58	0.301	1.113	0.182	0.275	0.604651	0.24708	2.44719	0.661818	0	0	0
K00244	304	3.321	2.608	1.24	2.017	0.373382	0.77339	0.482786	0.614774	23	0.000465677	0.000169716
K00245	23	0.156	0.146	0.079	0.117	0.50641	0.80137	0.631931	0.675214	0	0	0
K00246	20	0.079	0.079	0.046	0.14	0.582278	1.77215	0.328571	0.328571	0	0	0
K00247	2	0.037	0.025	0.008	0.006	0.216216	0.24	0.900901	1.33333	0	0	0
K00248	1924	11.131	20.762	3.594	10.191	0.322882	0.490849	0.657804	0.352664	66	0.00148215	0.00125419
K00249	5507	23.475	64.921	7.059	31.607	0.300703	0.486853	0.617646	0.223337	118	0.00180161	0.0017001
K00251	1	0.017	0.004	0.011	0.01	0.647059	2.5	0.258824	1.1	0	0	0
K00252	337	4.059	1.86	0.994	0.959	0.244888	0.515591	0.474965	1.0365	4	4.31534e-06	2.74405e-05
K00253	593	7.379	13.293	1.255	3.228	0.170077	0.242835	0.700383	0.388786	24	0.000770293	0.000221394
K00254	41	0.349	1.169	0.085	0.189	0.243553	0.161677	1.50642	0.449735	1	0	2.65569e-05
K00255	859	1.892	11.356	1.036	5.497	0.547569	0.484061	1.1312	0.188466	13	4.95458e-06	0.000118261
K00256	14	0.211	0.146	0.011	0.007	0.0521327	0.0479452	1.08734	1.57143	0	0	0
K00257	6734	25.604	52.599	8.769	36.032	0.342486	0.685032	0.499956	0.243367	115	0.00195536	0.00183539
K00258	93	1.217	1.229	0.385	0.478	0.316352	0.388934	0.813381	0.805439	0	0	0
K00259	173	2	0.687	0.48	0.317	0.24	0.461426	0.520126	1.5142	1	1.15733e-06	0
K00260	108	1.147	0.849	0.625	0.383	0.5449	0.451119	1.20788	1.63185	5	5.38255e-06	4.96658e-05
K00261	499	3.477	2.403	1.785	1.667	0.513374	0.693716	0.740034	1.07079	14	0.000162315	9.18657e-05
K00262	397	2.682	2.362	0.921	1.667	0.3434	0.705758	0.48657	0.55249	11	0.000350133	8.64644e-05
K00263	71	0.269	0.216	0.152	0.29	0.565056	1.34259	0.420869	0.524138	0	0	0
K00264	1369	7.19	16.003	2.429	7.91	0.33783	0.494282	0.683476	0.30708	39	0.000444712	0.000934379
K00265	3286	9.922	31.566	4.528	18.896	0.45636	0.598619	0.762354	0.239627	72	0.00050003	0.00178339
K00266	1279	3.633	11.689	1.419	6.92	0.390586	0.59201	0.659763	0.205058	19	2.28169e-05	0.000320639
K00270	15	0.14	0.049	0.038	0.055	0.271429	1.12245	0.241818	0.690909	0	0	0
K00271	23	0.197	0.105	0.044	0.08	0.22335	0.761905	0.293147	0.55	0	0	0
K00273	160	0.166	0.137	0.736	6.72	4.43373	49.0511	0.0903901	0.109524	0	0	0
K00274	30	1.285	0.433	0.06	0.093	0.0466926	0.214781	0.217397	0.645161	1	2.6268e-06	0
K00275	173	1.025	3.739	0.305	0.79	0.297561	0.211286	1.40833	0.386076	1	7.17649e-06	0
K00276	4	0	0	0	0.016	NA	Inf	NA	0	0	0	0
K00278	715	3.63	10.188	1.227	3.334	0.338017	0.327248	1.03291	0.368026	0	0	0
K00281	664	5.516	5.265	1.213	2.205	0.219906	0.418803	0.525081	0.550113	1	0	1.43391e-05
K00282	189	1.264	5.288	0.305	0.79	0.241297	0.149395	1.61517	0.386076	1	0	2.71633e-07
K00283	299	1.23	7.974	0.325	1.297	0.264228	0.162654	1.62448	0.250578	8	0	8.4705e-05
K00284	2573	9.365	26.958	4.087	14.581	0.436412	0.540878	0.806858	0.280296	63	0.000483387	0.00123492
K00285	95	1.13	0.562	0.179	0.276	0.158407	0.491103	0.322554	0.648551	0	0	0
K00286	150	1.188	3.079	0.318	0.693	0.267677	0.225073	1.18929	0.458874	1	3.16419e-06	0
K00287	100	0.931	1.539	0.179	0.353	0.192266	0.22937	0.838238	0.507082	1	0	3.28595e-05
K00288	103	1.131	1.228	0.433	0.211	0.382847	0.171824	2.22813	2.05213	2	1.29937e-06	4.67876e-06
K00289	22	1.422	0.286	0.113	0.059	0.0794655	0.206294	0.385206	1.91525	4	0.00022217	1.1932e-05
K00290	122	1.224	0.888	0.335	0.653	0.273693	0.73536	0.372189	0.513017	1	1.97463e-06	0
K00292	16	0.24	0.258	0.067	0.057	0.279167	0.22093	1.2636	1.17544	0	0	0
K00293	18	0.237	0.083	0.082	0.01	0.345992	0.120482	2.87173	8.2	0	0	0
K00294	259	2.512	1.431	0.722	0.623	0.28742	0.43536	0.66019	1.15891	3	4.81972e-05	0
K00297	319	2.192	5.284	0.529	1.028	0.241332	0.19455	1.24047	0.514591	1	0	1.39553e-05
K00298	0	0	0	0	0	NA	NA	NA	NA	0	0	0
K00299	43	0.085	0.307	0.006	0.145	0.0705882	0.472313	0.149452	0.0413793	0	0	0
K00300	4	0.037	0.171	0.023	0.076	0.621622	0.444444	1.39865	0.302632	0	0	0
K00301	4	0.048	0.005	0.006	0.005	0.125	1	0.125	1.2	0	0	0
K00302	6	0.019	0.006	0.012	0.021	0.631579	3.5	0.180451	0.571429	0	0	0
K00303	10	0.035	0	0.043	0.027	1.22857	Inf	0	1.59259	0	0	0
K00304	1	0.006	0.006	0	0	0	0	NA	NA	0	0	0
K00309	0	0	0	0	0	NA	NA	NA	NA	0	0	0
K00311	1052	1.529	10.058	0.985	5.549	0.644212	0.5517	1.16768	0.177509	24	3.83104e-05	0.000326892
K00313	8	0.764	0.106	0.084	0.014	0.109948	0.132075	0.832461	6	0	0	0
K00314	20	0.467	0.062	0.006	0.008	0.012848	0.129032	0.0995717	0.75	0	0	0
K00315	25	0.346	0.027	0.014	0.02	0.0404624	0.740741	0.0546243	0.7	0	0	0
K00316	1	0	0	0	0.004	NA	Inf	NA	0	0	0	0
K00317	1	0.015	0	0	0	0	NA	NA	NA	0	0	0
K00318	71	0.741	0.226	0.227	0.118	0.306343	0.522124	0.586724	1.92373	0	0	0
K00319	8	0.007	0	0.021	0.024	3	Inf	0	0.875	0	0	0
K00320	37	1.34	0.203	0.204	0.07	0.152239	0.344828	0.441493	2.91429	3	4.0211e-05	0
K00321	2	0.028	0.006	0.003	0.006	0.107143	1	0.107143	0.5	0	0	0
K00322	513	1.786	10.375	0.808	2.718	0.452408	0.261976	1.72691	0.297277	7	2.02934e-06	0.000105172
K00323	329	1.98	4.667	0.722	1.425	0.364646	0.305335	1.19425	0.506667	4	2.02934e-06	8.09012e-06
K00324	599	2.482	8.745	1.136	2.76	0.457695	0.315609	1.4502	0.411594	11	0	0.000258304
K00325	878	3.092	10.355	1.148	4.016	0.371281	0.387832	0.957324	0.285857	1	2.02934e-06	0
K00326	2	0.061	0	0.026	0.003	0.42623	Inf	0	8.66667	0	0	0
K00329	22	0.771	0.227	0.096	0.05	0.124514	0.220264	0.565292	1.92	3	2.6539e-05	1.45266e-06
K00330	358	2.598	3.275	1.301	1.621	0.50077	0.494962	1.01173	0.802591	0	0	0
K00331	737	3.262	5.357	1.763	3.735	0.540466	0.697219	0.775174	0.472021	14	0.000172643	0.000294087
K00332	283	2.247	1.335	1.774	1.026	0.789497	0.768539	1.02727	1.72904	8	0.000221786	3.71491e-05
K00333	833	5.886	3.74	5.868	3.445	0.996942	0.921123	1.08231	1.70334	3	5.41896e-05	0
K00334	316	2.571	3.761	0.996	1.227	0.387398	0.326243	1.18745	0.811736	7	7.50698e-06	3.53414e-05
K00335	934	4.795	9.302	1.747	3.738	0.364338	0.401849	0.906653	0.467362	9	1.23068e-05	6.13682e-05
K00336	836	4.605	12.103	2.436	3.524	0.52899	0.291167	1.81679	0.69126	17	0.000196918	0.000508276
K00337	646	5.306	7.767	2.985	2.776	0.562571	0.35741	1.57402	1.07529	2	2.72111e-05	0
K00338	327	3.319	4.601	1.277	1.303	0.384754	0.283199	1.3586	0.980046	11	0.000320123	0.000393539
K00339	266	2.195	3.454	1.144	1.171	0.521185	0.339027	1.53729	0.976943	1	1.00716e-06	0
K00340	260	2.024	2.857	1.067	1.049	0.527174	0.367168	1.43578	1.01716	0	0	0
K00341	1028	7.62	11.255	4.826	4.05	0.633333	0.35984	1.76004	1.1916	0	0	0
K00342	1054	6.126	10.809	2.865	4.44	0.467679	0.410769	1.13854	0.64527	0	0	0
K00343	522	3.683	6.967	1.799	2.312	0.48846	0.33185	1.47193	0.778114	0	0	0
K00344	274	3.489	6.468	0.425	1.245	0.121811	0.192486	0.632832	0.341365	4	1.15744e-06	4.06147e-05
K00346	401	0.321	5.793	0.354	2.329	1.1028	0.402037	2.74304	0.151997	9	0	0.000205209
K00347	463	0.364	6.647	0.311	2.82	0.854396	0.424252	2.01389	0.110284	0	0	0
K00348	275	0.206	3.504	0.257	1.712	1.24757	0.488584	2.55344	0.150117	2	0	7.22285e-06
K00349	201	0.24	3.463	0.141	1.25	0.5875	0.360959	1.62761	0.1128	0	0	0
K00350	245	0.298	3.943	0.19	1.512	0.637584	0.383464	1.66269	0.125661	0	0	0
K00351	533	0.563	9.062	0.516	3.342	0.916519	0.368793	2.48519	0.154399	3	0	2.50071e-05
K00353	6	0.045	0.102	0.024	0.02	0.533333	0.196078	2.72	1.2	0	0	0
K00354	32	0.269	0.99	0.142	0.269	0.527881	0.271717	1.94276	0.527881	1	0	8.55244e-07
K00355	149	0.209	3.668	0.111	0.894	0.5311	0.24373	2.17906	0.124161	0	0	0
K00356	64	1.385	1.144	0.455	0.255	0.32852	0.222902	1.47383	1.78431	3	2.6539e-05	1.45266e-06
K00358	12	0.04	0.404	0.021	0.191	0.525	0.472772	1.11047	0.109948	0	0	0
K00359	38	1.115	0.459	0.137	0.184	0.12287	0.400871	0.306507	0.744565	1	1.2836e-06	0
K00360	36	1.339	0.313	0.222	0.079	0.165795	0.252396	0.656885	2.81013	3	0.000103632	1.56802e-06
K00362	11377	1.47	16.812	2.872	76.293	1.95374	4.53801	0.430528	0.0376443	16	0	0.00022959
K00363	327	0.183	0.684	0.125	2.423	0.68306	3.5424	0.192824	0.0515889	0	0	0
K00364	74	1.266	1.072	0.182	0.197	0.14376	0.183769	0.782287	0.923858	4	3.86147e-05	1.6284e-06
K00365	6	0.15	0.103	0	0	0	0	NA	NA	0	0	0
K00366	71	0.401	2.044	0.137	0.422	0.341646	0.206458	1.6548	0.324645	1	0	3.57027e-06
K00367	335	0.282	1.269	0.192	2.269	0.680851	1.78802	0.380784	0.0846188	1	0	9.04778e-06
K00368	562	0.99	1.299	3.458	3.11	3.49293	2.39415	1.45894	1.1119	24	0.00152473	0.000894077
K00369	152	0.918	2.34	0.492	1.036	0.535948	0.442735	1.21054	0.474903	18	0.000403589	0.000835388
K00370	2555	4.954	24.088	7.458	15.261	1.50545	0.633552	2.37621	0.488697	145	0.0109532	0.0168195
K00371	1252	2.731	10.814	3.407	7.131	1.24753	0.659423	1.89185	0.477773	40	0.0030188	0.00309924
K00372	2051	3.296	9.932	1.408	13.523	0.427184	1.36156	0.313747	0.104119	10	0.000319326	6.05236e-05
K00373	98	0.268	1.806	0.306	0.686	1.14179	0.379845	3.00594	0.446064	0	0	0
K00374	270	0.93	3.392	0.765	2.074	0.822581	0.611439	1.34532	0.368852	1	0	4.17125e-05
K00375	20	0.147	0.095	0.052	0.018	0.353741	0.189474	1.86697	2.88889	0	0	0
K00376	2265	3.672	5.434	11.97	10.21	3.2598	1.87891	1.73494	1.17238	68	0.00304177	0.000969173
K00378	97	0.035	0.118	0.706	0.354	20.1714	3	6.72381	1.99435	0	0	0
K00380	85	0.376	2.45	0.061	0.441	0.162234	0.18	0.9013	0.138322	0	0	0
K00381	382	2.085	10.011	0.747	1.654	0.358273	0.165218	2.16849	0.451632	4	0	7.3143e-05
K00382	1909	8.374	14.307	2.919	9.437	0.348579	0.659607	0.528464	0.309314	45	0.000631874	0.00128723
K00383	72	1.414	0.489	0.243	0.256	0.171853	0.523517	0.328266	0.949219	1	6.80828e-05	0
K00384	1043	4.423	8.534	1.59	5.261	0.359485	0.616475	0.583129	0.302224	7	5.62522e-06	0.000141904
K00386	12	0.048	0.036	0.033	0.059	0.6875	1.63889	0.419492	0.559322	0	0	0
K00387	21	0.737	0.2	0.06	0.059	0.0814111	0.295	0.27597	1.01695	0	0	0
K00389	13	0.284	0.504	0.01	0.056	0.0352113	0.111111	0.316901	0.178571	0	0	0
K00390	465	1.082	5.164	0.468	2.644	0.432532	0.512006	0.84478	0.177005	5	5.70654e-05	0.000520564
K00392	96	1.31	1.946	0.274	0.352	0.20916	0.180884	1.15632	0.778409	2	0	1.9546e-05
K00394	52	0.329	0.196	0.174	0.146	0.528875	0.744898	0.709997	1.19178	4	0.000108623	4.1948e-05
K00395	5	0.104	0.041	0.03	0.025	0.288462	0.609756	0.473077	1.2	2	6.00608e-06	2.70082e-06
K00397	0	0	0	0	0	NA	NA	NA	NA	0	0	0
K00399	12	0.006	0	0.082	0.033	13.6667	Inf	0	2.48485	0	0	0
K00400	3	0	0.006	0	0.007	NA	1.16667	NA	0	0	0	0
K00401	23	0	0.007	0.075	0.088	Inf	12.5714	Inf	0.852273	0	0	0
K00402	13	0.006	0	0.053	0.028	8.83333	Inf	0	1.89286	5	0.00224118	0.000255103
K00404	2464	4.052	11.731	3.756	13.932	0.92695	1.18762	0.780509	0.269595	1	0	9.97944e-06
K00405	1418	1.839	4.321	2.314	8.839	1.25829	2.04559	0.615124	0.261794	10	3.36538e-05	0.000118119
K00406	733	1.076	3.397	1.19	4.229	1.10595	1.24492	0.888367	0.28139	0	0	0
K00407	32	0.097	0.047	0.168	0.141	1.73196	3	0.57732	1.19149	0	0	0
K00410	201	0.402	1.532	0.747	1.259	1.85821	0.821802	2.26114	0.593328	0	0	0
K00411	484	0.592	3.106	0.571	2.688	0.964527	0.865422	1.11452	0.212426	11	0.000107434	0.000429169
K00412	1537	2.027	9.455	3.193	9.263	1.57523	0.979693	1.60789	0.344705	1	0	9.82254e-06
K00413	348	0.625	1.593	0.884	1.656	1.4144	1.03955	1.36059	0.533816	1	0	1.43533e-06
K00423	321	0.952	9.131	0.285	1.784	0.29937	0.195378	1.53226	0.159753	0	0	0
K00425	244	2.286	2.568	0.635	1.274	0.277778	0.496106	0.559916	0.49843	0	0	0
K00426	138	2.043	1.275	0.316	0.555	0.154674	0.435294	0.355333	0.569369	0	0	0
K00427	38	0.272	0.129	0.12	0.097	0.441176	0.751938	0.586719	1.23711	0	0	0
K00428	458	2.955	5.284	1.282	1.812	0.433841	0.342922	1.26513	0.707506	0	0	0
K00430	29	0.907	0.325	0.578	0.101	0.637266	0.310769	2.05061	5.72277	5	0.00192212	0.000118798
K00432	961	1.875	4.797	1.056	5.942	0.5632	1.23869	0.454674	0.177718	8	2.57462e-05	0.000118477
K00433	134	0.019	0.452	0.235	0.757	12.3684	1.67478	7.38511	0.310436	2	0	4.99263e-06
K00434	1	0	0	0	0.003	NA	Inf	NA	0	0	0	0
K00435	199	1.626	0.87	1.01	0.964	0.621156	1.10805	0.560587	1.04772	11	0.00207899	8.2329e-05
K00436	135	1.593	1.041	0.359	0.195	0.225361	0.18732	1.20308	1.84103	1	3.82938e-06	0
K00437	6	0.107	0.047	0.002	0.015	0.0186916	0.319149	0.058567	0.133333	0	0	0
K00438	1	0	0	0	0.004	NA	Inf	NA	0	0	0	0
K00440	2	0	0	0	0.014	NA	Inf	NA	0	0	0	0
K00441	7	0	0.019	0.006	0.047	Inf	2.47368	Inf	0.12766	0	0	0
K00443	2	0.006	0	0.012	0	2	NA	NA	Inf	0	0	0
K00446	21	0.214	0.034	0.243	0.035	1.13551	1.02941	1.10307	6.94286	8	0.000309556	5.62259e-06
K00448	4	0.054	0.037	0.209	0.039	3.87037	1.05405	3.67189	5.35897	4	0.000319099	2.54376e-05
K00449	23	0.223	0.093	0.275	0.058	1.23318	0.623656	1.97735	4.74138	2	0.000226611	3.24801e-05
K00450	13	0.203	0.083	0.022	0.022	0.108374	0.26506	0.408867	1	0	0	0
K00451	198	1.582	0.783	0.693	0.357	0.438053	0.455939	0.960772	1.94118	0	0	0
K00452	51	0.477	0.166	0.189	0.055	0.396226	0.331325	1.19588	3.43636	0	0	0
K00453	112	1.429	0.682	0.494	0.199	0.345696	0.291789	1.18475	2.48241	0	0	0
K00454	1	0.001	0.103	0.001	0.03	1	0.291262	3.43333	0.0333333	0	0	0
K00455	2	0.015	0	0	0	0	NA	NA	NA	0	0	0
K00457	281	2.107	1.061	0.895	0.68	0.424775	0.640905	0.662773	1.31618	1	6.29713e-05	0
K00459	155	1.962	1.749	0.439	0.392	0.223751	0.224128	0.998319	1.1199	1	3.29859e-06	0
K00462	1	0	0.006	0	0	NA	0	NA	NA	0	0	0
K00463	6	0.075	0.038	0.004	0	0.0533333	0	Inf	Inf	0	0	0
K00464	1	0.003	0.051	0.002	0	0.666667	0	Inf	Inf	0	0	0
K00466	1	0.004	0.004	0	0.004	0	1	0	0	0	0	0
K00467	14	0.092	0.47	0.027	0.091	0.293478	0.193617	1.51577	0.296703	1	0	1.14345e-07
K00468	1	0.072	0.035	0.005	0.003	0.0694444	0.0857143	0.810185	1.66667	1	0	1.14345e-07
K00469	9	0.073	0.019	0.056	0.025	0.767123	1.31579	0.583014	2.24	0	0	0
K00470	1	0.005	0.031	0	0	0	0	NA	NA	0	0	0
K00471	1	0	0	0	0.014	NA	Inf	NA	0	0	0	0
K00472	10	0.055	0.42	0.033	0.087	0.6	0.207143	2.89655	0.37931	0	0	0
K00477	1	0	0	0.003	0	Inf	NA	NA	Inf	0	0	0
K00478	4	0.034	0.085	0.009	0.032	0.264706	0.376471	0.703125	0.28125	0	0	0
K00479	2	0.075	0.028	0.005	0	0.0666667	0	Inf	Inf	0	0	0
K00480	52	0.343	0.884	0.056	0.177	0.163265	0.200226	0.815404	0.316384	0	0	0
K00481	13	0.098	0.017	0.102	0.04	1.04082	2.35294	0.442347	2.55	0	0	0
K00483	10	0.064	0.052	0.006	0.02	0.09375	0.384615	0.24375	0.3	0	0	0
K00485	5	0.08	0.054	0.003	0.006	0.0375	0.111111	0.3375	0.5	0	0	0
K00486	64	0.59	0.287	0.161	0.121	0.272881	0.421603	0.647248	1.33058	0	0	0
K00490	1	0	0	0	0.004	NA	Inf	NA	0	0	0	0
K00491	2	0.012	0	0.016	0	1.33333	NA	NA	Inf	0	0	0
K00492	554	3.147	14.091	0.618	2.876	0.196378	0.204102	0.962154	0.214882	6	3.29894e-05	4.65094e-05
K00493	3	0.256	0.036	0.004	0	0.015625	0	Inf	Inf	0	0	0
K00495	4	0.117	0	0.012	0	0.102564	NA	NA	Inf	0	0	0
K00496	591	1.278	10.442	0.605	3.44	0.473396	0.329439	1.43698	0.175872	0	0	0
K00499	42	0.345	0.212	0.092	0.086	0.266667	0.40566	0.657364	1.06977	0	0	0
K00500	51	0.418	0.432	0.086	0.147	0.205742	0.340278	0.604628	0.585034	0	0	0
K00501	3	0	0	0.023	0.003	Inf	Inf	NA	7.66667	0	0	0
K00502	3	0	0	0.023	0.003	Inf	Inf	NA	7.66667	0	0	0
K00504	1	0.014	0.005	0.018	0.007	1.28571	1.4	0.918367	2.57143	0	0	0
K00505	2	0.292	0.029	0.032	0.014	0.109589	0.482759	0.227006	2.28571	1	1.59165e-06	0
K00507	404	1.877	4.022	0.896	2.097	0.477357	0.521382	0.915561	0.427277	0	0	0
K00508	696	2.678	10.884	1.369	3.848	0.511202	0.353546	1.44593	0.355769	0	0	0
K00510	11	0	0.013	0	0.212	NA	16.3077	NA	0	0	0	0
K00511	1	0	0	0	0.004	NA	Inf	NA	0	0	0	0
K00514	4	0	0.004	0	0.011	NA	2.75	NA	0	0	0	0
K00517	748	6.819	12.182	1.448	3.847	0.212348	0.315794	0.672426	0.376397	15	0.000114498	8.68717e-05
K00518	78	1.222	0.297	0.949	0.305	0.776596	1.02694	0.756226	3.11148	10	0.00191077	0.000213179
K00519	2	0	0	0	0.006	NA	Inf	NA	0	0	0	0
K00520	145	1.028	2.996	0.161	0.824	0.156615	0.275033	0.569439	0.195388	0	0	0
K00521	1	0	0	0	0.004	NA	Inf	NA	0	0	0	0
K00522	3	0	0	0	0.017	NA	Inf	NA	0	0	0	0
K00523	45	0.608	0.316	0.063	0.035	0.103618	0.110759	0.935526	1.8	0	0	0
K00524	2	0	0.016	0	0.008	NA	0.5	NA	0	0	0	0
K00525	2160	11.602	35.402	4.795	9.498	0.413291	0.26829	1.54046	0.504843	18	4.9648e-05	0.000384292
K00526	529	3.064	7.285	1.323	2.394	0.431789	0.32862	1.31394	0.552632	1	0	4.67244e-06
K00527	138	0.441	0.763	0.376	0.5	0.852608	0.655308	1.30108	0.752	0	0	0
K00528	319	1.087	6.153	0.759	1.663	0.698252	0.270275	2.58349	0.456404	6	2.84763e-05	0.000280711
K00529	166	0.656	3.051	0.247	1.079	0.376524	0.353655	1.06467	0.228916	0	0	0
K00530	2	0.032	0.006	0	0.01	0	1.66667	0	0	0	0	0
K00532	4	0.008	0	0.003	0.011	0.375	Inf	0	0.272727	0	0	0
K00533	2	0.01	0.04	0.003	0.006	0.3	0.15	2	0.5	0	0	0
K00534	5	0.048	0.016	0.012	0	0.25	0	Inf	Inf	0	0	0
K00535	2	0	0.002	0	0.061	NA	30.5	NA	0	0	0	0
K00537	38	0.363	0.491	0.08	0.2	0.220386	0.407332	0.541047	0.4	0	0	0
K00540	1673	24.861	31.11	3.958	6.468	0.159205	0.207907	0.76575	0.611936	38	0.000717375	0.000519485
K00543	1	0	0	0	0.004	NA	Inf	NA	0	0	0	0
K00547	8	0.31	0.043	0.018	0.018	0.0580645	0.418605	0.13871	1	0	0	0
K00548	1350	9.988	24.552	2.366	4.673	0.236884	0.190331	1.24459	0.506313	15	0.000258681	5.76258e-05
K00549	213	1.045	7.198	0.277	0.849	0.265072	0.117949	2.24733	0.326266	0	0	0
K00551	2	0	0	0	0.009	NA	Inf	NA	0	0	0	0
K00554	394	2.287	3.798	0.739	1.944	0.323131	0.511848	0.631302	0.380144	1	1.5358e-07	0
K00555	0	0	0	0	0	NA	NA	NA	NA	0	0	0
K00556	11	0.148	0.018	0.045	0.018	0.304054	1	0.304054	2.5	0	0	0
K00557	19	0.224	0.139	0.029	0.033	0.129464	0.23741	0.545319	0.878788	0	0	0
K00558	575	2.372	10	1.114	2.771	0.469646	0.2771	1.69486	0.402021	0	0	0
K00559	2	0	0	0.004	0.004	Inf	Inf	NA	1	0	0	0
K00560	319	1.577	6.504	0.447	1.17	0.28345	0.179889	1.57569	0.382051	2	0	8.71761e-06
K00561	10	0.187	0.056	0.194	0.024	1.03743	0.428571	2.42068	8.08333	0	0	0
K00563	53	0.254	1.56	0.043	0.195	0.169291	0.125	1.35433	0.220513	0	0	0
K00564	12	0.055	0.163	0	0.008	0	0.0490798	0	0	0	0	0
K00566	400	2.295	7.951	0.633	1.971	0.275817	0.247893	1.11264	0.321157	0	0	0
K00567	76	1.289	1.438	0.062	0.296	0.0480993	0.205841	0.233672	0.209459	0	0	0
K00568	185	1.045	4.246	0.234	0.807	0.223923	0.190061	1.17816	0.289963	2	1.97364e-05	1.2034e-05
K00569	10	0.176	0.087	0.019	0.003	0.107955	0.0344828	3.13068	6.33333	0	0	0
K00570	2	0.036	0.009	0.031	0	0.861111	0	Inf	Inf	0	0	0
K00571	775	2.715	17.223	1.071	4.196	0.394475	0.243628	1.61917	0.255243	1	0	2.63972e-06
K00573	81	1.275	0.778	0.195	0.128	0.152941	0.164524	0.929596	1.52344	0	0	0
K00574	385	2.007	3.127	0.29	2.358	0.144494	0.754077	0.191617	0.122986	0	0	0
K00575	410	2.574	6.301	0.725	2.144	0.281663	0.340263	0.827779	0.338153	2	0	5.7682e-06
K00577	2	0	0	0.006	0.003	Inf	Inf	NA	2	0	0	0
K00580	0	0	0	0	0	NA	NA	NA	NA	0	0	0
K00581	1	0	0	0	0.003	NA	Inf	NA	0	0	0	0
K00582	1	0	0	0	0.004	NA	Inf	NA	0	0	0	0
K00583	3	0	0	0.005	0.003	Inf	Inf	NA	1.66667	0	0	0
K00584	10	0.011	0	0.023	0.036	2.09091	Inf	0	0.638889	0	0	0
K00588	13	0.25	0.052	0.052	0.045	0.208	0.865385	0.240356	1.15556	0	0	0
K00589	4	0.291	0.064	0.019	0.003	0.0652921	0.046875	1.3929	6.33333	0	0	0
K00590	17	0.077	0.133	0.051	0.075	0.662338	0.56391	1.17455	0.68	0	0	0
K00591	1	0.006	0	0	0	0	NA	NA	NA	0	0	0
K00594	4	0.093	0.033	0	0	0	0	NA	NA	0	0	0
K00595	3	0.006	0.012	0	0.008	0	0.666667	0	0	0	0	0
K00596	3	0.102	0.019	0.015	0.005	0.147059	0.263158	0.558824	3	0	0	0
K00598	0	0	0	0	0	NA	NA	NA	NA	0	0	0
K00599	371	4.756	6.698	0.916	1.225	0.192599	0.18289	1.05308	0.747755	3	0.000240075	0
K00600	1225	3.538	10.247	1.685	5.648	0.476258	0.551186	0.86406	0.298336	16	7.90893e-05	0.000126991
K00601	13	0.24	0.089	0.04	0.011	0.166667	0.123596	1.34848	3.63636	0	0	0
K00602	564	4.11	10.58	0.862	2.116	0.209732	0.2	1.04866	0.407372	14	2.58635e-05	0.000438273
K00603	28	0.335	0.088	0.047	0.033	0.140299	0.375	0.374129	1.42424	0	0	0
K00604	236	1.471	4.16	0.356	0.852	0.242012	0.204808	1.18166	0.41784	1	0	4.30027e-06
K00605	382	2.376	5.489	0.664	1.752	0.279461	0.319184	0.87555	0.378995	3	2.18759e-05	3.61408e-06
K00606	237	1.736	4.273	0.334	0.778	0.192396	0.182073	1.0567	0.429306	2	0	1.48208e-05
K00607	2	0.006	0.016	0.001	0	0.166667	0	Inf	Inf	0	0	0
K00609	317	2.17	5.442	0.512	1.419	0.235945	0.26075	0.90487	0.360817	1	0	4.14511e-06
K00610	2	0	0	0.011	0.004	Inf	Inf	NA	2.75	0	0	0
K00611	275	1.374	4.735	0.443	1.124	0.322416	0.237381	1.35822	0.394128	2	1.08767e-06	3.37984e-05
K00612	177	0.586	1.087	0.236	0.999	0.40273	0.919043	0.438206	0.236236	2	0	9.88014e-06
K00613	3	0.141	0.014	0.041	0.005	0.29078	0.357143	0.814184	8.2	0	0	0
K00615	1338	6.837	14.278	3.185	5.105	0.465848	0.357543	1.30291	0.623898	27	0.00177183	0.000424857
K00616	406	2.743	4.618	0.994	2.047	0.362377	0.443265	0.817517	0.485589	9	9.28674e-05	9.02613e-05
K00618	0	0	0	0	0	NA	NA	NA	NA	0	0	0
K00619	6	0.075	0.023	0.006	0.011	0.08	0.478261	0.167273	0.545455	0	0	0
K00620	356	1.969	7.681	0.413	2.23	0.209751	0.290327	0.722466	0.185202	10	2.60161e-05	0.000230522
K00624	0	0	0	0	0	NA	NA	NA	NA	0	0	0
K00625	73	0.483	0.369	0.131	0.209	0.271222	0.566396	0.478855	0.626794	0	0	0
K00626	3626	17.243	32.743	6.89	18.042	0.399582	0.551019	0.725171	0.381887	100	0.0032563	0.00145414
K00627	583	3.734	6.278	1.155	2.27	0.30932	0.36158	0.855467	0.508811	7	0.000119313	1.03666e-05
K00631	207	0.776	4.886	0.415	0.977	0.534794	0.199959	2.67452	0.42477	3	0	5.5452e-05
K00632	1837	8.404	12.2	3.315	8.818	0.394455	0.722787	0.545742	0.375936	39	0.00140947	0.000539625
K00633	42	0.227	0.508	0.122	0.249	0.537445	0.490157	1.09647	0.48996	0	0	0
K00634	24	0.207	0.166	0.008	0.04	0.0386473	0.240964	0.160386	0.2	0	0	0
K00635	541	1.514	8.268	0.729	3.494	0.481506	0.422593	1.13941	0.208643	8	2.89381e-06	7.90161e-05
K00637	0	0	0	0	0	NA	NA	NA	NA	0	0	0
K00638	21	0.14	0.277	0.033	0.116	0.235714	0.418773	0.562869	0.284483	0	0	0
K00639	288	2.314	2.087	0.72	0.784	0.31115	0.375659	0.828277	0.918367	0	0	0
K00640	393	1.074	4.196	0.37	2.128	0.344507	0.50715	0.6793	0.173872	2	0	9.94493e-06
K00641	306	1.894	7.622	0.41	1.393	0.216473	0.18276	1.18446	0.294329	0	0	0
K00643	10	0.071	0.029	0.038	0.016	0.535211	0.551724	0.97007	2.375	0	0	0
K00645	257	1.563	3.843	0.509	1.161	0.325656	0.302108	1.07795	0.438415	1	0	1.61882e-06
K00647	430	2.492	8.599	1.056	1.937	0.423756	0.225259	1.8812	0.545173	5	0	0.000119683
K00648	820	3.953	8.091	1.429	3.801	0.361498	0.469781	0.769502	0.375954	2	0	9.92603e-06
K00650	0	0	0	0	0	NA	NA	NA	NA	0	0	0
K00651	16	0.265	0.044	0.024	0.023	0.090566	0.522727	0.173257	1.04348	0	0	0
K00652	173	1.152	5.123	0.334	0.592	0.289931	0.115557	2.50898	0.564189	0	0	0
K00654	6	0.025	0.007	0.037	0.006	1.48	0.857143	1.72667	6.16667	0	0	0
K00655	200	2.125	3.219	0.482	0.826	0.226824	0.256601	0.883953	0.583535	1	1.91523e-06	0
K00656	4566	1.366	11.887	4.571	37.012	3.34627	3.11365	1.07471	0.1235	17	0.000832751	0.00117035
K00657	14	0.058	0.02	0.03	0.047	0.517241	2.35	0.220103	0.638298	0	0	0
K00658	1017	4.347	9.288	1.842	5.316	0.423741	0.572351	0.74035	0.346501	20	0.000418547	0.000332018
K00661	33	0.242	0.435	0.068	0.134	0.280992	0.308046	0.912175	0.507463	0	0	0
K00663	4	0	0.044	0	0.013	NA	0.295455	NA	0	0	0	0
K00665	2	0.096	0.01	0.003	0.003	0.03125	0.3	0.104167	1	0	0	0
K00666	737	13.312	12.414	2.246	3.098	0.16872	0.249557	0.676078	0.724984	27	0.000609952	0.00018506
K00667	3	0	0	0	0.019	NA	Inf	NA	0	0	0	0
K00668	5	0	0	0	0.02	NA	Inf	NA	0	0	0	0
K00670	2	0	0	0	0.012	NA	Inf	NA	0	0	0	0
K00671	3	0.007	0	0.027	0.003	3.85714	Inf	0	9	0	0	0
K00672	2	0	0.012	0	0	NA	0	NA	NA	0	0	0
K00673	5	0.014	0.005	0	0.019	0	3.8	0	0	0	0	0
K00674	409	2.596	5.314	0.824	1.588	0.317411	0.298833	1.06217	0.518892	8	7.3622e-05	0.000439365
K00675	3	0.023	0.019	0.006	0	0.26087	0	Inf	Inf	0	0	0
K00676	4	0.018	0.014	0	0.018	0	1.28571	0	0	0	0	0
K00677	350	0.954	4.734	0.499	2.03	0.523061	0.428813	1.21979	0.245813	3	0	7.08939e-05
K00679	1	0	0	0	0.006	NA	Inf	NA	0	0	0	0
K00680	907	6.409	12.608	1.93	4.309	0.301139	0.341767	0.881123	0.4479	16	0.000433968	0.000809519
K00681	110	1.596	0.598	0.212	0.085	0.132832	0.14214	0.934513	2.49412	0	0	0
K00683	1	0.294	0.035	0.015	0	0.0510204	0	Inf	Inf	0	0	0
K00684	100	1.215	2.069	0.273	0.262	0.224691	0.126631	1.77438	1.04198	0	0	0
K00685	162	0.332	1.881	0.178	0.788	0.536145	0.418926	1.27981	0.225888	0	0	0
K00687	2	0	0	0	0.013	NA	Inf	NA	0	0	0	0
K00688	380	2.561	2.018	1.078	1.692	0.420929	0.838454	0.50203	0.637116	5	4.87289e-05	1.66605e-05
K00689	1	0	0	0	0.003	NA	Inf	NA	0	0	0	0
K00690	10	0.216	0.044	0.013	0.029	0.0601852	0.659091	0.0913155	0.448276	0	0	0
K00691	52	0.705	0.179	0.265	0.118	0.375887	0.659218	0.570201	2.24576	1	3.78451e-06	0
K00693	5	0.049	0.034	0.018	0.018	0.367347	0.529412	0.693878	1	0	0	0
K00694	22	0.227	0.167	0.036	0.034	0.15859	0.203593	0.778958	1.05882	0	0	0
K00696	1	0	0	0	0.004	NA	Inf	NA	0	0	0	0
K00697	32	0.884	0.256	0.099	0.031	0.111991	0.121094	0.924828	3.19355	0	0	0
K00698	5	0	0	0	0.022	NA	Inf	NA	0	0	0	0
K00699	0	0	0	0	0	NA	NA	NA	NA	0	0	0
K00700	186	2.016	0.627	0.559	0.375	0.277282	0.598086	0.463615	1.49067	0	0	0
K00701	4	0.032	0.108	0	0	0	0	NA	NA	0	0	0
K00702	11	0.086	0.049	0.008	0.01	0.0930233	0.204082	0.455814	0.8	0	0	0
K00703	157	1.132	0.599	0.596	0.452	0.526502	0.754591	0.697731	1.31858	0	0	0
K00705	115	1.208	0.66	0.43	0.284	0.35596	0.430303	0.827232	1.51408	0	0	0
K00706	0	0	0	0	0	NA	NA	NA	NA	0	0	0
K00720	1	0	0	0	0.008	NA	Inf	NA	0	0	0	0
K00721	229	2.525	1.864	0.69	0.616	0.273267	0.330472	0.8269	1.12013	0	0	0
K00728	5	0	0	0	0.024	NA	Inf	NA	0	0	0	0
K00729	2	0.031	0.01	0	0	0	0	NA	NA	0	0	0
K00731	1	0	0	0	0.005	NA	Inf	NA	0	0	0	0
K00748	190	1.097	5.539	0.332	0.958	0.302644	0.172955	1.74984	0.346555	0	0	0
K00749	306	1.758	4.932	0.461	1.432	0.26223	0.290349	0.903155	0.321927	6	0.00023672	2.9196e-05
K00750	1	0	0	0	0.003	NA	Inf	NA	0	0	0	0
K00754	201	2.72	2.282	0.664	0.63	0.244118	0.276074	0.884248	1.05397	1	3.45189e-05	0
K00756	15	0.147	0.052	0.006	0.026	0.0408163	0.5	0.0816327	0.230769	0	0	0
K00757	47	1.275	0.28	0.244	0.059	0.191373	0.210714	0.908209	4.13559	0	0	0
K00758	47	0.495	0.679	0.044	0.087	0.0888889	0.12813	0.693742	0.505747	0	0	0
K00759	86	0.354	0.687	0.104	0.426	0.293785	0.620087	0.473781	0.244131	0	0	0
K00760	74	1.134	0.521	0.144	0.182	0.126984	0.349328	0.36351	0.791209	0	0	0
K00761	91	1.045	0.364	0.28	0.234	0.267943	0.642857	0.4168	1.19658	0	0	0
K00762	235	1.423	3.292	0.377	1.054	0.264933	0.32017	0.827476	0.357685	3	0.000150626	0.000143849
K00763	270	1.255	6.665	0.323	1.458	0.257371	0.218755	1.17653	0.221536	0	0	0
K00764	810	4.182	11.418	1.377	3.354	0.329268	0.293747	1.12093	0.410555	6	0	3.63415e-05
K00765	483	1.43	4.933	0.57	1.876	0.398601	0.380296	1.04813	0.303838	6	0	0.00010192
K00766	313	1.539	5.24	0.488	1.47	0.317089	0.280534	1.1303	0.331973	1	4.68721e-06	0
K00767	289	2.182	4.746	0.563	1.434	0.25802	0.302149	0.85395	0.392608	1	0	1.95999e-06
K00768	33	0.46	0.515	0.027	0.195	0.0586957	0.378641	0.155017	0.138462	0	0	0
K00769	2	0	0.004	0	0.006	NA	1.5	NA	0	0	0	0
K00772	105	0.35	1.176	0.13	0.645	0.371429	0.548469	0.677209	0.20155	1	0	7.56191e-07
K00773	424	2.499	8.552	0.76	1.909	0.304122	0.223223	1.36241	0.398114	5	0	3.75146e-05
K00777	4	0.143	0.022	0.046	0.008	0.321678	0.363636	0.884615	5.75	0	0	0
K00782	19	0.31	0.067	0.052	0.015	0.167742	0.223881	0.749247	3.46667	0	0	0
K00783	58	0.445	1.313	0.16	0.18	0.359551	0.137091	2.62272	0.888889	0	0	0
K00784	67	1.267	0.385	0.188	0.193	0.148382	0.501299	0.295995	0.974093	0	0	0
K00786	61	0.815	0.638	0.222	0.163	0.272393	0.255486	1.06617	1.36196	0	0	0
K00787	3	0	0	0.006	0.013	Inf	Inf	NA	0.461538	0	0	0
K00788	27	0.093	0.943	0.051	0.152	0.548387	0.161188	3.40216	0.335526	0	0	0
K00789	1193	5.391	10.63	3.163	5.621	0.586719	0.528786	1.10956	0.562711	33	0.00239212	0.000306011
K00790	768	3.838	9.649	1.161	3.34	0.302501	0.34615	0.873903	0.347605	5	2.48408e-05	3.28863e-05
K00791	251	1.582	4.307	0.389	1.155	0.245891	0.268168	0.91693	0.336797	0	0	0
K00793	149	1.196	4.092	0.23	0.679	0.192308	0.165934	1.15894	0.338733	0	0	0
K00794	196	1.543	3.336	0.404	0.94	0.261828	0.281775	0.929209	0.429787	13	0.000135316	0.000388459
K00795	104	0.525	2.861	0.153	0.425	0.291429	0.148549	1.96183	0.36	0	0	0
K00796	156	1.864	4.675	0.336	0.713	0.180258	0.152513	1.18191	0.471248	0	0	0
K00797	205	1.142	5.04	0.323	0.897	0.282837	0.177976	1.58919	0.360089	0	0	0
K00798	86	0.908	1.907	0.096	0.353	0.105727	0.185107	0.571165	0.271955	2	0	3.42417e-05
K00799	259	1.518	4.239	0.524	0.95	0.345191	0.224109	1.54028	0.551579	2	0	2.08792e-05
K00800	540	2.343	13.319	0.854	2.48	0.36449	0.1862	1.95752	0.344355	5	0	7.31903e-05
K00801	5	0.053	0.026	0	0.013	0	0.5	0	0	0	0	0
K00802	2	0.006	0.057	0.003	0	0.5	0	Inf	Inf	0	0	0
K00803	424	1.405	7.241	0.591	2.433	0.420641	0.336003	1.25189	0.24291	15	0.000633	0.000191707
K00805	16	0.589	0.113	0.052	0.051	0.0882852	0.451327	0.195612	1.01961	0	0	0
K00806	216	1.822	3.04	0.55	0.829	0.301866	0.272697	1.10696	0.66345	1	2.06579e-05	0
K00808	4	0.069	0.032	0	0	0	0	NA	NA	0	0	0
K00809	171	0.882	0.371	0.485	0.387	0.549887	1.04313	0.527152	1.25323	0	0	0
K00810	10	0.159	0.053	0.076	0.017	0.477987	0.320755	1.4902	4.47059	0	0	0
K00812	847	3.277	7.919	1.541	4.068	0.470247	0.513701	0.91541	0.37881	9	1.32945e-06	0.000116204
K00813	10	0.163	0.145	0.021	0.011	0.128834	0.0758621	1.69827	1.90909	0	0	0
K00814	2	0	0	0.012	0.003	Inf	Inf	NA	4	0	0	0
K00815	1	0	0	0.006	0	Inf	NA	NA	Inf	0	0	0
K00816	3	0.293	0.044	0.009	0	0.0307167	0	Inf	Inf	0	0	0
K00817	495	3.325	13.147	0.65	2.215	0.195489	0.16848	1.16031	0.293454	3	2.37055e-05	1.34612e-06
K00818	421	2.557	5.969	0.565	1.908	0.220962	0.319652	0.691259	0.296122	1	0	5.09823e-05
K00819	160	2.007	0.934	0.406	0.296	0.202292	0.316916	0.638313	1.37162	0	0	0
K00820	1202	4.177	12.915	1.941	5.941	0.464688	0.460008	1.01017	0.326713	9	1.34899e-05	0.000128967
K00821	135	1.752	2.203	0.259	0.527	0.147831	0.239219	0.617973	0.491461	0	0	0
K00822	50	1.949	0.561	0.17	0.067	0.0872242	0.11943	0.73034	2.53731	1	5.00791e-06	0
K00823	66	1.913	0.49	0.251	0.1	0.131208	0.204082	0.642917	2.51	1	5.00791e-06	0
K00824	27	0.296	0.068	0.046	0.021	0.155405	0.308824	0.503218	2.19048	0	0	0
K00826	700	3.717	8.157	1.449	3.541	0.389831	0.434106	0.898008	0.409206	12	1.56993e-05	0.0001291
K00827	5	0.073	0.014	0.004	0.006	0.0547945	0.428571	0.127854	0.666667	0	0	0
K00830	243	0.446	5.08	0.34	1.421	0.762332	0.279724	2.7253	0.239268	3	0	3.93714e-05
K00831	470	2.583	6.837	0.718	1.772	0.277971	0.259178	1.07251	0.405192	5	9.23257e-07	3.17597e-05
K00832	54	0.556	0.455	0.093	0.078	0.167266	0.171429	0.975719	1.19231	2	5.14462e-06	7.07811e-06
K00833	200	2.569	5.858	0.398	0.828	0.154924	0.141345	1.09607	0.480676	0	0	0
K00835	2	0	0.006	0	0.004	NA	0.666667	NA	0	0	0	0
K00836	54	0.638	0.683	0.158	0.268	0.247649	0.392387	0.631135	0.589552	0	0	0
K00837	353	4.281	4.705	0.904	1.541	0.211166	0.327524	0.644733	0.586632	2	5.00791e-06	4.38876e-05
K00838	0	0	0	0	0	NA	NA	NA	NA	0	0	0
K00839	31	0.349	0.25	0.049	0.093	0.140401	0.372	0.377422	0.526882	2	4.15799e-05	2.49278e-06
K00840	35	0.899	0.468	0.126	0.11	0.140156	0.235043	0.596299	1.14545	0	0	0
K00841	5	0.085	0.023	0.015	0.002	0.176471	0.0869565	2.02941	7.5	0	0	0
K00843	2	0.17	0.015	0.007	0.001	0.0411765	0.0666667	0.617647	7	0	0	0
K00844	0	0	0	0	0	NA	NA	NA	NA	0	0	0
K00845	57	0.987	0.48	0.111	0.171	0.112462	0.35625	0.315683	0.649123	0	0	0
K00847	34	0.719	0.89	0.102	0.16	0.141864	0.179775	0.789117	0.6375	1	5.79964e-06	0
K00848	2	0	0	0	0.007	NA	Inf	NA	0	0	0	0
K00849	51	0.679	0.59	0.155	0.232	0.228277	0.39322	0.580532	0.668103	0	0	0
K00850	378	2.295	3.121	2.343	1.205	1.02092	0.386094	2.64421	1.9444	6	0.00036347	0
K00851	9	0.199	0.056	0.04	0.015	0.201005	0.267857	0.750419	2.66667	0	0	0
K00852	38	0.461	0.139	0.142	0.035	0.308026	0.251799	1.2233	4.05714	0	0	0
K00853	14	0.137	0.026	0.037	0.017	0.270073	0.653846	0.413053	2.17647	0	0	0
K00854	30	0.639	0.096	0.097	0.034	0.1518	0.354167	0.428611	2.85294	0	0	0
K00855	79	0.384	0.223	0.062	0.447	0.161458	2.00448	0.0805486	0.138702	1	1.59625e-05	4.66558e-06
K00856	81	1.322	0.474	0.333	0.102	0.251891	0.21519	1.17055	3.26471	1	5.79964e-06	0
K00857	63	0.831	0.297	0.181	0.135	0.21781	0.454545	0.479182	1.34074	0	0	0
K00858	209	1.593	3.949	0.38	0.746	0.238544	0.188909	1.26275	0.509383	1	0	1.0211e-06
K00859	91	0.886	1.775	0.231	0.39	0.260722	0.219718	1.18662	0.592308	0	0	0
K00860	63	0.826	0.631	0.247	0.282	0.299031	0.44691	0.669109	0.875887	0	0	0
K00863	9	0.042	0.013	0.085	0.026	2.02381	2	1.0119	3.26923	0	0	0
K00864	802	3.977	9.143	2.038	4.262	0.512447	0.466149	1.09932	0.478179	26	0.00100968	0.000378198
K00865	10	0.416	0.075	0.024	0.017	0.0576923	0.226667	0.254525	1.41176	0	0	0
K00867	17	0.769	0.134	0.039	0.006	0.0507152	0.0447761	1.13264	6.5	0	0	0
K00868	7	0.177	0.075	0.003	0.001	0.0169492	0.0133333	1.27119	3	0	0	0
K00869	16	0.145	0.112	0.032	0.036	0.22069	0.321429	0.68659	0.888889	0	0	0
K00870	54	0.154	1.115	0.113	0.425	0.733766	0.381166	1.92506	0.265882	0	0	0
K00872	25	0.282	0.182	0.104	0.039	0.368794	0.214286	1.72104	2.66667	0	0	0
K00873	459	3.432	2.89	1.049	1.987	0.305653	0.687543	0.444558	0.527932	2	1.28746e-05	0
K00874	16	0.141	0.041	0.048	0.032	0.340426	0.780488	0.43617	1.5	0	0	0
K00876	41	0.725	0.225	0.129	0.116	0.177931	0.515556	0.345125	1.11207	0	0	0
K00877	2	0.005	0.17	0.005	0.021	1	0.123529	8.09524	0.238095	0	0	0
K00878	10	0.041	0.042	0.024	0.018	0.585366	0.428571	1.36585	1.33333	0	0	0
K00880	0	0	0	0	0	NA	NA	NA	NA	0	0	0
K00882	5	0.082	0.026	0.005	0.004	0.0609756	0.153846	0.396341	1.25	0	0	0
K00883	0	0	0	0	0	NA	NA	NA	NA	0	0	0
K00884	5	0.068	0.064	0.018	0.008	0.264706	0.125	2.11765	2.25	0	0	0
K00885	2	0.211	0.039	0.006	0	0.028436	0	Inf	Inf	0	0	0
K00886	19	0.69	0.093	0.107	0.031	0.155072	0.333333	0.465217	3.45161	1	7.31187e-06	0
K00887	32	0.267	0.781	0.048	0.116	0.179775	0.148528	1.21038	0.413793	0	0	0
K00888	12	0.016	0.001	0.054	0.033	3.375	33	0.102273	1.63636	0	0	0
K00889	0	0	0	0	0	NA	NA	NA	NA	0	0	0
K00891	318	0.516	3.303	0.404	1.986	0.782946	0.601272	1.30215	0.203424	0	0	0
K00895	97	0.91	0.906	0.191	0.619	0.20989	0.683223	0.307206	0.308562	3	5.96171e-05	1.09084e-06
K00897	4	0.014	0	0.007	0.015	0.5	Inf	0	0.466667	0	0	0
K00899	3	0.014	0.121	0.008	0.063	0.571429	0.520661	1.09751	0.126984	0	0	0
K00900	2	0	0	0	0.014	NA	Inf	NA	0	0	0	0
K00901	29	0.36	0.4	0.077	0.054	0.213889	0.135	1.58436	1.42593	0	0	0
K00903	150	0.493	2.831	0.346	1.059	0.701826	0.374073	1.87617	0.326723	0	0	0
K00906	60	0.82	0.551	0.147	0.062	0.179268	0.112523	1.59317	2.37097	0	0	0
K00908	156	0.367	3.014	0.404	1.278	1.10082	0.424021	2.59614	0.316119	0	0	0
K00912	133	0.945	3.523	0.289	0.505	0.30582	0.143344	2.13347	0.572277	0	0	0
K00917	5	0.062	0.013	0.006	0.006	0.0967742	0.461538	0.209677	1	0	0	0
K00919	137	0.738	2.548	0.278	0.482	0.376694	0.189168	1.99132	0.576763	0	0	0
K00921	2	0.006	0.001	0.013	0.007	2.16667	7	0.309524	1.85714	0	0	0
K00922	2	0	0	0.006	0.004	Inf	Inf	NA	1.5	0	0	0
K00923	1	0	0	0	0.004	NA	Inf	NA	0	0	0	0
K00924	311	2.268	3.442	0.827	1.383	0.364638	0.401801	0.907509	0.597975	2	3.73806e-06	1.69049e-06
K00925	160	0.947	0.853	0.253	0.623	0.267159	0.730363	0.36579	0.4061	0	0	0
K00926	27	0.445	0.111	0.048	0.032	0.107865	0.288288	0.374157	1.5	0	0	0
K00927	946	2.854	9.996	1.299	4.608	0.455151	0.460984	0.987345	0.281901	16	0.000108563	0.000218184
K00928	988	3.489	9.726	1.465	4.607	0.419891	0.473679	0.886447	0.317994	15	0.000106163	0.000729977
K00929	3	0.005	0.005	0	0.006	0	1.2	0	0	0	0	0
K00930	365	1.598	6.18	0.572	2.338	0.357947	0.378317	0.946157	0.244654	7	1.98057e-06	0.000217579
K00931	244	1.205	5.512	0.262	1.085	0.217427	0.196843	1.10457	0.241475	1	0	4.71906e-07
K00932	11	0.17	0.083	0.034	0.048	0.2	0.578313	0.345833	0.708333	0	0	0
K00933	0	0	0	0	0	NA	NA	NA	NA	0	0	0
K00934	0	0	0	0	0	NA	NA	NA	NA	0	0	0
K00936	1646	14.568	39.311	3.512	8.124	0.241076	0.20666	1.16654	0.432299	0	0	0
K00937	1080	7.427	17.539	2.196	4.305	0.295678	0.245453	1.20462	0.510105	7	3.40879e-05	2.79455e-05
K00939	1150	1.978	5.371	1.872	6.045	0.946411	1.12549	0.840888	0.309677	21	0.000405404	0.000553776
K00940	407	2.249	5.174	1.717	2.063	0.76345	0.398724	1.91473	0.832283	36	0.00284774	0.00141332
K00941	93	0.49	1.518	0.111	0.366	0.226531	0.241107	0.939545	0.303279	0	0	0
K00942	205	1.217	3.376	0.352	0.951	0.289236	0.281694	1.02677	0.370137	1	0	1.33528e-05
K00943	84	0.584	2.504	0.073	0.413	0.125	0.164936	0.757869	0.176755	0	0	0
K00944	480	0.393	3.052	0.566	2.781	1.4402	0.911206	1.58055	0.203524	13	0.000231565	0.000389118
K00945	154	1.388	3.346	0.395	0.601	0.284582	0.179617	1.58438	0.657238	3	4.59319e-06	3.06765e-05
K00946	154	1.255	2.354	0.415	0.352	0.330677	0.149533	2.2114	1.17898	0	0	0
K00947	344	1.335	6.106	0.352	1.975	0.26367	0.323452	0.815175	0.178228	1	7.15894e-06	0
K00948	587	3.305	6.694	1.137	2.715	0.344024	0.405587	0.848213	0.418785	8	9.13735e-06	0.000226967
K00949	8	0	0.01	0.012	0.032	Inf	3.2	Inf	0.375	0	0	0
K00950	55	0.803	1.541	0.125	0.251	0.155666	0.162881	0.955704	0.498008	0	0	0
K00951	995	5.597	16.998	1.632	4.506	0.291585	0.26509	1.09995	0.362184	2	0	7.02408e-06
K00952	1	0.026	0	0	0	0	NA	NA	NA	0	0	0
K00954	347	1.264	3.368	0.407	1.898	0.321994	0.563539	0.571378	0.214436	3	2.0853e-05	1.1156e-05
K00955	215	2.368	2.775	0.517	0.656	0.218328	0.236396	0.923566	0.78811	1	7.09713e-06	0
K00956	296	2.319	4.531	0.498	1.196	0.214748	0.263959	0.813564	0.416388	1	7.09713e-06	0
K00957	258	2.863	2.976	0.628	0.946	0.21935	0.317876	0.690049	0.663848	1	0	3.87056e-06
K00958	322	0.967	6.276	0.739	1.809	0.764219	0.288241	2.65132	0.408513	11	1.92514e-05	0.000952995
K00961	2	0.245	0.034	0.007	0.001	0.0285714	0.0294118	0.971429	7	0	0	0
K00962	2248	7.503	16.588	6.63	10.395	0.883647	0.626658	1.41009	0.637807	83	0.00497104	0.00260061
K00963	254	1.518	3.056	0.405	1.385	0.266798	0.453207	0.58869	0.292419	4	1.66493e-05	4.36872e-05
K00965	24	0.191	0.255	0.046	0.119	0.240838	0.466667	0.516081	0.386555	0	0	0
K00966	47	0.529	0.298	0.11	0.145	0.20794	0.486577	0.427352	0.758621	0	0	0
K00967	2	0	0	0.006	0.006	Inf	Inf	NA	1	0	0	0
K00968	3	0.068	0.004	0	0.004	0	1	0	0	0	0	0
K00969	72	0.851	0.335	0.156	0.088	0.183314	0.262687	0.697842	1.77273	0	0	0
K00970	254	2.738	3.749	0.54	0.979	0.197224	0.261136	0.755254	0.551583	0	0	0
K00971	226	1.274	1.729	0.557	1.102	0.437206	0.637363	0.685961	0.505445	1	0	3.34408e-05
K00972	2	0.012	0	0.006	0	0.5	NA	NA	Inf	0	0	0
K00973	1345	3.454	9.725	1.087	6.865	0.314708	0.705913	0.445817	0.158339	8	1.0585e-05	0.000334099
K00974	370	2.163	7.515	0.49	1.458	0.226537	0.194012	1.16765	0.336077	0	0	0
K00975	229	1.593	0.879	0.99	0.771	0.621469	0.877133	0.708523	1.28405	2	2.67082e-05	0
K00978	157	0.405	0.665	0.192	1.056	0.474074	1.58797	0.298541	0.181818	0	0	0
K00979	155	0.766	4.132	0.288	0.905	0.375979	0.219022	1.71663	0.318232	1	0	1.32738e-06
K00980	31	0.209	0.451	0.106	0.158	0.507177	0.350333	1.4477	0.670886	0	0	0
K00981	203	1.325	2.559	0.374	0.916	0.282264	0.357952	0.788552	0.408297	0	0	0
K00982	359	1.823	8.994	0.548	1.477	0.300603	0.164221	1.83049	0.371022	0	0	0
K00983	45	0.314	0.251	0.105	0.189	0.334395	0.752988	0.444091	0.555556	0	0	0
K00984	154	0.204	3.827	0.151	1.543	0.740196	0.403188	1.83586	0.0978613	0	0	0
K00985	15	0.36	0.264	0.022	0.064	0.0611111	0.242424	0.252083	0.34375	0	0	0
K00986	369	4.631	4.038	1.515	1.831	0.327143	0.453442	0.721466	0.827417	0	0	0
K00987	2	0	0	0	0.006	NA	Inf	NA	0	0	0	0
K00989	169	1.025	4.885	0.248	0.936	0.241951	0.191607	1.26275	0.264957	2	2.57457e-05	9.15742e-07
K00990	299	1.969	8.854	0.446	1.269	0.226511	0.143325	1.5804	0.351458	0	0	0
K00991	39	0.703	0.962	0.068	0.125	0.0967283	0.129938	0.744421	0.544	2	1.5358e-07	1.39631e-05
K00992	37	0.181	1.64	0.19	0.265	1.04972	0.161585	6.4964	0.716981	2	0	4.28543e-06
K00994	0	0	0	0	0	NA	NA	NA	NA	0	0	0
K00995	160	1.181	2.857	0.371	0.788	0.314141	0.275814	1.13896	0.470812	0	0	0
K00996	211	1.639	2.971	0.773	1.207	0.471629	0.406261	1.1609	0.640431	0	0	0
K00997	69	0.278	0.869	0.059	0.364	0.21223	0.418872	0.50667	0.162088	0	0	0
K00998	274	0.947	4.527	0.431	1.293	0.455121	0.28562	1.59345	0.333333	0	0	0
K00999	1	0.044	0	0	0	0	NA	NA	NA	0	0	0
K01000	486	3.258	8.524	1.006	2.242	0.308778	0.263022	1.17396	0.448707	0	0	0
K01002	2	0.01	0	0.01	0.004	1	Inf	0	2.5	0	0	0
K01003	5	0.02	0.14	0.009	0.056	0.45	0.4	1.125	0.160714	1	0	5.79986e-06
K01004	2	0.012	0	0	0	0	NA	NA	NA	0	0	0
K01005	82	1.048	1.379	0.246	0.283	0.234733	0.205221	1.1438	0.869258	0	0	0
K01006	487	3.374	1.057	2.792	1.018	0.827504	0.963103	0.859206	2.74263	26	0.00128585	0.000265351
K01007	2737	4.449	23.106	1.913	14.52	0.429984	0.628408	0.684244	0.131749	37	0.000236743	0.00157592
K01008	64	1.549	0.517	0.169	0.043	0.109103	0.0831721	1.31177	3.93023	0	0	0
K01011	120	0.642	2.122	0.365	0.57	0.568536	0.268615	2.11655	0.640351	1	0	8.27888e-06
K01012	583	2.631	8.781	0.916	2.849	0.348157	0.324451	1.07307	0.321516	2	0	2.84638e-06
K01013	143	0.731	2.425	0.204	0.823	0.27907	0.339381	0.822289	0.247874	1	0	3.10744e-05
K01014	5	0.047	0.025	0.013	0.008	0.276596	0.32	0.864362	1.625	0	0	0
K01026	19	0.379	0.044	0.035	0.006	0.0923483	0.136364	0.677221	5.83333	0	0	0
K01027	246	1.671	1.508	0.454	0.707	0.271694	0.468833	0.579511	0.64215	3	0	3.56818e-05
K01028	198	0.988	1.423	0.314	0.608	0.317814	0.427266	0.743831	0.516447	3	0	1.8857e-05
K01029	158	1.19	0.89	0.236	0.444	0.198319	0.498876	0.397532	0.531532	1	0	1.99603e-05
K01031	27	0.305	0.391	0.088	0.08	0.288525	0.204604	1.41016	1.1	2	0	1.57215e-05
K01032	116	0.892	0.792	0.187	0.35	0.209641	0.441919	0.474388	0.534286	1	0	1.99603e-05
K01034	19	0.236	0.295	0.081	0.063	0.34322	0.213559	1.60714	1.28571	1	0	1.03285e-05
K01035	93	0.754	0.717	0.173	0.304	0.229443	0.423989	0.541153	0.569079	1	0	1.99603e-05
K01036	51	0.415	0.559	0.123	0.228	0.296386	0.407871	0.726665	0.539474	1	0	1.99603e-05
K01039	14	0.302	0.106	0.015	0.043	0.0496689	0.40566	0.12244	0.348837	1	1.14671e-05	0
K01040	7	0.062	0.055	0.012	0.008	0.193548	0.145455	1.33065	1.5	0	0	0
K01041	230	2.865	1.682	0.588	0.719	0.205236	0.427467	0.48012	0.817803	8	6.40239e-05	3.80825e-05
K01042	24	0.592	0.123	0.033	0.023	0.0557432	0.186992	0.298105	1.43478	0	0	0
K01043	152	1.332	1.523	0.393	0.641	0.295045	0.42088	0.70102	0.613105	0	0	0
K01044	6	0.323	0.039	0.039	0.004	0.120743	0.102564	1.17724	9.75	1	1.36456e-05	0
K01046	6222	1.223	9.482	6.649	57.377	5.43663	6.05115	0.898446	0.115883	25	0.000649512	0.00217213
K01048	16	0.116	0.073	0.258	0.119	2.22414	1.63014	1.36439	2.16807	1	0	3.2362e-06
K01049	2	0.303	0.039	0.039	0.004	0.128713	0.102564	1.25495	9.75	1	1.36456e-05	0
K01050	2	0.087	0.048	0.006	0.004	0.0689655	0.0833333	0.827586	1.5	0	0	0
K01051	13	0.146	0.027	0.037	0.014	0.253425	0.518519	0.488748	2.64286	0	0	0
K01053	10	0.112	0.018	0.041	0.003	0.366071	0.166667	2.19643	13.6667	0	0	0
K01054	0	0	0	0	0	NA	NA	NA	NA	0	0	0
K01055	3	0.016	0.008	0.007	0.003	0.4375	0.375	1.16667	2.33333	0	0	0
K01056	215	1.244	3.934	0.325	0.845	0.261254	0.214794	1.2163	0.384615	3	1.39528e-05	5.68573e-05
K01057	15	0.397	0.124	0.033	0.03	0.0831234	0.241935	0.343577	1.1	0	0	0
K01058	8	0.076	0.069	0.009	0.021	0.118421	0.304348	0.389098	0.428571	0	0	0
K01060	5	0.018	0.012	0	0.011	0	0.916667	0	0	0	0	0
K01061	190	0.855	3.278	0.22	0.75	0.25731	0.228798	1.12462	0.293333	0	0	0
K01062	2	0.024	0.011	0.017	0	0.708333	0	Inf	Inf	0	0	0
K01063	0	0	0	0	0	NA	NA	NA	NA	0	0	0
K01066	39	1.179	0.864	0.116	0.188	0.0983885	0.217593	0.452168	0.617021	2	4.6635e-05	1.56293e-05
K01067	134	1.505	0.947	0.288	0.453	0.191362	0.478353	0.400044	0.635762	2	3.37589e-06	2.40076e-06
K01068	1	0	0.096	0	0.048	NA	0.5	NA	0	0	0	0
K01069	253	3.301	5.077	0.65	1.117	0.19691	0.220012	0.894998	0.581916	3	2.4527e-05	0
K01070	204	0.82	5.319	0.194	0.836	0.236585	0.157172	1.50526	0.232057	0	0	0
K01073	28	0.116	0.947	0.046	0.184	0.396552	0.194298	2.04095	0.25	0	0	0
K01075	32	0.387	0.838	0.052	0.117	0.134367	0.139618	0.962389	0.444444	0	0	0
K01076	79	0.387	1.674	0.173	0.419	0.447028	0.250299	1.78598	0.412888	1	0	0.000145572
K01077	60	0.46	1.741	0.063	0.213	0.136957	0.122343	1.11944	0.295775	0	0	0
K01078	9	0.119	0.128	0.038	0.04	0.319328	0.3125	1.02185	0.95	0	0	0
K01079	363	1.265	6.637	0.338	1.843	0.267194	0.277686	0.962216	0.183397	0	0	0
K01081	128	1.612	0.9	0.419	0.276	0.259926	0.306667	0.847583	1.51812	2	1.69801e-05	0
K01082	59	0.723	1.483	0.188	0.225	0.260028	0.151719	1.71387	0.835556	0	0	0
K01085	3	0.005	0.111	0	0.052	0	0.468468	0	0	0	0	0
K01087	14	0.734	0.112	0.058	0.008	0.0790191	0.0714286	1.10627	7.25	1	2.89435e-07	0
K01089	75	0.97	0.914	0.247	0.18	0.254639	0.196937	1.293	1.37222	2	2.27648e-05	1.62524e-06
K01090	207	1.573	1.426	0.878	0.973	0.558169	0.682328	0.818036	0.902364	2	0	8.3632e-06
K01091	152	0.919	3.949	0.154	0.678	0.167573	0.171689	0.976029	0.227139	1	0	2.43243e-06
K01092	225	2.079	4.413	0.459	0.741	0.220779	0.167913	1.31484	0.619433	3	0	4.05263e-05
K01095	40	0.196	1.019	0.078	0.231	0.397959	0.226693	1.7555	0.337662	0	0	0
K01096	8	0.046	0.055	0.001	0.033	0.0217391	0.6	0.0362319	0.030303	0	0	0
K01101	2	0	0	0	0.007	NA	Inf	NA	0	0	0	0
K01102	0	0	0	0	0	NA	NA	NA	NA	0	0	0
K01103	0	0	0	0	0	NA	NA	NA	NA	0	0	0
K01104	61	0.477	1.149	0.193	0.176	0.404612	0.153177	2.64147	1.09659	2	0	3.32263e-05
K01106	2	0	0	0	0.01	NA	Inf	NA	0	0	0	0
K01112	24	0.082	0.116	0.121	0.092	1.47561	0.793103	1.86055	1.31522	0	0	0
K01113	57	1.186	1.121	0.193	0.219	0.162732	0.195361	0.832979	0.881279	0	0	0
K01114	4	0.023	0.528	0.006	0.082	0.26087	0.155303	1.67975	0.0731707	0	0	0
K01115	1	0.018	0.006	0	0	0	0	NA	NA	0	0	0
K01117	7	0.004	0.671	0.003	0.09	0.75	0.134128	5.59167	0.0333333	0	0	0
K01118	9	0.067	0.069	0.006	0.017	0.0895522	0.246377	0.363477	0.352941	0	0	0
K01119	3	0.013	0.032	0.008	0.012	0.615385	0.375	1.64103	0.666667	0	0	0
K01120	13	0.156	0.4	0.041	0.125	0.262821	0.3125	0.841026	0.328	0	0	0
K01126	88	1.779	1.053	0.175	0.288	0.0983699	0.273504	0.359665	0.607639	0	0	0
K01127	2	0.018	0	0.002	0	0.111111	NA	NA	Inf	0	0	0
K01128	37	1.008	0.901	0.133	0.124	0.131944	0.137625	0.958725	1.07258	4	1.33774e-05	0.000155029
K01129	188	1.539	4.398	0.191	1.014	0.124107	0.230559	0.538285	0.188363	0	0	0
K01130	232	6.584	1.652	0.818	0.264	0.124241	0.159806	0.777445	3.09848	8	0.000180996	1.43873e-06
K01131	1	0.01	0.02	0.005	0.009	0.5	0.45	1.11111	0.555556	0	0	0
K01133	2	0.022	0.004	0.063	0.004	2.86364	1	2.86364	15.75	0	0	0
K01134	1	0	0.012	0	0	NA	0	NA	NA	0	0	0
K01135	0	0	0	0	0	NA	NA	NA	NA	0	0	0
K01136	0	0	0	0	0	NA	NA	NA	NA	0	0	0
K01137	4	0.06	0.033	0.02	0.004	0.333333	0.121212	2.75	5	0	0	0
K01138	12	0.123	0.111	0.029	0.015	0.235772	0.135135	1.74472	1.93333	0	0	0
K01139	494	3.101	11.719	0.93	2.436	0.299903	0.207868	1.44276	0.381773	1	0	2.4382e-06
K01141	19	0.353	0.203	0.061	0.014	0.172805	0.0689655	2.50567	4.35714	0	0	0
K01142	268	2.432	4.357	0.458	0.955	0.188322	0.219188	0.859184	0.479581	1	0	8.54184e-06
K01144	23	0.226	0.134	0.024	0.081	0.106195	0.604478	0.17568	0.296296	0	0	0
K01147	76	0.977	0.641	0.114	0.072	0.116684	0.112324	1.03881	1.58333	0	0	0
K01149	2	0.007	0.098	0.016	0.059	2.28571	0.602041	3.79661	0.271186	0	0	0
K01150	20	0.035	0.587	0.015	0.114	0.428571	0.194208	2.20677	0.131579	0	0	0
K01151	14	0.086	0.053	0.018	0.038	0.209302	0.716981	0.291922	0.473684	0	0	0
K01152	163	0.588	5.222	0.134	0.756	0.227891	0.144772	1.57414	0.177249	0	0	0
K01153	3422	14.313	77.024	4.114	15.823	0.287431	0.205429	1.39917	0.260001	1	7.51981e-06	1.40199e-05
K01154	893	3.023	18.781	1.604	4.787	0.530599	0.254885	2.08172	0.335074	0	0	0
K01155	283	0.568	7.396	0.325	1.518	0.572183	0.205246	2.78779	0.214097	0	0	0
K01156	450	1.995	7.466	0.768	2.141	0.384962	0.286767	1.34242	0.358711	0	0	0
K01157	6	0.016	0.069	0.014	0.037	0.875	0.536232	1.63176	0.378378	0	0	0
K01159	112	1.247	3.602	0.245	0.34	0.196472	0.094392	2.08144	0.720588	0	0	0
K01160	1	0.006	0.006	0	0	0	0	NA	NA	0	0	0
K01163	6	0.061	0.026	0.014	0.011	0.229508	0.423077	0.542474	1.27273	0	0	0
K01166	0	0	0	0	0	NA	NA	NA	NA	0	0	0
K01167	13	0.142	0.081	0.068	0.094	0.478873	1.16049	0.412646	0.723404	0	0	0
K01173	13	0.119	0.119	0.027	0.068	0.226891	0.571429	0.397059	0.397059	0	0	0
K01174	2	0.291	0.027	0.005	0	0.0171821	0	Inf	Inf	0	0	0
K01175	163	2.551	4.65	0.436	0.98	0.170913	0.210753	0.810966	0.444898	0	0	0
K01176	27	0.105	0.062	0.022	0.17	0.209524	2.74194	0.0764146	0.129412	0	0	0
K01178	20	0.355	0.15	0.041	0.06	0.115493	0.4	0.288732	0.683333	0	0	0
K01179	117	0.926	0.59	0.375	0.284	0.404968	0.481356	0.841306	1.32042	1	0	1.6269e-07
K01180	0	0	0	0	0	NA	NA	NA	NA	0	0	0
K01181	12	0.129	0.025	0.045	0.016	0.348837	0.64	0.545058	2.8125	0	0	0
K01182	68	1.068	0.67	0.203	0.284	0.190075	0.423881	0.448416	0.714789	0	0	0
K01183	16	0.147	0.176	0.052	0.067	0.353741	0.380682	0.929231	0.776119	0	0	0
K01185	9	0.091	0.121	0.029	0.025	0.318681	0.206612	1.54242	1.16	0	0	0
K01186	16	0.147	0.022	0.034	0.03	0.231293	1.36364	0.169615	1.13333	0	0	0
K01187	207	2.896	1.675	0.515	0.629	0.177831	0.375522	0.473558	0.81876	0	0	0
K01188	18	0.325	0.228	0.026	0.033	0.08	0.144737	0.552727	0.787879	0	0	0
K01189	2	0.563	0.071	0.017	0.003	0.0301954	0.0422535	0.714624	5.66667	0	0	0
K01190	116	2.006	0.292	0.422	0.124	0.210369	0.424658	0.495385	3.40323	0	0	0
K01191	19	1.277	0.227	0.037	0.007	0.0289742	0.030837	0.939591	5.28571	0	0	0
K01192	26	0.341	0.173	0.068	0.042	0.199413	0.242775	0.821394	1.61905	0	0	0
K01193	10	0.106	0.018	0.018	0.024	0.169811	1.33333	0.127358	0.75	0	0	0
K01194	17	0.4	0.054	0.028	0.021	0.07	0.388889	0.18	1.33333	0	0	0
K01195	11	0.123	0.047	0.024	0.02	0.195122	0.425532	0.458537	1.2	0	0	0
K01196	0	0	0	0	0	NA	NA	NA	NA	0	0	0
K01197	0	0	0	0	0	NA	NA	NA	NA	0	0	0
K01198	15	0.136	0.024	0.016	0.018	0.117647	0.75	0.156863	0.888889	0	0	0
K01199	5	0.07	0.009	0.035	0	0.5	0	Inf	Inf	0	0	0
K01200	44	0.49	0.158	0.156	0.045	0.318367	0.28481	1.11782	3.46667	3	5.76516e-05	0
K01201	34	0.463	0.067	0.145	0.045	0.313175	0.671642	0.466283	3.22222	0	0	0
K01204	2	0.563	0.071	0.017	0.003	0.0301954	0.0422535	0.714624	5.66667	0	0	0
K01205	1	0	0	0	0.003	NA	Inf	NA	0	0	0	0
K01206	78	1.048	0.227	0.171	0.072	0.163168	0.317181	0.514432	2.375	0	0	0
K01207	282	1.121	4.311	0.276	1.724	0.246209	0.399907	0.615665	0.160093	2	0	6.9502e-06
K01208	1	0.002	0	0	0	0	NA	NA	NA	0	0	0
K01209	33	0.352	0.06	0.085	0.038	0.241477	0.633333	0.38128	2.23684	0	0	0
K01210	5	0.002	0.121	0.003	0.01	1.5	0.0826446	18.15	0.3	0	0	0
K01212	15	0.141	0.036	0.033	0.01	0.234043	0.277778	0.842553	3.3	0	0	0
K01214	8	0.221	0.048	0.038	0.006	0.171946	0.125	1.37557	6.33333	0	0	0
K01215	31	0.703	0.44	0.089	0.161	0.1266	0.365909	0.345988	0.552795	0	0	0
K01218	12	0.214	0.017	0.055	0.006	0.257009	0.352941	0.728193	9.16667	0	0	0
K01220	8	0.008	0.017	0.006	0.053	0.75	3.11765	0.240566	0.113208	0	0	0
K01222	9	0.192	0.047	0.007	0.012	0.0364583	0.255319	0.142795	0.583333	0	0	0
K01223	36	0.458	0.213	0.097	0.11	0.21179	0.516432	0.410103	0.881818	1	6.56019e-06	0
K01224	18	0.178	0.037	0.051	0.026	0.286517	0.702703	0.407736	1.96154	0	0	0
K01225	4	0.025	0.01	0.014	0.004	0.56	0.4	1.4	3.5	0	0	0
K01226	36	0.716	0.405	0.098	0.179	0.136872	0.441975	0.309681	0.547486	0	0	0
K01228	1	0	0	0	0.01	NA	Inf	NA	0	0	0	0
K01229	7	0.084	0.162	0.017	0.03	0.202381	0.185185	1.09286	0.566667	0	0	0
K01230	1	0	0	0	0.009	NA	Inf	NA	0	0	0	0
K01231	0	0	0	0	0	NA	NA	NA	NA	0	0	0
K01232	2	0	0	0	0.009	NA	Inf	NA	0	0	0	0
K01233	3	0.079	0.015	0.011	0.004	0.139241	0.266667	0.522152	2.75	0	0	0
K01234	21	0.286	0.078	0.07	0.024	0.244755	0.307692	0.795455	2.91667	0	0	0
K01235	5	0.038	0.031	0.021	0	0.552632	0	Inf	Inf	0	0	0
K01236	10	0.16	0.05	0.004	0.013	0.025	0.26	0.0961538	0.307692	0	0	0
K01238	254	2.007	3.455	0.799	1.081	0.398107	0.31288	1.27239	0.73913	0	0	0
K01239	13	0.191	0.091	0.024	0.01	0.125654	0.10989	1.14346	2.4	0	0	0
K01241	107	0.759	0.865	0.29	0.342	0.382082	0.395376	0.966376	0.847953	0	0	0
K01243	11	0.132	0.105	0.02	0.017	0.151515	0.161905	0.935829	1.17647	0	0	0
K01246	73	1.062	0.622	0.173	0.112	0.1629	0.180064	0.904678	1.54464	0	0	0
K01247	47	0.993	0.21	0.105	0.039	0.10574	0.185714	0.56937	2.69231	0	0	0
K01249	10	0.194	0.057	0.029	0.008	0.149485	0.140351	1.06508	3.625	0	0	0
K01250	4	0.099	0.013	0.029	0	0.292929	0	Inf	Inf	0	0	0
K01251	1738	7.503	13.077	4.532	8.627	0.604025	0.659708	0.915595	0.525327	39	0.00215735	0.000618996
K01253	3	0.44	0.071	0.031	0.003	0.0704545	0.0422535	1.66742	10.3333	0	0	0
K01254	17	0.201	0.063	0.109	0.01	0.542289	0.15873	3.41642	10.9	0	0	0
K01255	601	2.334	7.083	0.52	2.841	0.222793	0.401101	0.555455	0.183034	8	3.62777e-05	0.000195414
K01256	471	3.176	8.464	0.832	2.103	0.261965	0.248464	1.05434	0.395625	2	3.13523e-06	8.0617e-07
K01257	10	0.402	0.075	0.093	0.015	0.231343	0.2	1.15672	6.2	1	3.13523e-06	0
K01258	66	0.506	0.137	0.159	0.11	0.314229	0.80292	0.391358	1.44545	0	0	0
K01259	556	1.617	6.4	0.385	2.805	0.238095	0.438281	0.543248	0.137255	1	0	1.60258e-06
K01260	11	0.127	0.058	0.066	0.004	0.519685	0.0689655	7.53543	16.5	0	0	0
K01261	3	0	0	0.053	0.003	Inf	Inf	NA	17.6667	0	0	0
K01262	650	3.134	8.423	0.823	3.312	0.262604	0.393209	0.667848	0.24849	1	0	5.29013e-05
K01263	8	0.476	0.055	0.045	0.015	0.0945378	0.272727	0.346639	3	1	3.13523e-06	0
K01264	5	0.159	0.007	0.014	0.009	0.0880503	1.28571	0.0684836	1.55556	0	0	0
K01265	577	2.531	6.298	1.882	3.28	0.74358	0.5208	1.42776	0.57378	4	2.98572e-06	0.000169868
K01266	25	0.582	0.128	0.024	0.014	0.0412371	0.109375	0.377025	1.71429	0	0	0
K01267	20	0.714	0.228	0.075	0.012	0.105042	0.0526316	1.9958	6.25	0	0	0
K01268	2	0.212	0.035	0.047	0	0.221698	0	Inf	Inf	0	0	0
K01269	254	3.083	3.382	0.805	0.789	0.261109	0.233294	1.11923	1.02028	2	3.13523e-06	1.6269e-07
K01270	68	0.452	0.193	0.127	0.176	0.280973	0.911917	0.308113	0.721591	0	0	0
K01271	41	0.632	0.689	0.186	0.101	0.294304	0.146589	2.00768	1.84158	0	0	0
K01273	33	0.498	0.054	0.12	0.017	0.240964	0.314815	0.765415	7.05882	0	0	0
K01274	0	0	0	0	0	NA	NA	NA	NA	0	0	0
K01275	0	0	0	0	0	NA	NA	NA	NA	0	0	0
K01277	61	0.434	0.194	0.228	0.19	0.525346	0.979381	0.536406	1.2	0	0	0
K01278	164	1.8	0.593	0.561	0.247	0.311667	0.416526	0.748252	2.27126	0	0	0
K01279	1	0	0	0.115	0	Inf	NA	NA	Inf	0	0	0
K01280	19	0.186	0.194	0.082	0.038	0.44086	0.195876	2.25071	2.15789	0	0	0
K01281	10	0.197	0.1	0.032	0.025	0.162437	0.25	0.649746	1.28	0	0	0
K01282	4	0.089	0.011	0.039	0	0.438202	0	Inf	Inf	0	0	0
K01283	28	0.225	0.29	0.076	0.048	0.337778	0.165517	2.04074	1.58333	0	0	0
K01284	110	0.643	1.46	0.218	0.251	0.339036	0.171918	1.97208	0.868526	0	0	0
K01285	1	0	0	0	0.007	NA	Inf	NA	0	0	0	0
K01286	70	0.329	0.84	0.188	0.489	0.571429	0.582143	0.981595	0.384458	1	0	3.59003e-06
K01288	1	0.001	0	0.001	0.004	1	Inf	0	0.25	0	0	0
K01289	2	0.046	0	0.043	0	0.934783	NA	NA	Inf	0	0	0
K01293	0	0	0	0	0	NA	NA	NA	NA	0	0	0
K01295	11	0.159	0.06	0.029	0.006	0.18239	0.1	1.8239	4.83333	0	0	0
K01297	60	0.768	0.376	0.166	0.082	0.216146	0.218085	0.991108	2.02439	0	0	0
K01299	96	0.326	0.676	0.128	0.434	0.392638	0.642012	0.611574	0.294931	0	0	0
K01301	17	0.19	0.047	0.076	0.017	0.4	0.361702	1.10588	4.47059	0	0	0
K01303	8	0.123	0.103	0.018	0.009	0.146341	0.0873786	1.6748	2	0	0	0
K01304	2	0.007	0.02	0	0	0	0	NA	NA	0	0	0
K01305	2	0.012	0.012	0.006	0	0.5	0	Inf	Inf	0	0	0
K01322	143	1.377	0.678	0.391	0.25	0.283951	0.368732	0.770074	1.564	0	0	0
K01336	1	0.021	0.013	0	0.007	0	0.538462	0	0	0	0	0
K01338	3719	8.137	44.22	5.106	21.213	0.627504	0.479715	1.30808	0.240701	11	2.98061e-05	0.000434189
K01340	0	0	0	0	0	NA	NA	NA	NA	0	0	0
K01342	0	0	0	0	0	NA	NA	NA	NA	0	0	0
K01343	1625	4.391	6.189	13.13	8.823	2.99021	1.42559	2.09752	1.48816	52	0.00314363	0.00223771
K01349	0	0	0	0	0	NA	NA	NA	NA	0	0	0
K01354	122	1.19	0.53	0.435	0.232	0.365546	0.437736	0.835084	1.875	1	0	1.26569e-06
K01355	2	0	0	0	0.008	NA	Inf	NA	0	0	0	0
K01356	268	1.16	1.315	0.422	1.534	0.363793	1.16654	0.311857	0.275098	2	1.58801e-05	0
K01358	1957	7.446	11.019	4.391	10.883	0.589713	0.987658	0.597082	0.403473	47	0.000771334	0.00105762
K01359	0	0	0	0	0	NA	NA	NA	NA	0	0	0
K01360	1	0	0	0	0.004	NA	Inf	NA	0	0	0	0
K01361	0	0	0	0	0	NA	NA	NA	NA	0	0	0
K01362	1669	8.908	16.029	3.165	8.975	0.355299	0.559923	0.634549	0.352646	18	0.000170513	0.000204056
K01363	21	0	0.005	0.198	0.059	Inf	11.8	Inf	3.35593	0	0	0
K01365	70	0.002	0.012	2.479	0.213	1239.5	17.75	69.831	11.6385	4	0.00013325	0
K01366	5	0	0	0.578	0.027	Inf	Inf	NA	21.4074	1	7.13979e-06	0
K01368	4	0	0	0.322	0.003	Inf	Inf	NA	107.333	1	3.69645e-05	0
K01369	6	0.003	0.002	0.033	0.038	11	19	0.578947	0.868421	0	0	0
K01371	3	0.002	0	0.051	0.046	25.5	Inf	0	1.1087	0	0	0
K01372	24	0.325	0.091	0.186	0.051	0.572308	0.56044	1.02118	3.64706	0	0	0
K01373	9	0.012	0	0.254	0.073	21.1667	Inf	0	3.47945	0	0	0
K01375	4	0	0	0.877	0.028	Inf	Inf	NA	31.3214	2	4.41043e-05	0
K01376	25	0	0	0.696	0.043	Inf	Inf	NA	16.186	1	5.2886e-06	0
K01379	16	0	0	0.131	0.008	Inf	Inf	NA	16.375	0	0	0
K01380	2	0	0	0.01	0	Inf	NA	NA	Inf	0	0	0
K01381	5	0	0	0.044	0.011	Inf	Inf	NA	4	0	0	0
K01386	2	0	0	0.004	0.003	Inf	Inf	NA	1.33333	0	0	0
K01387	2	0.003	0.05	0.001	0.002	0.333333	0.04	8.33333	0.5	0	0	0
K01388	1	0	0	0	0.003	NA	Inf	NA	0	0	0	0
K01389	21	0.256	0.126	0.061	0.058	0.238281	0.460317	0.517645	1.05172	0	0	0
K01392	23	0.144	0.087	0.015	0.03	0.104167	0.344828	0.302083	0.5	0	0	0
K01394	1	0	0	0	0.003	NA	Inf	NA	0	0	0	0
K01396	1	0	0	0	0.003	NA	Inf	NA	0	0	0	0
K01397	1	0	0	0	0.003	NA	Inf	NA	0	0	0	0
K01398	1	0	0	0	0.003	NA	Inf	NA	0	0	0	0
K01399	7	0.035	0.087	0.015	0.009	0.428571	0.103448	4.14286	1.66667	0	0	0
K01400	11	0.09	0.1	0.039	0.017	0.433333	0.17	2.54902	2.29412	1	0	9.65576e-06
K01401	2	0.005	0.003	0.023	0	4.6	0	Inf	Inf	0	0	0
K01402	1	0	0	0	0.003	NA	Inf	NA	0	0	0	0
K01403	1	0	0	0	0.003	NA	Inf	NA	0	0	0	0
K01406	188	0.158	3.168	0.162	1.202	1.02532	0.379419	2.70233	0.134775	1	0	4.79257e-07
K01407	1	0.005	0.045	0	0.001	0	0.0222222	0	0	0	0	0
K01408	3	0.005	0.045	0.006	0.011	1.2	0.244444	4.90909	0.545455	0	0	0
K01409	345	1.967	6.241	0.36	1.618	0.18302	0.259253	0.70595	0.222497	0	0	0
K01411	1	0.005	0.045	0	0.001	0	0.0222222	0	0	0	0	0
K01412	53	0.301	1.559	0.079	0.261	0.262458	0.167415	1.56771	0.302682	1	0	5.98399e-06
K01413	1	0	0	0	0.003	NA	Inf	NA	0	0	0	0
K01414	340	1.299	8.571	0.317	1.201	0.244034	0.140124	1.74156	0.263947	4	0	7.86784e-05
K01415	46	0.477	0.22	0.139	0.103	0.291405	0.468182	0.622418	1.34951	0	0	0
K01417	654	6.096	5.725	2.006	2.539	0.329068	0.443493	0.741991	0.790075	5	4.75951e-06	7.54691e-05
K01419	107	0.421	2.617	0.104	0.563	0.247031	0.215132	1.14828	0.184725	2	0	8.67984e-05
K01420	251	1.896	2.269	0.615	1.123	0.324367	0.494932	0.655377	0.54764	2	3.7349e-05	2.29932e-06
K01421	15	0.508	0.069	0.05	0.034	0.0984252	0.492754	0.199745	1.47059	0	0	0
K01422	115	0.877	3.3	0.223	0.614	0.254276	0.186061	1.36663	0.363192	1	0	5.98399e-06
K01423	239	3.345	4.708	0.608	0.98	0.181764	0.208156	0.873208	0.620408	2	1.0273e-06	5.98399e-06
K01424	123	1.599	0.832	0.436	0.191	0.27267	0.229567	1.18776	2.28272	0	0	0
K01425	21	1	0.13	0.083	0.029	0.083	0.223077	0.372069	2.86207	0	0	0
K01426	136	2.863	3.518	0.318	0.736	0.111072	0.20921	0.530914	0.432065	4	1.42321e-05	3.93919e-05
K01427	91	0.667	0.233	0.492	0.517	0.737631	2.21888	0.332433	0.951644	5	3.26101e-05	1.93094e-05
K01428	133	0.916	0.289	0.683	0.68	0.745633	2.35294	0.316894	1.00441	6	0.000153364	4.61984e-05
K01429	6	0.041	0.052	0.038	0.055	0.926829	1.05769	0.876275	0.690909	1	0.000537095	1.40266e-05
K01430	34	0.12	0.061	0.118	0.125	0.983333	2.04918	0.479867	0.944	0	0	0
K01431	34	0.308	0.713	0.088	0.32	0.285714	0.448808	0.636607	0.275	0	0	0
K01432	5	0.096	0.056	0	0	0	0	NA	NA	0	0	0
K01433	352	1.154	5.896	0.374	1.903	0.32409	0.322761	1.00412	0.196532	1	0	7.18757e-07
K01434	106	1.383	1.014	0.333	0.239	0.240781	0.2357	1.02156	1.39331	0	0	0
K01436	153	2.391	1.186	0.527	0.32	0.22041	0.269815	0.816894	1.64688	0	0	0
K01437	2	0	0	0	0.006	NA	Inf	NA	0	0	0	0
K01438	111	0.691	4.009	0.169	0.507	0.244573	0.126465	1.93391	0.333333	1	0	3.32221e-06
K01439	258	1.266	7.41	0.228	0.846	0.180095	0.11417	1.57743	0.269504	1	0	1.97865e-05
K01442	24	0.759	0.131	0.094	0.038	0.123847	0.290076	0.426947	2.47368	0	0	0
K01443	48	0.564	0.213	0.165	0.069	0.292553	0.323944	0.903099	2.3913	0	0	0
K01444	40	0.452	0.101	0.084	0.081	0.185841	0.80198	0.231727	1.03704	0	0	0
K01447	21	0.266	0.3	0.044	0.076	0.165414	0.253333	0.652948	0.578947	0	0	0
K01448	134	1.135	1.955	0.373	0.46	0.328634	0.235294	1.3967	0.81087	0	0	0
K01451	130	2.597	1.107	0.381	0.181	0.146708	0.163505	0.897268	2.10497	0	0	0
K01452	32	0.278	0.206	0.01	0.027	0.0359712	0.131068	0.274447	0.37037	0	0	0
K01453	5	0.395	0.063	0.038	0.001	0.0962025	0.015873	6.06076	38	0	0	0
K01454	10	0.191	0.166	0.074	0.016	0.387435	0.0963855	4.01963	4.625	2	1.31465e-05	0
K01455	12	0.14	0.026	0.029	0.024	0.207143	0.923077	0.224405	1.20833	1	7.5052e-06	0
K01457	41	0.377	1.105	0.056	0.197	0.148541	0.178281	0.833187	0.284264	1	9.08001e-06	3.36328e-05
K01458	8	0.089	0.156	0.006	0.003	0.0674157	0.0192308	3.50562	2	0	0	0
K01459	15	0.137	0.611	0.049	0.188	0.357664	0.307692	1.16241	0.260638	0	0	0
K01461	7	0.491	0.083	0.046	0.019	0.0936864	0.228916	0.409261	2.42105	0	0	0
K01462	335	2.395	4.447	0.506	1.55	0.211273	0.34855	0.60615	0.326452	3	0	8.1724e-05
K01463	93	2.402	2.297	0.291	0.318	0.121149	0.138441	0.875092	0.915094	3	1.33846e-05	3.93919e-05
K01464	77	0.777	0.244	0.205	0.074	0.263835	0.303279	0.869943	2.77027	0	0	0
K01465	593	3.833	9.815	0.873	2.048	0.227759	0.20866	1.09153	0.42627	4	0	1.11421e-05
K01466	11	0.171	0.056	0.025	0.009	0.146199	0.160714	0.909682	2.77778	0	0	0
K01467	573	1.488	5.735	0.748	3.348	0.502688	0.583784	0.861086	0.223417	3	0	1.94233e-05
K01468	108	1.36	0.627	0.172	0.15	0.126471	0.239234	0.528647	1.14667	0	0	0
K01469	26	0.534	0.281	0.018	0.023	0.0337079	0.0818505	0.411822	0.782609	0	0	0
K01470	14	0.503	0.154	0.01	0.035	0.0198807	0.227273	0.0874751	0.285714	0	0	0
K01471	58	1.973	2.169	0.16	0.363	0.0810948	0.167358	0.484558	0.440771	4	1.42321e-05	3.93919e-05
K01473	46	1.038	0.161	0.139	0.011	0.133911	0.068323	1.95998	12.6364	5	0.000782548	0
K01474	38	1.045	0.262	0.059	0.008	0.0564593	0.0305344	1.84904	7.375	0	0	0
K01476	49	0.471	0.579	0.048	0.091	0.101911	0.157168	0.648422	0.527473	0	0	0
K01477	9	0.194	0.054	0.019	0.015	0.0979381	0.277778	0.352577	1.26667	0	0	0
K01478	28	0.383	0.083	0.221	0.048	0.577023	0.578313	0.99777	4.60417	0	0	0
K01479	24	0.37	0.204	0.071	0.03	0.191892	0.147059	1.30486	2.36667	0	0	0
K01480	69	0.581	0.23	0.122	0.152	0.209983	0.66087	0.317737	0.802632	0	0	0
K01482	6	0.156	0.022	0	0.004	0	0.181818	0	0	0	0	0
K01484	4	0.022	0.017	0	0.004	0	0.235294	0	0	0	0	0
K01485	80	1.122	1.438	0.185	0.293	0.164884	0.203755	0.809227	0.631399	0	0	0
K01486	85	0.736	0.354	0.224	0.116	0.304348	0.327684	0.928786	1.93103	0	0	0
K01487	39	1.05	0.38	0.085	0.051	0.0809524	0.134211	0.603175	1.66667	0	0	0
K01488	138	1.781	1.429	0.32	0.591	0.179674	0.413576	0.434441	0.541455	0	0	0
K01489	53	0.706	1.055	0.108	0.18	0.152975	0.170616	0.896601	0.6	0	0	0
K01490	3	0.001	0	0.025	0.008	25	Inf	0	3.125	0	0	0
K01491	394	2.327	5.739	0.497	1.646	0.21358	0.28681	0.744674	0.301944	4	0	0.000100485
K01492	7	0.013	0.013	0.002	0.016	0.153846	1.23077	0.125	0.125	0	0	0
K01493	39	0.347	0.222	0.088	0.108	0.253602	0.486486	0.521294	0.814815	0	0	0
K01494	352	2.387	5.421	0.588	1.831	0.246334	0.337761	0.729316	0.321136	5	2.07329e-05	0.00010806
K01495	386	2.03	6.687	0.6	1.978	0.295567	0.295798	0.999218	0.303337	2	4.04218e-05	6.05001e-05
K01496	120	0.661	2.205	0.245	0.492	0.370651	0.223129	1.66115	0.497967	2	4.57456e-06	1.14446e-05
K01497	157	1.214	3.379	0.36	0.724	0.29654	0.214265	1.38399	0.497238	1	1.01105e-05	0
K01498	10	0.073	0.718	0.015	0.091	0.205479	0.126741	1.62126	0.164835	0	0	0
K01499	1	0	0	0	0.003	NA	Inf	NA	0	0	0	0
K01500	47	0.843	1.155	0.089	0.236	0.105575	0.204329	0.516693	0.377119	0	0	0
K01501	73	0.358	1.598	0.126	0.558	0.351955	0.349186	1.00793	0.225806	0	0	0
K01502	1	0	0	0	0.014	NA	Inf	NA	0	0	0	0
K01503	1	0	0	0	0.014	NA	Inf	NA	0	0	0	0
K01504	1	0.011	0.027	0	0	0	0	NA	NA	0	0	0
K01505	23	0.945	0.178	0.063	0.006	0.0666667	0.0337079	1.97778	10.5	0	0	0
K01506	148	2.269	2.348	0.415	0.512	0.1829	0.218058	0.838768	0.810547	0	0	0
K01507	1022	5.31	7.622	2.662	5.471	0.501318	0.717791	0.698419	0.486566	22	0.000413885	0.000724536
K01509	1024	7.05	9.597	2.635	5.411	0.373759	0.563822	0.662902	0.486971	20	0.000341127	0.000166095
K01512	7	0.136	0.025	0.012	0.011	0.0882353	0.44	0.200535	1.09091	0	0	0
K01514	7	0	0.001	0.028	0.38	Inf	380	Inf	0.0736842	0	0	0
K01515	53	0.614	1.091	0.122	0.316	0.198697	0.289643	0.686008	0.386076	1	2.23904e-06	0
K01519	0	0	0	0	0	NA	NA	NA	NA	0	0	0
K01520	301	1.364	3.443	0.605	1.822	0.443548	0.52919	0.838165	0.332053	5	0	2.20608e-05
K01522	2	0.108	0.036	0.019	0.003	0.175926	0.0833333	2.11111	6.33333	0	0	0
K01523	139	0.686	2.069	0.177	0.695	0.258017	0.335911	0.768113	0.254676	0	0	0
K01524	323	2.504	6.644	0.534	1.499	0.213259	0.225617	0.945224	0.356237	2	0	1.97223e-06
K01525	53	0.39	1.661	0.061	0.173	0.15641	0.104154	1.50172	0.352601	0	0	0
K01526	2	0	0	0	0.011	NA	Inf	NA	0	0	0	0
K01527	1	0	0	0.009	0	Inf	NA	NA	Inf	0	0	0
K01528	11	0.006	0	0.085	0.019	14.1667	Inf	0	4.47368	0	0	0
K01529	598	5.787	11.11	1.567	3.002	0.270779	0.270207	1.00212	0.521985	5	1.40623e-05	8.27464e-06
K01530	13	0.006	0	0.006	0.062	1	Inf	0	0.0967742	0	0	0
K01531	34	0.977	0.282	0.076	0.017	0.0777892	0.0602837	1.29038	4.47059	0	0	0
K01533	1321	11.927	26.534	2.403	5.357	0.201476	0.201892	0.997938	0.448572	0	0	0
K01534	703	6.669	16.409	1.393	2.644	0.208877	0.161131	1.29632	0.526853	0	0	0
K01535	35	1.766	0.354	0.119	0.068	0.0673839	0.19209	0.350793	1.75	0	0	0
K01536	19	0.408	0.351	0.05	0.041	0.122549	0.116809	1.04914	1.21951	0	0	0
K01537	402	6.263	5.352	0.96	0.938	0.153281	0.175262	0.874585	1.02345	0	0	0
K01539	75	1.521	0.992	0.215	0.191	0.141354	0.19254	0.734155	1.12565	0	0	0
K01541	29	0.708	0.408	0.088	0.044	0.124294	0.107843	1.15254	2	0	0	0
K01542	25	0.51	0.361	0.088	0.098	0.172549	0.271468	0.635614	0.897959	0	0	0
K01544	35	0.685	0.459	0.147	0.052	0.214599	0.11329	1.89424	2.82692	0	0	0
K01546	153	3.135	2.252	0.193	0.276	0.061563	0.122558	0.502318	0.699275	0	0	0
K01547	209	3.706	3.749	0.331	0.57	0.0893146	0.152041	0.58744	0.580702	0	0	0
K01548	45	0.617	0.839	0.073	0.086	0.118314	0.102503	1.15425	0.848837	0	0	0
K01551	58	1.078	0.287	0.083	0.107	0.0769944	0.372822	0.206518	0.775701	0	0	0
K01552	885	11.73	16.52	2.134	3.75	0.181927	0.226998	0.801448	0.569067	16	0.000109642	0.0003911
K01553	2	0	0	0.314	0	Inf	NA	NA	Inf	0	0	0
K01554	41	1.601	0.823	0.129	0.134	0.0805746	0.162819	0.494873	0.962687	0	0	0
K01555	78	0.719	0.335	0.171	0.19	0.23783	0.567164	0.419332	0.9	0	0	0
K01556	92	1.004	0.643	0.16	0.145	0.159363	0.225505	0.70669	1.10345	0	0	0
K01560	17	0.249	0.158	0.039	0.066	0.156627	0.417722	0.374954	0.590909	0	0	0
K01561	12	0.022	0.404	0.049	0.107	2.22727	0.264851	8.40952	0.457944	0	0	0
K01563	100	0.751	2.118	0.107	0.518	0.142477	0.24457	0.582559	0.206564	3	1.49964e-05	3.3083e-05
K01564	14	0.372	0.249	0.027	0.01	0.0725806	0.0401606	1.80726	2.7	0	0	0
K01567	53	1.465	0.974	0.175	0.196	0.119454	0.201232	0.593613	0.892857	1	8.65694e-06	0
K01568	2	0.212	0.033	0.003	0.004	0.0141509	0.121212	0.116745	0.75	0	0	0
K01569	1	0	0	0	0.005	NA	Inf	NA	0	0	0	0
K01571	88	0.769	0.954	0.288	0.293	0.374512	0.307128	1.2194	0.982935	2	5.52857e-05	1.7652e-05
K01572	49	0.125	0.09	0.099	0.129	0.792	1.43333	0.552558	0.767442	0	0	0
K01573	2	0	0	0	0.011	NA	Inf	NA	0	0	0	0
K01574	1	0.033	0.002	0	0	0	0	NA	NA	0	0	0
K01575	2	0.028	0.011	0	0.007	0	0.636364	0	0	0	0	0
K01576	8	0.042	0.032	0.025	0.045	0.595238	1.40625	0.42328	0.555556	0	0	0
K01577	2	0.04	0	0.005	0	0.125	NA	NA	Inf	0	0	0
K01578	17	0.512	0.175	0.022	0.006	0.0429688	0.0342857	1.25326	3.66667	1	1.17867e-06	0
K01579	191	1.096	3.111	0.219	1.019	0.199818	0.327547	0.610042	0.214917	1	0	3.51609e-05
K01580	29	2.226	0.255	0.525	0.067	0.235849	0.262745	0.897634	7.83582	7	0.0010477	4.88019e-05
K01581	852	1.595	8.469	0.777	4.691	0.487147	0.553902	0.879482	0.165636	7	4.62982e-06	0.000124728
K01582	93	1.156	0.765	0.119	0.113	0.102941	0.147712	0.696903	1.0531	1	0	3.63344e-05
K01583	9	0.025	0.11	0	0.032	0	0.290909	0	0	0	0	0
K01584	102	1.255	0.861	0.136	0.114	0.108367	0.132404	0.818453	1.19298	1	0	3.63344e-05
K01585	171	1.288	0.774	0.386	0.37	0.299689	0.478036	0.626918	1.04324	0	0	0
K01586	809	3.331	11.934	0.955	4.107	0.286701	0.344143	0.833086	0.23253	8	4.62982e-06	0.000106568
K01588	166	1.459	2.947	0.283	0.498	0.193968	0.168985	1.14784	0.568273	1	0	3.87301e-06
K01589	131	1.645	2.81	0.351	0.295	0.213374	0.104982	2.03248	1.18983	1	0	6.11525e-07
K01590	2	0.251	0.041	0.007	0	0.0278884	0	Inf	Inf	0	0	0
K01591	315	1.238	3.954	0.345	1.523	0.278675	0.38518	0.723494	0.226527	1	8.6493e-06	0
K01592	5	0.449	0.077	0.02	0.001	0.0445434	0.012987	3.42984	20	0	0	0
K01593	16	0.669	0.122	0.053	0.001	0.0792227	0.00819672	9.66517	53	0	0	0
K01594	2	0.312	0.041	0.007	0	0.0224359	0	Inf	Inf	0	0	0
K01595	432	2.179	10.079	0.541	2.245	0.248279	0.22274	1.11466	0.24098	0	0	0
K01596	1382	5.552	10.675	4.489	6.909	0.808537	0.647213	1.24926	0.649732	37	0.000591816	0.000379049
K01597	28	0.351	0.221	0.082	0.061	0.233618	0.276018	0.846387	1.34426	0	0	0
K01598	21	0.211	0.684	0.079	0.12	0.374408	0.175439	2.13412	0.658333	0	0	0
K01599	363	2.042	8.199	0.591	2.108	0.289422	0.257105	1.1257	0.280361	2	0	1.12907e-05
K01601	106	0.585	0.401	0.515	0.398	0.880342	0.992519	0.886978	1.29397	11	0.000393465	0.00012945
K01602	14	0.028	0.005	0.07	0.07	2.5	14	0.178571	1	2	0.000103657	2.71888e-05
K01607	40	0.577	0.446	0.104	0.056	0.180243	0.125561	1.4355	1.85714	0	0	0
K01608	22	0.512	0.412	0.09	0.059	0.175781	0.143204	1.22749	1.52542	4	0.000183251	6.6119e-05
K01609	251	1.173	4.396	0.36	1.416	0.306905	0.322111	0.952794	0.254237	3	0	5.98523e-05
K01610	429	1.465	3.35	1.282	1.846	0.875085	0.551045	1.58805	0.694475	7	4.02462e-05	1.61385e-05
K01611	44	0.188	0.488	0.072	0.293	0.382979	0.60041	0.637862	0.245734	0	0	0
K01613	222	1.188	4.727	0.48	0.969	0.40404	0.204993	1.971	0.495356	4	0	6.8308e-05
K01615	9	0.006	0.024	0.015	0.044	2.5	1.83333	1.36364	0.340909	0	0	0
K01616	417	4.263	4.399	1.254	2.01	0.294159	0.456922	0.643784	0.623881	27	0.000454966	6.41057e-05
K01617	22	0.311	0.069	0.064	0.022	0.205788	0.318841	0.645425	2.90909	1	2.2182e-05	0
K01618	22	0.683	0.175	0.092	0.007	0.1347	0.04	3.3675	13.1429	0	0	0
K01619	64	1.051	0.312	0.178	0.103	0.169363	0.330128	0.51302	1.72816	0	0	0
K01620	86	1.305	0.398	0.172	0.105	0.131801	0.263819	0.499588	1.6381	0	0	0
K01621	63	0.528	0.323	0.091	0.189	0.172348	0.585139	0.294543	0.481481	0	0	0
K01622	2	0.027	0	0	0.007	0	Inf	0	0	0	0	0
K01623	37	0.162	0.165	0.325	0.164	2.00617	0.993939	2.01841	1.98171	0	0	0
K01624	954	2.386	7.783	1.925	5.445	0.80679	0.699602	1.15321	0.353535	27	0.00120849	0.000145646
K01625	19	0.197	0.041	0.022	0.026	0.111675	0.634146	0.176103	0.846154	0	0	0
K01626	493	2.796	7.262	0.727	2.819	0.260014	0.388185	0.66982	0.257893	8	2.44266e-06	0.000162605
K01627	473	1.306	5.866	0.589	2.132	0.450995	0.36345	1.24087	0.276266	6	0	0.000192589
K01628	12	0.132	0.077	0.019	0.003	0.143939	0.038961	3.69444	6.33333	0	0	0
K01629	5	0.048	0.006	0.009	0.011	0.1875	1.83333	0.102273	0.818182	0	0	0
K01630	0	0	0	0	0	NA	NA	NA	NA	0	0	0
K01631	1	0.003	0	0	0.003	0	Inf	0	0	0	0	0
K01632	51	0.523	0.302	0.071	0.112	0.135755	0.370861	0.366054	0.633929	0	0	0
K01633	47	0.47	0.914	0.045	0.189	0.0957447	0.206783	0.463019	0.238095	0	0	0
K01634	10	0.413	0.127	0.053	0.005	0.128329	0.0393701	3.25956	10.6	1	5.02234e-06	0
K01635	12	0.023	0.016	0.091	0.049	3.95652	3.0625	1.29193	1.85714	0	0	0
K01636	51	0.524	0.293	0.091	0.14	0.173664	0.477816	0.363454	0.65	0	0	0
K01637	1829	2.097	11.196	3.739	10.329	1.78302	0.922562	1.93269	0.361991	68	0.000754504	0.00288973
K01638	911	2.175	11.744	1.264	4.527	0.581149	0.385473	1.50763	0.279214	27	0.000304741	0.000411229
K01639	8	0.041	0.03	0.009	0.013	0.219512	0.433333	0.506567	0.692308	0	0	0
K01640	114	1.122	1.547	0.268	0.295	0.238859	0.190692	1.25259	0.908475	1	0	2.84955e-06
K01641	9	0.061	0.017	0.011	0.015	0.180328	0.882353	0.204372	0.733333	0	0	0
K01643	4	0.024	0	0.006	0.021	0.25	Inf	0	0.285714	0	0	0
K01644	289	1.274	1.173	0.416	1.351	0.326531	1.15175	0.283509	0.30792	4	1.17646e-05	0.000127307
K01646	1	0.006	0	0	0	0	NA	NA	NA	0	0	0
K01647	6815	5.408	12.619	5.245	40.962	0.969859	3.24606	0.298781	0.128046	33	0.000321316	0.000292088
K01648	9	0.018	0.004	0.026	0.034	1.44444	8.5	0.169935	0.764706	0	0	0
K01649	970	6.458	18.993	1.625	4.293	0.251626	0.226031	1.11324	0.378523	12	2.9653e-05	0.000131771
K01652	1165	4.952	16.926	2.114	5.649	0.426898	0.333747	1.27911	0.374226	22	0.000223189	0.000356086
K01653	195	1.376	3.657	0.413	0.9	0.300145	0.246103	1.21959	0.458889	12	5.93682e-05	0.000257546
K01654	159	1.222	0.729	0.3	0.501	0.245499	0.687243	0.357223	0.598802	0	0	0
K01655	8	0.047	0.013	0	0.027	0	2.07692	0	0	0	0	0
K01656	16	0.39	0.32	0.029	0.046	0.074359	0.14375	0.51728	0.630435	1	4.80309e-06	0
K01657	416	3.915	9.502	0.584	2.05	0.14917	0.215744	0.69142	0.284878	4	4.57456e-06	3.48479e-05
K01658	374	1.818	5.015	0.355	1.425	0.19527	0.284148	0.687212	0.249123	3	3.17671e-05	3.73023e-05
K01659	441	0.64	6.923	0.513	2.623	0.801562	0.378882	2.1156	0.195578	4	0	9.9001e-05
K01661	53	1.496	0.212	0.093	0.117	0.0621658	0.551887	0.112642	0.794872	3	5.75946e-05	0
K01662	692	3.784	12.443	0.958	2.965	0.253171	0.238287	1.06247	0.323103	1	1.77455e-06	0
K01663	74	0.806	1.985	0.136	0.421	0.168734	0.212091	0.795577	0.32304	1	0	1.42222e-05
K01664	300	1.401	4.457	0.271	1.152	0.193433	0.25847	0.748379	0.235243	3	3.17671e-05	3.73023e-05
K01665	210	2.119	5.479	0.351	0.889	0.165644	0.162256	1.02088	0.394826	2	0	2.0081e-05
K01666	47	0.319	0.099	0.11	0.121	0.344828	1.22222	0.282132	0.909091	0	0	0
K01667	128	1.04	0.608	0.308	0.182	0.296154	0.299342	0.989349	1.69231	1	1.22372e-05	1.00844e-05
K01668	98	0.821	0.403	0.316	0.142	0.384896	0.352357	1.09235	2.22535	0	0	0
K01669	311	2.425	3.744	0.379	1.071	0.156289	0.286058	0.546354	0.353875	0	0	0
K01671	0	0	0	0	0	NA	NA	NA	NA	0	0	0
K01672	82	0.551	1.395	0.241	0.444	0.437387	0.31828	1.37422	0.542793	0	0	0
K01673	470	3.519	5.471	1.075	1.946	0.305485	0.355694	0.858842	0.552415	3	0.000109283	2.15933e-06
K01674	21	0.337	0.085	0.077	0.011	0.228487	0.129412	1.76558	7	0	0	0
K01676	735	2.408	10.299	0.951	3.379	0.394934	0.32809	1.20374	0.281444	10	0.000115645	0.00010388
K01677	25	0.118	0.756	0.025	0.136	0.211864	0.179894	1.17772	0.183824	2	0	5.05017e-05
K01678	17	0.054	0.535	0.021	0.087	0.388889	0.162617	2.39144	0.241379	2	0	3.60386e-06
K01679	408	3.283	3.563	0.728	1.187	0.221748	0.333146	0.665619	0.613311	7	0.000190153	3.689e-06
K01681	1594	6.083	18.839	3.305	7.209	0.543317	0.382664	1.41983	0.458455	32	0.00120437	0.000389583
K01682	1972	2.911	19.655	3.672	12.348	1.26142	0.628237	2.00788	0.297376	72	0.00250605	0.002199
K01684	16	0.085	0.028	0.022	0.032	0.258824	1.14286	0.226471	0.6875	0	0	0
K01685	45	0.584	0.158	0.087	0.039	0.148973	0.246835	0.60353	2.23077	0	0	0
K01686	24	0.241	0.062	0.089	0.034	0.369295	0.548387	0.67342	2.61765	0	0	0
K01687	1006	4.019	13.078	1.363	4.709	0.339139	0.36007	0.941869	0.289446	15	4.00493e-05	0.000233945
K01689	1468	5.147	11.089	3.163	6.956	0.614533	0.627288	0.979666	0.454715	41	0.000289339	0.000525892
K01690	19	0.095	0.142	0.012	0.038	0.126316	0.267606	0.472022	0.315789	0	0	0
K01692	305	6.715	5.306	0.962	1.205	0.143261	0.227101	0.630826	0.79834	15	0.00103396	0.000182501
K01693	259	1.217	4.634	0.42	1.517	0.345111	0.327363	1.05421	0.276862	5	2.27648e-05	0.000158182
K01694	300	2.184	6.146	0.499	1.434	0.22848	0.233322	0.979245	0.347978	5	0	4.72007e-05
K01695	223	1.431	4.317	0.378	1.28	0.264151	0.296502	0.89089	0.295312	2	0	4.74146e-06
K01696	601	4.281	9.805	0.967	2.923	0.225882	0.298113	0.757705	0.330824	11	7.14444e-05	9.59005e-05
K01697	361	2.747	3.557	1.037	1.183	0.377503	0.332584	1.13506	0.876585	5	0	4.06299e-05
K01698	462	2.261	7.466	0.495	2.162	0.21893	0.289579	0.756026	0.228955	4	2.36948e-06	4.02297e-05
K01699	11	0	0	0.158	0.031	Inf	Inf	NA	5.09677	1	9.17135e-06	0
K01702	625	2.886	10.141	0.768	2.787	0.266112	0.274825	0.968297	0.275565	8	0.00023672	0.000183091
K01703	726	2.74	10.491	0.866	3.243	0.316058	0.309122	1.02244	0.267037	7	0.00023672	5.17288e-05
K01704	323	1.604	4.816	0.374	1.493	0.233167	0.310008	0.752132	0.250502	8	0.000257798	0.000165156
K01705	10	0.068	0.048	0.028	0.116	0.411765	2.41667	0.170385	0.241379	0	0	0
K01706	9	0.062	0.053	0.012	0.008	0.193548	0.150943	1.28226	1.5	0	0	0
K01707	2	0.009	0	0.005	0.004	0.555556	Inf	0	1.25	0	0	0
K01708	13	0.171	0.102	0.022	0.004	0.128655	0.0392157	3.2807	5.5	0	0	0
K01709	34	0.314	0.277	0.096	0.214	0.305732	0.772563	0.395738	0.448598	0	0	0
K01710	1362	6.7	13.585	2.095	6.721	0.312687	0.494737	0.632026	0.31171	3	1.60512e-05	1.10584e-05
K01711	336	2.586	2.023	0.767	1.233	0.296597	0.609491	0.486631	0.62206	3	4.64046e-05	1.80584e-07
K01712	194	2.89	0.879	0.501	0.3	0.173356	0.341297	0.507934	1.67	3	3.35561e-05	0
K01713	1	0.016	0.008	0	0	0	0	NA	NA	0	0	0
K01714	394	2.159	5.315	0.565	1.929	0.261695	0.362935	0.721052	0.292898	7	0	0.000123561
K01715	201	1.361	1.557	0.572	1.125	0.420279	0.722543	0.581666	0.508444	8	0.00030268	0.000194399
K01716	170	0.341	3.398	0.301	0.852	0.882698	0.250736	3.52043	0.353286	7	7.9413e-05	0.000289609
K01719	103	0.916	0.561	0.275	0.146	0.300218	0.26025	1.15358	1.88356	0	0	0
K01720	4	0	0.004	0	0.015	NA	3.75	NA	0	0	0	0
K01721	1	0.024	0.011	0.005	0	0.208333	0	Inf	Inf	0	0	0
K01724	84	1.292	2.24	0.255	0.297	0.197368	0.132589	1.48857	0.858586	0	0	0
K01725	65	0.064	0.106	0.059	0.479	0.921875	4.51887	0.204006	0.123173	2	0	1.7112e-05
K01726	144	2.805	2.408	0.581	0.808	0.20713	0.335548	0.617289	0.719059	9	0.000905062	0.000131339
K01728	2	0.006	0.019	0	0.003	0	0.157895	0	0	0	0	0
K01730	3	0.044	0.025	0	0	0	0	NA	NA	0	0	0
K01733	546	2.901	8.049	0.734	2.782	0.253016	0.345633	0.732037	0.263839	7	0	0.000172461
K01734	38	0.104	0.299	0.047	0.169	0.451923	0.565217	0.799556	0.278107	0	0	0
K01735	506	2.048	7.218	0.61	2.901	0.297852	0.401912	0.741087	0.210272	1	0	1.60381e-06
K01736	357	2.417	7.029	0.45	1.575	0.186181	0.224072	0.8309	0.285714	3	0	3.53041e-05
K01737	252	0.988	4.172	0.441	1.074	0.446356	0.25743	1.73389	0.410615	0	0	0
K01738	1217	5.004	12.557	1.887	6.252	0.377098	0.49789	0.757393	0.301823	20	0.000602976	9.63895e-05
K01739	216	3.639	3.093	0.618	0.738	0.169827	0.238603	0.711754	0.837398	3	0.000182163	1.47477e-05
K01740	432	4.202	6.182	1.043	1.748	0.248215	0.282756	0.877841	0.596682	13	0.000599913	6.16354e-05
K01744	133	1.768	1.495	0.239	0.387	0.135181	0.258863	0.522211	0.617571	5	0.00017962	1.68101e-06
K01745	162	2.289	1.545	0.405	0.274	0.176933	0.177346	0.997671	1.4781	0	0	0
K01746	4	0.115	0.004	0.006	0.006	0.0521739	1.5	0.0347826	1	0	0	0
K01749	263	1.287	5.601	0.532	1.547	0.413364	0.276201	1.49661	0.343891	3	0	1.64294e-05
K01750	20	0.339	0.085	0.007	0.01	0.020649	0.117647	0.175516	0.7	0	0	0
K01751	6	0.513	0.063	0.006	0.003	0.0116959	0.047619	0.245614	2	0	0	0
K01752	114	1.491	0.482	0.263	0.15	0.176392	0.311203	0.566805	1.75333	0	0	0
K01753	3	0.07	0.039	0	0	0	0	NA	NA	0	0	0
K01754	295	1.913	8.257	0.424	0.914	0.221641	0.110694	2.00229	0.463895	2	0	1.39213e-06
K01755	635	3.009	10.759	0.891	2.893	0.296112	0.268891	1.10123	0.307985	5	3.1158e-05	1.48562e-05
K01756	715	3.492	8.7	0.957	3.647	0.274055	0.419195	0.653764	0.262407	6	2.39292e-06	4.25221e-05
K01758	191	2.786	2.673	0.56	0.492	0.201005	0.184063	1.09205	1.13821	1	5.61385e-06	0
K01759	214	1.315	3.025	0.248	0.901	0.188593	0.297851	0.633179	0.27525	3	7.3024e-05	4.40648e-06
K01760	226	3.427	2.875	0.701	0.728	0.204552	0.253217	0.807812	0.962912	4	0.000427057	1.98212e-05
K01761	225	3.705	4.439	0.729	0.943	0.196761	0.212435	0.926217	0.773065	4	0.000200652	2.51303e-05
K01766	25	0.601	0.353	0.148	0.105	0.246256	0.29745	0.82789	1.40952	1	8.00736e-07	0
K01768	773	2.917	17.05	1.437	6.621	0.492629	0.388328	1.26859	0.217037	0	0	0
K01769	87	0.401	2.143	0.242	1.001	0.603491	0.467102	1.29199	0.241758	0	0	0
K01770	119	1.399	2.619	0.226	0.622	0.161544	0.237495	0.680199	0.363344	1	1.5358e-07	0
K01772	255	1.977	5.157	0.386	1.359	0.195245	0.263525	0.740898	0.284032	0	0	0
K01775	208	2.48	3.074	0.506	0.406	0.204032	0.132075	1.54482	1.24631	0	0	0
K01776	181	1.515	4.279	0.414	0.925	0.273267	0.216172	1.26412	0.447568	0	0	0
K01777	14	0.166	0.025	0.077	0.018	0.463855	0.72	0.644244	4.27778	0	0	0
K01778	193	1.165	4.131	0.355	1.104	0.304721	0.267248	1.14022	0.321558	3	0	0.000149274
K01779	27	0.639	0.173	0.131	0.049	0.205008	0.283237	0.723803	2.67347	0	0	0
K01780	18	0.381	0.144	0.096	0.033	0.251969	0.229167	1.0995	2.90909	0	0	0
K01782	778	2.297	10.233	1.345	4.483	0.585546	0.438092	1.33658	0.300022	14	0.000385983	0.000916015
K01783	815	1.651	5.316	0.505	4.06	0.305875	0.763732	0.400501	0.124384	3	7.45074e-06	4.11292e-05
K01784	1169	6.717	14.058	1.801	6.262	0.268126	0.44544	0.601934	0.287608	19	9.274e-06	0.000365387
K01785	18	0.209	0.053	0.035	0.015	0.167464	0.283019	0.591707	2.33333	0	0	0
K01786	11	0.103	0.02	0.029	0.029	0.281553	1.45	0.194175	1	0	0	0
K01787	11	0.143	0.018	0.023	0.013	0.160839	0.722222	0.2227	1.76923	0	0	0
K01788	0	0	0	0	0	NA	NA	NA	NA	0	0	0
K01790	320	1.826	4.148	0.487	1.511	0.266703	0.364272	0.732154	0.322303	2	0	9.78212e-06
K01791	687	2.135	6.583	0.867	3.384	0.406089	0.514051	0.789977	0.256206	15	0	0.000270207
K01792	17	0.559	0.141	0.019	0.033	0.0339893	0.234043	0.145227	0.575758	1	7.05218e-06	0
K01795	59	0.223	1.339	0.097	0.383	0.434978	0.286034	1.52072	0.253264	0	0	0
K01796	37	1.778	0.629	0.114	0.044	0.064117	0.0699523	0.916581	2.59091	3	5.74381e-05	2.83708e-05
K01797	30	0.796	0.295	0.05	0.017	0.0628141	0.0576271	1.09001	2.94118	1	3.37589e-06	0
K01798	9	0.666	0.11	0.022	0.022	0.033033	0.2	0.165165	1	1	3.37589e-06	0
K01799	5	0.033	0.014	0	0.009	0	0.642857	0	0	0	0	0
K01800	9	0.125	0.133	0.003	0	0.024	0	Inf	Inf	0	0	0
K01801	9	0.117	0.125	0.003	0.005	0.025641	0.04	0.641026	0.6	0	0	0
K01802	990	4.152	9.313	2.192	5.518	0.527938	0.592505	0.891028	0.397245	34	0.000556729	0.000984268
K01803	266	1.862	3.956	0.818	1.181	0.439313	0.298534	1.47157	0.692633	10	0.000380203	2.72326e-05
K01804	20	0.197	0.054	0.079	0.013	0.401015	0.240741	1.66576	6.07692	0	0	0
K01805	47	0.66	0.112	0.068	0.045	0.10303	0.401786	0.256431	1.51111	0	0	0
K01807	180	0.518	3.391	0.12	0.786	0.23166	0.23179	0.99944	0.152672	5	0	2.6063e-05
K01808	84	1.683	0.639	0.319	0.237	0.189542	0.370892	0.511045	1.34599	3	4.38041e-05	1.04562e-05
K01809	58	0.35	0.787	0.101	0.248	0.288571	0.315121	0.915749	0.407258	0	0	0
K01810	560	2.792	7.167	0.709	2.374	0.25394	0.33124	0.766633	0.298652	2	6.04996e-07	1.02935e-05
K01811	21	0.203	0.096	0.065	0.035	0.320197	0.364583	0.878255	1.85714	0	0	0
K01812	29	0.276	0.032	0.1	0.038	0.362319	1.1875	0.305111	2.63158	0	0	0
K01813	2	0.02	0	0	0	0	NA	NA	NA	0	0	0
K01814	271	1.399	5.618	0.475	1.267	0.339528	0.225525	1.5055	0.374901	2	0	3.51398e-05
K01815	9	0.077	0.051	0.019	0.021	0.246753	0.411765	0.599258	0.904762	0	0	0
K01816	74	0.571	1.474	0.143	0.264	0.250438	0.179104	1.39828	0.541667	0	0	0
K01817	138	0.862	2.748	0.166	0.709	0.192575	0.258006	0.746399	0.234133	0	0	0
K01818	16	0.008	0	0.029	0.052	3.625	Inf	0	0.557692	0	0	0
K01819	2	0.285	0.052	0.025	0.016	0.0877193	0.307692	0.285088	1.5625	1	1.58931e-05	0
K01820	13	0.123	0.053	0.012	0.014	0.097561	0.264151	0.369338	0.857143	0	0	0
K01821	37	0.236	1.251	0.025	0.25	0.105932	0.19984	0.530085	0.1	0	0	0
K01822	3	0.221	0.029	0.009	0.005	0.040724	0.172414	0.236199	1.8	1	9.52975e-06	0
K01823	39	0.835	0.383	0.102	0.068	0.122156	0.177546	0.688024	1.5	1	0	1.14345e-07
K01825	1772	1.631	11.799	3.324	11.18	2.03801	0.947538	2.15085	0.297317	52	0.000368868	0.00138164
K01826	22	0.684	0.128	0.1	0.008	0.146199	0.0625	2.33918	12.5	0	0	0
K01828	27	0.376	0.118	0.072	0.06	0.191489	0.508475	0.376596	1.2	0	0	0
K01829	32	0.191	0.255	0.353	0.189	1.84817	0.741176	2.49356	1.86772	1	1.33932e-05	0
K01834	109	1.25	1.176	0.199	0.241	0.1592	0.204932	0.776843	0.825726	9	0.000754476	8.16046e-05
K01835	195	1.69	1.604	0.338	0.95	0.2	0.592269	0.337684	0.355789	5	4.88936e-07	1.74414e-05
K01837	3	0.12	0.042	0.007	0.003	0.0583333	0.0714286	0.816667	2.33333	2	9.9773e-05	4.36922e-05
K01838	8	0.096	0.018	0.032	0.013	0.333333	0.722222	0.461538	2.46154	0	0	0
K01839	12	0.052	0.049	0.006	0.042	0.115385	0.857143	0.134615	0.142857	0	0	0
K01840	617	3.715	7.425	0.983	2.9	0.264603	0.390572	0.677475	0.338966	9	6.94959e-06	8.90209e-05
K01841	14	0.117	0.062	0.017	0.042	0.145299	0.677419	0.214489	0.404762	0	0	0
K01843	68	0.537	0.901	0.153	0.41	0.284916	0.45505	0.626121	0.373171	0	0	0
K01844	26	0.866	0.123	0.02	0.015	0.0230947	0.121951	0.189376	1.33333	0	0	0
K01845	424	4.055	8.92	0.6	1.631	0.147965	0.182848	0.809229	0.367872	2	8.44371e-06	8.28266e-06
K01846	1	0	0	0	0.006	NA	Inf	NA	0	0	0	0
K01847	496	7.349	3.945	1.395	1.614	0.189822	0.409125	0.46397	0.864312	14	0.000221609	3.49786e-05
K01848	421	6.625	3.392	1.296	1.366	0.195623	0.402712	0.485763	0.948755	14	0.0001826	3.58088e-05
K01849	95	1.666	0.792	0.351	0.272	0.210684	0.343434	0.613463	1.29044	3	4.94855e-05	0
K01851	1	0.222	0.025	0.01	0	0.045045	0	Inf	Inf	0	0	0
K01852	3	0	0	0	0.013	NA	Inf	NA	0	0	0	0
K01853	3	0	0	0.026	0.003	Inf	Inf	NA	8.66667	0	0	0
K01854	110	0.677	0.77	0.348	0.504	0.514032	0.654545	0.785327	0.690476	2	1.36451e-05	3.39528e-06
K01856	1	0	0	0	0.007	NA	Inf	NA	0	0	0	0
K01857	7	0.047	0.009	0	0.003	0	0.333333	0	0	0	0	0
K01858	108	1.59	0.349	1.034	0.171	0.650314	0.489971	1.32725	6.04678	5	0.000107597	0
K01865	2	0.006	0.051	0	0.006	0	0.117647	0	0	0	0	0
K01866	566	2.588	7.798	0.857	2.474	0.331144	0.317261	1.04376	0.346403	8	0	5.68349e-05
K01867	574	2.844	8.794	0.929	2.761	0.326653	0.313964	1.04041	0.336472	5	4.52916e-07	8.90065e-05
K01868	1527	5.738	14.104	3.249	8.394	0.566225	0.59515	0.951399	0.387062	17	7.78075e-05	0.000256872
K01869	1040	7.309	15.303	1.659	4.052	0.22698	0.264785	0.857226	0.409427	2	0	5.73759e-05
K01870	1079	6.952	17.678	1.757	3.838	0.252733	0.217106	1.1641	0.457791	2	3.63488e-06	2.42363e-05
K01872	966	5.33	15.117	1.465	3.515	0.274859	0.23252	1.18209	0.416785	9	8.36488e-05	0.0001273
K01873	1085	7.38	18.287	2.588	4.354	0.350678	0.238093	1.47286	0.594396	10	0	0.000268023
K01874	832	4.401	13.243	1.201	3.586	0.272893	0.270785	1.00778	0.334914	4	0	0.000100044
K01875	506	2.821	7.372	0.779	2.129	0.276143	0.288795	0.95619	0.365899	4	2.21992e-06	5.49663e-05
K01876	899	5.026	13.853	1.619	3.422	0.322125	0.247022	1.30403	0.473115	34	0.000146864	0.00102496
K01878	266	1.115	6.948	0.404	1.051	0.362332	0.151267	2.39532	0.384396	5	0	0.00016442
K01879	292	1.489	9.094	0.425	1.181	0.285426	0.129866	2.19786	0.359865	4	0	0.000152065
K01880	332	2.852	2.051	0.942	1.079	0.330295	0.526085	0.627835	0.873031	5	3.37743e-05	0
K01881	783	4.374	12.034	1.486	3.502	0.339735	0.291009	1.16744	0.424329	6	3.55397e-05	2.40843e-05
K01883	727	4.766	9.998	2.019	2.735	0.423626	0.273555	1.5486	0.738208	8	2.3326e-05	5.4339e-05
K01884	17	0.005	0.085	0.02	0.142	4	1.67059	2.39437	0.140845	0	0	0
K01885	631	4.63	10.742	1.172	2.757	0.253132	0.256656	0.986268	0.4251	6	1.08153e-05	3.25759e-05
K01886	615	2.751	10.184	0.997	2.707	0.362414	0.265809	1.36344	0.368304	5	0	4.75996e-05
K01887	464	3.201	7.94	0.753	1.772	0.235239	0.223174	1.05406	0.424944	5	6.25333e-07	3.93764e-05
K01889	396	2.456	6.303	0.559	1.693	0.227606	0.268602	0.847371	0.330183	4	6.42112e-06	0.00011769
K01890	607	3.454	7.679	1.047	2.66	0.303127	0.346399	0.875079	0.393609	2	9.79495e-07	6.13328e-06
K01892	458	2.287	6.484	0.831	2.031	0.363358	0.313233	1.16003	0.409158	1	1.96836e-06	0
K01893	237	1.531	1.181	0.38	0.812	0.248204	0.687553	0.360996	0.46798	0	0	0
K01894	90	0.84	3.004	0.117	0.434	0.139286	0.144474	0.964088	0.269585	0	0	0
K01895	1123	7.606	14.87	3.213	5.353	0.42243	0.359987	1.17346	0.600224	61	0.00417595	0.000886794
K01896	9	0.256	0.317	0.019	0.049	0.0742188	0.154574	0.48015	0.387755	1	2.44091e-05	0
K01897	1956	14.734	17.772	4.627	10.712	0.314036	0.602746	0.521008	0.431945	40	0.000512558	0.000436705
K01899	623	2.606	6.649	1.838	3.706	0.705295	0.557377	1.26538	0.495953	32	0.000806577	0.00100103
K01900	315	1.376	2.997	1.46	1.64	1.06105	0.547214	1.939	0.890244	19	0.000251486	7.44584e-05
K01902	1020	4.386	8.212	2.954	5.194	0.673507	0.632489	1.06485	0.568733	38	0.00134273	0.00102322
K01903	1307	4.867	10.05	3.935	6.11	0.808506	0.60796	1.32987	0.644026	64	0.00110192	0.00069933
K01904	14	0.863	0.244	0.044	0.052	0.0509849	0.213115	0.239237	0.846154	2	2.6973e-06	0
K01905	5	0.05	0.077	0.006	0	0.12	0	Inf	Inf	0	0	0
K01906	0	0	0	0	0	NA	NA	NA	NA	0	0	0
K01907	76	0.542	1.724	0.07	0.135	0.129151	0.0783063	1.64931	0.518519	0	0	0
K01908	237	2.768	2.928	0.896	0.953	0.323699	0.325478	0.994535	0.940189	24	0.000732464	0.000163715
K01910	1	0	0	0	0.004	NA	Inf	NA	0	0	0	0
K01911	41	2.528	0.455	0.232	0.121	0.0917722	0.265934	0.345094	1.91736	3	4.75767e-05	0
K01912	97	1.233	0.583	0.195	0.068	0.158151	0.116638	1.35591	2.86765	0	0	0
K01913	130	7.748	1.829	0.816	0.256	0.105318	0.139967	0.752444	3.1875	16	0.000337273	8.02718e-06
K01914	10	0.017	0.012	0.025	0.022	1.47059	1.83333	0.802139	1.13636	0	0	0
K01915	10380	11.709	15.307	13.115	67.187	1.12008	4.3893	0.255184	0.195201	95	0.00138067	0.00237028
K01916	242	1.444	4.731	0.312	1.265	0.216066	0.267385	0.808072	0.24664	0	0	0
K01917	12	0.03	0.019	0.012	0.06	0.4	3.15789	0.126667	0.2	0	0	0
K01918	182	1.492	3.802	0.245	0.57	0.164209	0.149921	1.0953	0.429825	0	0	0
K01919	151	1.035	4.007	0.214	0.618	0.206763	0.15423	1.34062	0.346278	1	0	7.61281e-06
K01920	233	0.724	4.402	0.141	1.155	0.194751	0.262381	0.742247	0.122078	3	0	2.53047e-05
K01921	285	2.681	4.656	0.584	1.252	0.217829	0.2689	0.810074	0.466454	3	0	4.39014e-05
K01922	3	0.071	0.075	0.004	0.001	0.056338	0.0133333	4.22535	4	0	0	0
K01923	616	2.268	5.766	1.079	3.483	0.47575	0.604058	0.787589	0.30979	8	6.89976e-05	0.000410961
K01924	459	2.68	9.645	0.904	1.815	0.337313	0.18818	1.7925	0.498072	4	1.58314e-06	4.48997e-05
K01925	263	1.884	4.759	0.628	0.987	0.333333	0.207397	1.60723	0.636272	0	0	0
K01926	26	0.807	0.153	0.13	0.051	0.16109	0.333333	0.483271	2.54902	0	0	0
K01928	259	2.239	4.39	0.644	1.106	0.287628	0.251936	1.14167	0.582278	0	0	0
K01929	220	2.215	3.964	0.416	0.574	0.18781	0.144803	1.297	0.724739	0	0	0
K01930	3	0.045	0.095	0.004	0.008	0.0888889	0.0842105	1.05556	0.5	0	0	0
K01932	21	0.023	0	0.17	0.063	7.3913	Inf	0	2.69841	0	0	0
K01933	544	2.246	7.015	0.75	2.314	0.333927	0.329865	1.01232	0.324114	2	0	6.93505e-05
K01934	23	0.245	0.36	0.032	0.036	0.130612	0.1	1.30612	0.888889	0	0	0
K01935	92	0.378	2.535	0.097	0.357	0.256614	0.140828	1.82217	0.271709	0	0	0
K01937	875	4.018	11.954	1.629	3.366	0.405426	0.281579	1.43983	0.483957	13	3.04443e-06	0.000439418
K01938	152	1.428	0.441	0.51	0.244	0.357143	0.553288	0.645492	2.09016	5	0.000110634	6.23003e-05
K01939	652	3.638	8.125	1.446	2.81	0.397471	0.345846	1.14927	0.514591	9	7.67846e-06	0.000166596
K01940	1050	3.847	10.205	1.588	5.392	0.412789	0.528368	0.781253	0.29451	13	1.94515e-05	0.000115121
K01941	314	3.356	8.993	0.751	1.156	0.223778	0.128544	1.74086	0.649654	6	0.000249499	4.77097e-05
K01942	1	0	0	0	0.009	NA	Inf	NA	0	0	0	0
K01945	415	2.966	9.398	0.535	1.432	0.180378	0.152373	1.18379	0.373603	4	0	4.08319e-05
K01948	125	1.531	1.485	1.719	0.374	1.1228	0.251852	4.45816	4.59626	13	9.31836e-05	5.41557e-05
K01950	448	2.899	8.246	0.661	2.383	0.22801	0.288989	0.788992	0.277381	0	0	0
K01951	756	3.605	12.324	1.156	3.295	0.320666	0.267364	1.19936	0.350835	10	1.24966e-05	3.0339e-05
K01952	1087	6.441	20.745	1.622	4.397	0.251824	0.211955	1.1881	0.368888	9	1.41341e-05	0.000100114
K01953	298	3.045	1.281	0.813	0.668	0.266995	0.521468	0.512007	1.21707	0	0	0
K01954	120	1.771	2.006	1.377	0.52	0.777527	0.259222	2.99946	2.64808	13	9.00697e-05	5.57024e-05
K01955	1947	9.448	27.239	4.517	9.302	0.478091	0.341496	1.39999	0.485594	35	0.000215264	0.000683845
K01956	511	2.566	8.905	1.386	2.498	0.54014	0.280517	1.92552	0.554844	12	8.07988e-05	7.24144e-05
K01957	10	0.548	0.664	0.041	0.119	0.0748175	0.179217	0.417469	0.344538	2	9.08001e-06	3.93919e-05
K01958	412	4.87	7.705	1.234	1.294	0.253388	0.167943	1.50878	0.953632	9	0.000340492	8.35252e-05
K01959	531	5.291	10.954	1.37	1.796	0.25893	0.163958	1.57924	0.762806	9	0.000251318	9.40489e-05
K01960	63	0.297	0.167	0.124	0.232	0.417508	1.38922	0.300534	0.534483	0	0	0
K01961	1044	6.638	18.677	1.86	3.653	0.280205	0.195588	1.43263	0.509171	11	0.000251318	0.000135812
K01962	454	1.935	6.475	0.71	2.093	0.366925	0.323243	1.13514	0.339226	5	0	0.000112244
K01963	523	2.141	7.939	0.758	2.522	0.35404	0.317672	1.11448	0.300555	3	0	4.08649e-05
K01964	285	3.323	5.77	1	1.08	0.300933	0.187175	1.60776	0.925926	8	0.000125365	6.1219e-05
K01965	603	5.964	13.289	1.486	1.869	0.249162	0.140643	1.77159	0.795078	11	0.000251318	0.000106054
K01966	383	4.634	1.712	1.212	0.788	0.261545	0.46028	0.56823	1.53807	8	0.000355027	3.88294e-05
K01968	684	5.939	16.71	1.485	2.423	0.250042	0.145003	1.72439	0.612877	14	0.000251318	0.000140454
K01969	396	2.718	10.244	0.537	1.57	0.197572	0.15326	1.28912	0.342038	3	0	3.24292e-05
K01970	260	0.181	1.629	0.408	1.765	2.25414	1.08349	2.08045	0.231161	2	3.60274e-06	4.49334e-05
K01971	100	3.969	0.622	0.223	0.048	0.0561854	0.0771704	0.72807	4.64583	0	0	0
K01972	486	3.287	8.589	0.695	1.878	0.211439	0.218652	0.967013	0.370075	0	0	0
K01974	30	0.056	0.974	0.041	0.17	0.732143	0.174538	4.19475	0.241176	0	0	0
K01975	6	0.051	0.006	0	0.004	0	0.666667	0	0	0	0	0
K01976	15	0.175	0.184	0.052	0.038	0.297143	0.206522	1.4388	1.36842	0	0	0
K01989	6	0.07	0.018	0.018	0.007	0.257143	0.388889	0.661224	2.57143	0	0	0
K01990	691	9.371	8.286	1.703	2.417	0.181731	0.291697	0.623013	0.704592	1	2.07727e-05	0
K01991	111	0.658	1.09	0.399	0.522	0.606383	0.478899	1.2662	0.764368	6	0.00010763	3.70465e-05
K01992	277	2.951	3.157	0.87	0.859	0.294815	0.272094	1.08351	1.01281	0	0	0
K01993	71	0.498	0.267	0.222	0.127	0.445783	0.475655	0.937198	1.74803	0	0	0
K01995	479	8.569	8.185	1.338	1.324	0.156144	0.161759	0.965287	1.01057	11	0.000578519	1.42213e-05
K01996	353	6.448	5.513	0.844	0.743	0.130893	0.134772	0.971218	1.13594	7	0.0002625	8.82625e-06
K01997	465	5.781	7.059	0.62	1.197	0.107248	0.169571	0.632467	0.517962	0	0	0
K01998	638	9.644	9.843	1.358	1.924	0.140813	0.195469	0.720386	0.705821	6	0.000246813	8.82625e-06
K01999	1688	7.302	9.381	5.336	7.868	0.730759	0.838717	0.871282	0.67819	114	0.00476296	0.00197459
K02000	102	2.828	1.197	0.25	0.398	0.0884017	0.332498	0.265871	0.628141	5	3.12128e-05	4.18909e-06
K02001	7	0.606	0.103	0.041	0.003	0.0676568	0.0291262	2.32288	13.6667	0	0	0
K02002	26	0.165	0.04	0.2	0.032	1.21212	0.8	1.51515	6.25	4	0.000470122	2.88997e-05
K02003	900	9.746	20.224	1.788	3.516	0.18346	0.173853	1.05526	0.508532	10	0.000454384	1.14662e-05
K02004	934	10.295	17.587	2.018	3.048	0.196017	0.17331	1.13102	0.662073	2	0.000372583	3.39062e-06
K02005	253	2.053	6.401	0.605	1.028	0.294691	0.1606	1.83494	0.588521	0	0	0
K02006	52	1.214	0.349	0.107	0.102	0.0881384	0.292264	0.301572	1.04902	0	0	0
K02007	7	0.121	0.045	0	0.013	0	0.288889	0	0	0	0	0
K02008	16	0.146	0.031	0.026	0.025	0.178082	0.806452	0.220822	1.04	0	0	0
K02010	264	6.365	3.221	1.198	0.57	0.188217	0.176964	1.06359	2.10175	18	0.000791901	2.85466e-05
K02011	80	1.159	0.74	0.105	0.055	0.0905953	0.0743243	1.21892	1.90909	0	0	0
K02012	106	0.97	0.609	0.254	0.203	0.261856	0.333333	0.785567	1.25123	1	0	3.17456e-06
K02013	49	1.393	1.439	0.089	0.176	0.0638909	0.122307	0.522381	0.505682	1	0	6.22984e-06
K02014	969	8.1	10.281	3.196	3.151	0.394568	0.306488	1.28739	1.01428	26	0.00112855	0.000164088
K02015	32	0.364	0.431	0.037	0.055	0.101648	0.12761	0.796553	0.672727	0	0	0
K02016	45	0.543	0.475	0.075	0.051	0.138122	0.107368	1.28643	1.47059	0	0	0
K02017	189	4.651	5.658	0.435	0.657	0.0935283	0.116119	0.805454	0.6621	5	6.33873e-05	1.60991e-06
K02018	161	3.004	4.896	0.258	0.714	0.0858855	0.145833	0.588929	0.361345	3	2.04482e-05	1.60991e-06
K02019	27	0.194	0.579	0.015	0.154	0.0773196	0.265976	0.290702	0.0974026	0	0	0
K02020	129	1.212	3.098	0.13	0.419	0.107261	0.135249	0.793064	0.310263	0	0	0
K02021	250	4.236	4.851	0.662	0.98	0.15628	0.20202	0.773584	0.67551	0	0	0
K02022	284	0.739	4.296	0.37	1.507	0.500677	0.350791	1.42728	0.245521	2	0	2.55708e-05
K02023	284	5.222	2.126	1.641	0.67	0.314247	0.315146	0.997149	2.44925	24	0.00130959	3.65887e-05
K02024	13	0.055	0.06	0	0.029	0	0.483333	0	0	1	0	5.09838e-06
K02025	131	1.654	0.517	0.373	0.154	0.225514	0.297872	0.757082	2.42208	0	0	0
K02026	126	1.723	0.489	0.272	0.176	0.157864	0.359918	0.438611	1.54545	0	0	0
K02027	714	2.784	6.14	5.884	2.548	2.11351	0.414984	5.09298	2.30926	57	0.0016987	0.000673382
K02028	351	5.821	4.376	1.508	1.005	0.259062	0.229662	1.12802	1.5005	18	0.000798402	3.51021e-05
K02029	107	1.739	0.88	0.168	0.187	0.0966072	0.2125	0.454622	0.898396	1	4.15799e-05	0
K02030	146	1.796	0.739	0.543	0.378	0.302339	0.511502	0.59108	1.43651	12	0.000466921	0.000283918
K02031	534	7.297	6.017	2.087	1.231	0.286008	0.204587	1.39798	1.69537	7	0.000100558	0
K02032	533	7.652	6.799	1.956	1.203	0.255619	0.176938	1.44469	1.62594	9	0.000121381	7.28962e-08
K02033	290	3.4	2.487	1.475	0.7	0.433824	0.281464	1.54131	2.10714	0	0	0
K02034	378	4.139	5.912	1.274	1.005	0.307804	0.169993	1.81068	1.26766	3	2.75559e-05	0
K02035	521	3.313	3.625	5.679	1.529	1.71416	0.421793	4.06397	3.71419	28	0.00062825	7.0044e-05
K02036	533	2.201	5.781	0.819	2.897	0.372104	0.501124	0.742537	0.282706	5	0	4.97869e-05
K02037	239	1.645	5.237	0.383	0.972	0.232827	0.185602	1.25444	0.394033	0	0	0
K02038	326	1.573	7.639	0.508	1.498	0.32295	0.196099	1.64687	0.339119	0	0	0
K02039	341	0.908	4.895	0.498	1.929	0.548458	0.394076	1.39176	0.258165	3	0	3.33304e-05
K02040	625	2.185	8.186	0.726	3.245	0.332265	0.396409	0.83819	0.223729	10	0	9.31696e-05
K02041	34	1.581	0.591	0.135	0.073	0.085389	0.123519	0.6913	1.84932	3	0.000414163	3.39062e-06
K02042	23	0.5	0.138	0.025	0.018	0.05	0.130435	0.383333	1.38889	0	0	0
K02043	2	0.025	0.013	0.01	0	0.4	0	Inf	Inf	0	0	0
K02044	84	1.105	1.491	0.186	0.405	0.168326	0.27163	0.619688	0.459259	0	0	0
K02045	182	3.988	2.662	0.666	0.601	0.167001	0.22577	0.739695	1.10815	9	0.000119285	1.42398e-05
K02046	117	0.613	1.931	0.048	0.497	0.0783034	0.25738	0.304233	0.0965795	0	0	0
K02047	75	0.223	1.396	0.066	0.473	0.295964	0.338825	0.873501	0.139535	0	0	0
K02048	167	0.66	2.347	0.114	0.834	0.172727	0.355347	0.48608	0.136691	0	0	0
K02049	377	5.185	4.443	0.631	1.847	0.121697	0.41571	0.292745	0.341635	8	0.000440279	1.10132e-05
K02050	73	0.515	0.86	0.117	0.32	0.227184	0.372093	0.610558	0.365625	0	0	0
K02051	584	0.746	1.655	0.155	3.326	0.207775	2.00967	0.103388	0.0466025	2	7.3174e-06	1.10024e-05
K02052	272	6.352	3.108	1.294	0.709	0.203715	0.228121	0.893015	1.82511	17	0.000789436	2.85466e-05
K02053	26	1.095	0.134	0.104	0.023	0.0949772	0.171642	0.553345	4.52174	0	0	0
K02054	27	0.258	0.099	0.062	0.032	0.24031	0.323232	0.743459	1.9375	0	0	0
K02055	109	0.759	0.402	0.591	0.271	0.778656	0.674129	1.15505	2.18081	2	0.000328949	1.40754e-05
K02056	178	2.495	0.681	0.321	0.286	0.128657	0.419971	0.306348	1.12238	3	2.69043e-05	0
K02057	121	2.571	0.767	0.268	0.169	0.10424	0.220339	0.473087	1.5858	0	0	0
K02058	101	0.675	0.37	0.481	0.313	0.712593	0.845946	0.842362	1.53674	3	0.000103208	3.58989e-05
K02062	79	2.718	1.147	0.598	0.218	0.220015	0.190061	1.1576	2.74312	12	0.000603538	2.00542e-05
K02063	13	0.275	0.071	0	0	0	0	NA	NA	0	0	0
K02064	12	0.521	0.086	0.034	0.014	0.0652591	0.162791	0.400877	2.42857	0	0	0
K02065	422	1.959	5.832	0.842	1.816	0.429811	0.311385	1.38032	0.463656	1	0	1.10978e-05
K02066	404	2.022	6.09	0.855	1.862	0.422849	0.305747	1.383	0.459184	0	0	0
K02067	148	0.947	1.645	0.29	0.645	0.30623	0.392097	0.781006	0.449612	1	0	6.8018e-05
K02068	17	0.802	0.732	0.071	0.079	0.0885287	0.107923	0.820291	0.898734	2	0.000400418	3.39062e-06
K02069	5	0.415	0.057	0.016	0.004	0.0385542	0.0701754	0.549398	4	0	0	0
K02071	121	3.294	3.113	0.489	0.36	0.148452	0.115644	1.2837	1.35833	8	0.000457891	1.0783e-05
K02072	8	0.078	0.055	0.025	0.031	0.320513	0.563636	0.568652	0.806452	0	0	0
K02073	26	0.051	0.057	0.022	0.095	0.431373	1.66667	0.258824	0.231579	0	0	0
K02074	4	0.38	0.081	0.011	0.007	0.0289474	0.0864198	0.334962	1.57143	0	0	0
K02075	11	0.486	0.063	0.01	0.009	0.0205761	0.142857	0.144033	1.11111	0	0	0
K02077	59	0.917	1.364	0.078	0.178	0.08506	0.130499	0.651808	0.438202	0	0	0
K02078	3891	1.807	4.158	4.258	21.707	2.35639	5.22054	0.451369	0.196158	3	1.98805e-05	1.67583e-06
K02081	6	0.018	0.006	0.006	0.004	0.333333	0.666667	0.5	1.5	0	0	0
K02083	12	0.282	0.125	0.027	0.006	0.0957447	0.048	1.99468	4.5	0	0	0
K02086	0	0	0	0	0	NA	NA	NA	NA	0	0	0
K02087	6	0	0	0.07	0.011	Inf	Inf	NA	6.36364	0	0	0
K02088	6	0	0	0.07	0.011	Inf	Inf	NA	6.36364	0	0	0
K02090	6	0	0	0.083	0.003	Inf	Inf	NA	27.6667	0	0	0
K02092	27	0	0.009	0	0.229	NA	25.4444	NA	0	3	0	0.000821623
K02093	145	0	0.01	0	0.84	NA	84	NA	0	2	0	0.00114811
K02094	4	0	0	0	0.027	NA	Inf	NA	0	1	0	7.47034e-05
K02095	21	0	0.012	0	0.208	NA	17.3333	NA	0	1	0	1.28712e-05
K02096	22	0	0.014	0	0.128	NA	9.14286	NA	0	1	0	1.55108e-05
K02097	23	0	0.01	0	0.355	NA	35.5	NA	0	4	0	0.00119593
K02099	2	0	0	0.004	0.007	Inf	Inf	NA	0.571429	0	0	0
K02100	1	0.014	0.004	0	0.006	0	1.5	0	0	0	0	0
K02103	1	0	0.009	0.006	0	Inf	0	Inf	Inf	0	0	0
K02106	12	0.006	0.082	0.023	0.05	3.83333	0.609756	6.28667	0.46	0	0	0
K02108	920	2.448	6.315	2.377	5.33	0.970997	0.844022	1.15044	0.445966	0	0	0
K02109	754	1.358	2.96	2.741	5.042	2.01841	1.70338	1.18494	0.543633	10	5.67368e-05	4.43268e-05
K02110	595	1.28	1.784	1.752	3.243	1.36875	1.81783	0.75296	0.540241	2	0	0.000158557
K02111	3626	7.682	13.995	24.505	20.029	3.18992	1.43115	2.22892	1.22348	109	0.0043483	0.00488799
K02112	2732	7.673	13.264	10.358	13.998	1.34993	1.05534	1.27914	0.739963	139	0.00528417	0.00280009
K02113	180	0.682	0.552	1.138	0.969	1.66862	1.75543	0.950546	1.17441	4	6.55461e-05	0.000267978
K02114	327	0.873	2.718	1.489	2.081	1.70561	0.765636	2.22771	0.715521	13	0.000179393	0.000261724
K02115	874	3.171	6.97	3.078	4.623	0.970672	0.663271	1.46346	0.665801	22	0.000520835	0.000515041
K02116	62	0.239	0.158	0.193	0.367	0.807531	2.32278	0.347657	0.525886	0	0	0
K02117	29	0.036	0.068	0.314	0.089	8.72222	1.30882	6.66417	3.52809	2	1.52827e-05	0
K02118	43	0.079	0.036	0.452	0.139	5.72152	3.86111	1.48183	3.2518	1	2.81829e-05	0
K02119	0	0	0	0	0	NA	NA	NA	NA	0	0	0
K02120	5	0	0.05	0	0.022	NA	0.44	NA	0	0	0	0
K02121	3	0	0	0.018	0.01	Inf	Inf	NA	1.8	0	0	0
K02123	9	0.012	0.023	0.012	0.036	1	1.56522	0.638889	0.333333	0	0	0
K02124	3	0	0	0	0.011	NA	Inf	NA	0	0	0	0
K02125	2	0	0	0.048	0	Inf	NA	NA	Inf	0	0	0
K02126	16	0.027	0.012	0.279	0.044	10.3333	3.66667	2.81818	6.34091	0	0	0
K02128	76	0.158	0.01	0.996	0.568	6.3038	56.8	0.110982	1.75352	0	0	0
K02132	2206	5.688	9.033	19.173	12.066	3.37078	1.33577	2.52348	1.58901	82	0.00376132	0.00461795
K02133	1974	6.282	10.625	8.784	10.575	1.39828	0.995294	1.40489	0.830638	120	0.0048389	0.00237891
K02134	0	0	0	0	0	NA	NA	NA	NA	0	0	0
K02135	0	0	0	0	0	NA	NA	NA	NA	0	0	0
K02136	38	0.143	0.097	0.109	0.108	0.762238	1.1134	0.684602	1.00926	0	0	0
K02137	2	0.011	0.098	0.028	0.013	2.54545	0.132653	19.1888	2.15385	0	0	0
K02138	0	0	0	0	0	NA	NA	NA	NA	0	0	0
K02139	0	0	0	0	0	NA	NA	NA	NA	0	0	0
K02145	45	0.021	0.056	0.494	0.155	23.5238	2.76786	8.49892	3.1871	2	1.52827e-05	0
K02146	7	0	0	0.035	0.011	Inf	Inf	NA	3.18182	0	0	0
K02147	57	0.062	0.036	0.567	0.145	9.14516	4.02778	2.27052	3.91034	3	4.47192e-05	0
K02148	0	0	0	0	0	NA	NA	NA	NA	0	0	0
K02149	7	0.011	0	0.08	0.021	7.27273	Inf	0	3.80952	0	0	0
K02150	0	0	0	0	0	NA	NA	NA	NA	0	0	0
K02151	1	0.024	0	0.008	0	0.333333	NA	NA	Inf	0	0	0
K02152	1	0	0	0	0.007	NA	Inf	NA	0	0	0	0
K02154	3	0.006	0	0.018	0.008	3	Inf	0	2.25	0	0	0
K02155	29	0.018	0	0.664	0.069	36.8889	Inf	0	9.62319	0	0	0
K02156	1	0.001	0.009	0.001	0.014	1	1.55556	0.642857	0.0714286	0	0	0
K02160	173	0.802	2.481	0.404	0.825	0.503741	0.332527	1.51489	0.489697	2	5.52857e-05	1.7652e-05
K02164	10	0.151	0.07	0.024	0.01	0.15894	0.142857	1.11258	2.4	0	0	0
K02167	1	0	0.003	0	0	NA	0	NA	NA	0	0	0
K02168	34	0.301	0.242	0.057	0.075	0.189369	0.309917	0.61103	0.76	0	0	0
K02169	17	0.255	0.175	0.033	0.022	0.129412	0.125714	1.02941	1.5	0	0	0
K02170	5	0.082	0.02	0.014	0.003	0.170732	0.15	1.13821	4.66667	0	0	0
K02177	1	0.009	0.013	0.002	0.008	0.222222	0.615385	0.361111	0.25	0	0	0
K02179	0	0	0	0	0	NA	NA	NA	NA	0	0	0
K02182	18	0.934	0.359	0.047	0.037	0.0503212	0.103064	0.488252	1.27027	1	1.58037e-06	1.58657e-06
K02183	40	0.011	0.015	0.277	0.192	25.1818	12.8	1.96733	1.44271	0	0	0
K02188	2	0	0	0	0.008	NA	Inf	NA	0	0	0	0
K02189	1	0	0.025	0	0	NA	0	NA	NA	0	0	0
K02190	0	0	0	0	0	NA	NA	NA	NA	0	0	0
K02192	4	0.013	0.01	0.013	0.021	1	2.1	0.47619	0.619048	0	0	0
K02193	34	0.28	1.178	0.065	0.15	0.232143	0.127334	1.8231	0.433333	0	0	0
K02194	97	0.421	2.587	0.14	0.45	0.332542	0.173947	1.91174	0.311111	0	0	0
K02195	164	1.141	3.715	0.4	0.837	0.35057	0.225303	1.55599	0.477897	0	0	0
K02196	5	0.071	0.05	0.017	0	0.239437	0	Inf	Inf	0	0	0
K02197	70	0.353	1.254	0.263	0.361	0.745042	0.287879	2.58804	0.728532	1	0	8.28097e-07
K02198	409	2.123	8.837	0.837	2.174	0.394253	0.246011	1.60258	0.385005	0	0	0
K02199	42	0.289	0.981	0.075	0.204	0.259516	0.207951	1.24796	0.367647	1	0	2.66896e-07
K02200	44	0.273	1.283	0.097	0.17	0.355311	0.132502	2.68156	0.570588	0	0	0
K02201	1	0.009	0.003	0.014	0.014	1.55556	4.66667	0.333333	1	0	0	0
K02202	4	0	0	0.051	0.003	Inf	Inf	NA	17	0	0	0
K02203	146	0.421	3.754	0.161	0.937	0.382423	0.2496	1.53214	0.171825	1	0	0.000190633
K02204	25	0.214	0.377	0.054	0.07	0.252336	0.185676	1.35901	0.771429	0	0	0
K02205	6	0.021	0.096	0.006	0.034	0.285714	0.354167	0.806723	0.176471	0	0	0
K02206	7	0	0	0.083	0.011	Inf	Inf	NA	7.54545	0	0	0
K02207	3	0	0	0.078	0.013	Inf	Inf	NA	6	0	0	0
K02208	0	0	0	0	0	NA	NA	NA	NA	0	0	0
K02209	7	0	0	0.016	0.023	Inf	Inf	NA	0.695652	0	0	0
K02210	8	0	0	0.01	0.031	Inf	Inf	NA	0.322581	0	0	0
K02212	6	0	0	0.01	0.023	Inf	Inf	NA	0.434783	0	0	0
K02214	3	0.002	0.002	0.002	0.028	1	14	0.0714286	0.0714286	0	0	0
K02217	62	0.218	0.121	0.081	0.224	0.37156	1.85124	0.200709	0.361607	0	0	0
K02218	8	0.069	0.001	0.059	0.015	0.855072	15	0.0570048	3.93333	0	0	0
K02220	0	0	0	0	0	NA	NA	NA	NA	0	0	0
K02221	32	0.202	0.318	0.066	0.124	0.326733	0.389937	0.837911	0.532258	0	0	0
K02223	2	0.002	0.002	0.002	0.01	1	5	0.2	0.2	0	0	0
K02224	19	0.373	0.186	0.027	0.008	0.0723861	0.0430108	1.68298	3.375	0	0	0
K02225	4	0.056	0.019	0.007	0	0.125	0	Inf	Inf	0	0	0
K02227	36	0.316	0.232	0.195	0.042	0.617089	0.181034	3.40868	4.64286	0	0	0
K02228	5	0.055	0	0	0.016	0	Inf	0	0	0	0	0
K02230	19	0.404	0.123	0.012	0.023	0.029703	0.186992	0.158846	0.521739	0	0	0
K02231	3	0.026	0.086	0	0.003	0	0.0348837	0	0	0	0	0
K02232	37	0.48	0.323	0.055	0.028	0.114583	0.0866873	1.3218	1.96429	0	0	0
K02233	17	0.398	0.275	0.035	0.108	0.0879397	0.392727	0.223921	0.324074	0	0	0
K02234	7	0.03	0.022	0.006	0.023	0.2	1.04545	0.191304	0.26087	0	0	0
K02237	49	0.337	0.373	0.127	0.297	0.376855	0.796247	0.473289	0.427609	0	0	0
K02238	58	0.666	0.728	0.115	0.085	0.172673	0.116758	1.47889	1.35294	0	0	0
K02243	116	0.85	3.252	0.187	0.635	0.22	0.195264	1.12668	0.294488	4	0	5.15452e-05
K02256	772	2.488	2.014	8.378	3.739	3.36736	1.8565	1.81382	2.24071	1	7.17691e-06	0
K02258	81	0.404	0.326	0.872	0.176	2.15842	0.539877	3.99797	4.95455	0	0	0
K02259	74	1.243	0.855	0.242	0.149	0.19469	0.174269	1.11718	1.62416	0	0	0
K02261	408	1.105	0.595	3.984	2.514	3.60543	4.22521	0.853314	1.58473	2	1.45516e-05	0
K02262	109	0.262	0.253	1.255	0.46	4.79008	1.81818	2.63454	2.72826	0	0	0
K02264	0	0	0	0	0	NA	NA	NA	NA	0	0	0
K02265	1	0	0	0	0.004	NA	Inf	NA	0	0	0	0
K02267	1	0	0	0	0.003	NA	Inf	NA	0	0	0	0
K02274	1556	6.59	5.395	10.732	6.435	1.62853	1.19277	1.36533	1.66775	1	7.17691e-06	0
K02275	426	2.17	2.151	2.174	1.911	1.00184	0.888424	1.12766	1.13762	3	3.46217e-05	0
K02276	391	1.96	1.822	2.19	1.858	1.11735	1.01976	1.0957	1.17869	0	0	0
K02277	5	0.013	0.105	0.025	0.058	1.92308	0.552381	3.48143	0.431034	0	0	0
K02278	3	0.006	0	0.006	0.004	1	Inf	0	1.5	0	0	0
K02279	2	0.004	0	0	0.011	0	Inf	0	0	0	0	0
K02280	7	0.064	0.026	0	0.009	0	0.346154	0	0	0	0	0
K02282	11	0.147	0.031	0.051	0.019	0.346939	0.612903	0.566058	2.68421	0	0	0
K02283	83	1.341	0.277	0.128	0.133	0.0954512	0.480144	0.198797	0.962406	0	0	0
K02284	74	0	0.013	0	0.609	NA	46.8462	NA	0	3	0	0.000635762
K02285	94	0	0.008	0	0.958	NA	119.75	NA	0	6	0	0.00138001
K02286	39	0	0.024	0	0.349	NA	14.5417	NA	0	2	0	2.80892e-05
K02287	7	0	0.011	0	0.083	NA	7.54545	NA	0	2	0	2.48293e-05
K02290	11	0	0.004	0	0.101	NA	25.25	NA	0	4	0	0.000247902
K02291	48	0.536	0.198	0.067	0.087	0.125	0.439394	0.284483	0.770115	0	0	0
K02292	1	0	0	0	0.004	NA	Inf	NA	0	0	0	0
K02293	4	0	0.038	0	0.015	NA	0.394737	NA	0	0	0	0
K02294	15	0.013	0.382	0	0.138	0	0.361257	0	0	0	0	0
K02297	35	0.048	0.054	0.179	0.253	3.72917	4.68519	0.795949	0.70751	0	0	0
K02298	111	1.298	0.584	0.988	0.543	0.761171	0.929795	0.818644	1.81952	1	7.17691e-06	0
K02299	16	0.549	0.084	0.179	0.044	0.326047	0.52381	0.622454	4.06818	0	0	0
K02300	6	0.007	0.007	0.007	0.019	1	2.71429	0.368421	0.368421	0	0	0
K02301	145	1.543	1.7	0.424	0.523	0.274789	0.307647	0.893197	0.810707	0	0	0
K02302	272	1.263	6.196	0.449	1.517	0.355503	0.244835	1.45201	0.295979	0	0	0
K02303	190	1.152	3.899	0.362	1.065	0.314236	0.273147	1.15043	0.339906	0	0	0
K02304	17	0.178	0.22	0.034	0.034	0.191011	0.154545	1.23596	1	0	0	0
K02305	94	0.429	0.393	0.695	0.581	1.62005	1.47837	1.09583	1.19621	1	3.7892e-06	0
K02313	540	3.928	6.91	1.544	2.368	0.393075	0.342692	1.14702	0.652027	1	0	1.60695e-06
K02314	514	4.424	7.11	1.052	1.665	0.237794	0.234177	1.01544	0.631832	1	0	3.76731e-06
K02315	18	0.058	0.425	0.028	0.152	0.482759	0.357647	1.34982	0.184211	0	0	0
K02316	269	2.557	4.882	0.461	0.81	0.180289	0.165916	1.08663	0.569136	0	0	0
K02319	16	0.057	0.396	0.027	0.148	0.473684	0.373737	1.26743	0.182432	0	0	0
K02320	1	0	0	0	0.005	NA	Inf	NA	0	0	0	0
K02321	1	0	0	0	0.008	NA	Inf	NA	0	0	0	0
K02322	1	0	0	0.004	0.004	Inf	Inf	NA	1	0	0	0
K02323	2	0	0	0.006	0	Inf	NA	NA	Inf	0	0	0
K02324	1	0	0	0	0.003	NA	Inf	NA	0	0	0	0
K02325	11	0.053	0.639	0.033	0.126	0.622642	0.197183	3.15768	0.261905	0	0	0
K02327	5	0	0	0.015	0.014	Inf	Inf	NA	1.07143	0	0	0
K02334	34	0.262	0.425	0.098	0.228	0.374046	0.536471	0.697234	0.429825	0	0	0
K02335	758	6.143	14.893	1.564	2.368	0.254599	0.159001	1.60124	0.660473	6	5.16207e-05	4.03217e-05
K02337	1118	9.974	17.658	1.968	3.974	0.197313	0.225054	0.876737	0.495219	1	0	2.40846e-05
K02338	524	2.442	6.248	0.904	2.289	0.370188	0.366357	1.01046	0.394932	10	7.71391e-07	1.78612e-05
K02339	12	0.114	0.072	0.012	0.01	0.105263	0.138889	0.757895	1.2	0	0	0
K02340	63	0.63	0.673	0.073	0.102	0.115873	0.15156	0.764535	0.715686	0	0	0
K02341	66	0.838	1.034	0.136	0.171	0.162291	0.165377	0.98134	0.795322	0	0	0
K02342	404	3.408	4.615	0.71	1.2	0.208333	0.260022	0.801215	0.591667	0	0	0
K02343	433	2.633	6.431	0.646	1.765	0.245348	0.274452	0.893955	0.366006	0	0	0
K02346	307	2.272	5.075	0.308	1.217	0.135563	0.239803	0.565312	0.253081	0	0	0
K02347	64	1.15	0.426	0.208	0.053	0.18087	0.124413	1.45378	3.92453	0	0	0
K02348	12	0.142	0.048	0.064	0.009	0.450704	0.1875	2.40376	7.11111	0	0	0
K02350	4	0.08	0.001	0.009	0.014	0.1125	14	0.00803571	0.642857	0	0	0
K02351	6	0.17	0.011	0.031	0.014	0.182353	1.27273	0.143277	2.21429	0	0	0
K02355	5994	14.464	22.659	21.493	34.235	1.48597	1.51088	0.983511	0.627808	166	0.00389067	0.00594266
K02356	576	2.221	5.554	1.708	2.726	0.769023	0.490817	1.56682	0.626559	17	0.00032189	0.00253613
K02357	1038	2.558	6.838	2.874	5.407	1.12353	0.790728	1.42089	0.531533	41	0.000340265	0.000696411
K02358	14527	20.821	24.87	43.674	75.947	2.09759	3.05376	0.686889	0.575059	339	0.00857104	0.00878923
K02361	2	0.228	0.033	0.014	0	0.0614035	0	Inf	Inf	0	0	0
K02363	0	0	0	0	0	NA	NA	NA	NA	0	0	0
K02364	23	0.43	0.16	0.101	0.048	0.234884	0.3	0.782946	2.10417	0	0	0
K02371	104	1.19	2.637	0.281	0.496	0.236134	0.188093	1.25542	0.566532	0	0	0
K02372	348	1.35	2.532	0.58	1.403	0.42963	0.554107	0.775354	0.4134	1	5.60988e-05	0
K02377	122	0.981	0.684	0.357	0.381	0.363914	0.557018	0.653327	0.937008	0	0	0
K02379	35	0.884	0.269	0.113	0.065	0.127828	0.241636	0.529011	1.73846	0	0	0
K02380	0	0	0	0	0	NA	NA	NA	NA	0	0	0
K02381	7	0.11	0.014	0.062	0.02	0.563636	1.42857	0.394545	3.1	1	4.02197e-05	0
K02383	20	0.048	0.22	0.027	0.144	0.5625	0.654545	0.859375	0.1875	0	0	0
K02386	10	0.166	0.02	0.047	0.02	0.283133	1	0.283133	2.35	0	0	0
K02387	106	0.302	0.304	0.071	0.547	0.235099	1.79934	0.130658	0.129799	0	0	0
K02388	110	0.2	0.457	0.151	0.759	0.755	1.66083	0.454592	0.198946	0	0	0
K02389	67	0.251	0.392	0.099	0.28	0.394422	0.714286	0.552191	0.353571	0	0	0
K02390	852	0.377	1.165	0.953	5.088	2.52785	4.36738	0.578802	0.187303	1	0	1.38664e-05
K02391	23	0.192	0.071	0.031	0.042	0.161458	0.591549	0.272941	0.738095	0	0	0
K02392	354	0.367	1.325	0.46	2.369	1.25341	1.78792	0.70104	0.194175	0	0	0
K02393	22	0.2	0.12	0.103	0.04	0.515	0.333333	1.545	2.575	0	0	0
K02394	47	0.347	0.377	0.054	0.246	0.15562	0.65252	0.23849	0.219512	0	0	0
K02395	26	0.183	0.193	0.054	0.132	0.295082	0.683938	0.431446	0.409091	0	0	0
K02396	207	0.34	1.013	0.37	1.442	1.08824	1.42349	0.764482	0.256588	0	0	0
K02397	162	0.252	0.86	0.201	1.005	0.797619	1.1686	0.68254	0.2	0	0	0
K02398	7	0.07	0.018	0.074	0.022	1.05714	1.22222	0.864935	3.36364	0	0	0
K02399	4	0.018	0.005	0.006	0.009	0.333333	1.8	0.185185	0.666667	0	0	0
K02400	131	0.715	1.105	0.2	0.584	0.27972	0.528507	0.529265	0.342466	0	0	0
K02401	45	0.342	0.455	0.199	0.314	0.581871	0.69011	0.843158	0.633758	0	0	0
K02402	31	0.156	0.144	0.051	0.016	0.326923	0.111111	2.94231	3.1875	0	0	0
K02403	13	0.077	0.086	0.056	0.026	0.727273	0.302326	2.40559	2.15385	0	0	0
K02404	48	0.366	0.435	0.114	0.281	0.311475	0.645977	0.482177	0.405694	0	0	0
K02405	124	1.033	0.931	0.205	0.601	0.198451	0.645542	0.307418	0.341098	0	0	0
K02406	7637	0.597	1.158	10.872	54.644	18.2111	47.1883	0.385923	0.198961	46	0.000360421	0.00482453
K02407	74	0.217	0.292	0.139	0.386	0.640553	1.32192	0.484563	0.360104	0	0	0
K02408	37	0.152	0.148	0.045	0.171	0.296053	1.15541	0.256233	0.263158	0	0	0
K02409	210	0.646	1.233	0.301	1.225	0.465944	0.993512	0.468987	0.245714	0	0	0
K02410	216	0.46	1.32	0.23	1.144	0.5	0.866667	0.576923	0.201049	0	0	0
K02411	175	0.092	0.616	0.107	0.969	1.16304	1.57305	0.739355	0.110423	0	0	0
K02412	96	0.484	0.712	0.128	0.526	0.264463	0.738764	0.35798	0.243346	0	0	0
K02413	9	0.158	0.018	0.01	0	0.0632911	0	Inf	Inf	0	0	0
K02414	5	0.084	0.011	0.027	0	0.321429	0	Inf	Inf	0	0	0
K02415	49	0.267	0.39	0.156	0.322	0.58427	0.825641	0.707656	0.484472	1	0	4.42151e-06
K02416	127	0.459	0.813	0.164	0.491	0.357298	0.603936	0.591616	0.334012	0	0	0
K02417	200	0.19	0.513	0.141	1.206	0.742105	2.35088	0.315672	0.116915	0	0	0
K02418	6	0.091	0.024	0.046	0	0.505495	0	Inf	Inf	0	0	0
K02419	65	0.366	0.635	0.076	0.248	0.20765	0.390551	0.531685	0.306452	0	0	0
K02420	15	0.119	0.21	0.036	0.08	0.302521	0.380952	0.794118	0.45	0	0	0
K02421	29	0.256	0.394	0.079	0.083	0.308594	0.21066	1.46489	0.951807	0	0	0
K02422	47	0.158	0.114	0.13	0.29	0.822785	2.54386	0.32344	0.448276	0	0	0
K02423	9	0.016	0.008	0.014	0.022	0.875	2.75	0.318182	0.636364	0	0	0
K02424	2	0	0	0	0.012	NA	Inf	NA	0	0	0	0
K02426	20	0.126	0.085	0.041	0.047	0.325397	0.552941	0.588484	0.87234	0	0	0
K02427	346	0.707	4.567	0.537	1.997	0.759547	0.437267	1.73703	0.268903	0	0	0
K02428	276	2.486	6.674	0.669	1.094	0.269107	0.16392	1.6417	0.611517	4	2.57457e-05	2.53527e-05
K02429	98	1.053	0.253	0.476	0.134	0.452042	0.529644	0.853482	3.55224	0	0	0
K02431	0	0	0	0	0	NA	NA	NA	NA	0	0	0
K02433	433	4.903	9.797	0.756	2.26	0.154191	0.230683	0.668413	0.334513	8	1.42321e-05	0.000101422
K02434	591	2.97	10.131	0.918	2.532	0.309091	0.249926	1.23673	0.362559	7	2.15241e-06	7.44714e-05
K02435	83	0.378	1.82	0.134	0.345	0.354497	0.18956	1.8701	0.388406	0	0	0
K02437	377	1.377	2.833	0.774	1.838	0.562092	0.648782	0.866379	0.42111	1	3.23768e-05	0
K02438	100	1.47	0.386	0.204	0.088	0.138776	0.227979	0.60872	2.31818	0	0	0
K02439	4	0.043	0.215	0	0.022	0	0.102326	0	0	0	0	0
K02440	47	0.373	0.087	0.276	0.157	0.739946	1.8046	0.410034	1.75796	0	0	0
K02441	5	0.013	0.167	0.012	0.029	0.923077	0.173653	5.31565	0.413793	0	0	0
K02443	2	0	0	0.006	0.003	Inf	Inf	NA	2	0	0	0
K02444	16	0.092	0.128	0.013	0.026	0.141304	0.203125	0.695652	0.5	0	0	0
K02445	32	0.031	0.484	0.056	0.209	1.80645	0.431818	4.18336	0.267943	0	0	0
K02446	44	0.857	0.25	0.113	0.225	0.131855	0.9	0.146506	0.502222	2	8.63583e-05	0
K02448	58	0.49	0.381	0.228	0.098	0.465306	0.257218	1.809	2.32653	0	0	0
K02449	0	0	0	0	0	NA	NA	NA	NA	0	0	0
K02450	13	0.112	0.08	0.015	0.007	0.133929	0.0875	1.53061	2.14286	0	0	0
K02452	20	0.035	0.35	0.055	0.258	1.57143	0.737143	2.13178	0.213178	0	0	0
K02453	314	1.693	5.806	0.486	1.773	0.287064	0.305374	0.940043	0.274112	3	0	6.50127e-05
K02454	1055	4.251	21.139	1.334	5.84	0.313809	0.276267	1.13589	0.228425	12	0	0.000145379
K02455	200	0.701	4.812	0.246	1.208	0.350927	0.251039	1.3979	0.203642	0	0	0
K02456	119	0.559	1.071	0.209	0.651	0.373882	0.607843	0.615096	0.321045	0	0	0
K02457	2	0.065	0.04	0.012	0.01	0.184615	0.25	0.738462	1.2	0	0	0
K02458	2	0.029	0.028	0.023	0.003	0.793103	0.107143	7.4023	7.66667	0	0	0
K02459	13	0.11	0.141	0.03	0.075	0.272727	0.531915	0.512727	0.4	0	0	0
K02460	24	0.126	0.528	0.117	0.352	0.928571	0.666667	1.39286	0.332386	0	0	0
K02461	10	0.035	0.302	0.022	0.114	0.628571	0.377483	1.66516	0.192982	0	0	0
K02462	4	0.022	0.105	0.016	0.039	0.727273	0.371429	1.95804	0.410256	0	0	0
K02463	11	0.115	0.131	0.036	0.046	0.313043	0.351145	0.891493	0.782609	0	0	0
K02464	60	0.256	1.001	0.102	0.228	0.398438	0.227772	1.74928	0.447368	0	0	0
K02467	85	0.418	1.918	0.139	0.587	0.332536	0.306048	1.08655	0.236797	1	0	7.81773e-06
K02469	1595	9.43	20.108	2.917	7.545	0.309332	0.375224	0.824393	0.386614	14	1.93372e-05	0.000352634
K02470	1770	9.806	22.582	3.312	7.741	0.337752	0.342795	0.985289	0.427852	22	9.70431e-05	0.000269704
K02471	26	0.375	0.224	0.03	0.013	0.08	0.0580357	1.37846	2.30769	0	0	0
K02472	63	0.982	0.397	0.146	0.206	0.148676	0.518892	0.286526	0.708738	0	0	0
K02473	63	0.272	0.638	0.096	0.205	0.352941	0.321317	1.09842	0.468293	0	0	0
K02474	795	2.115	5.306	1.59	4.299	0.751773	0.810215	0.927869	0.369853	6	0	5.06177e-05
K02477	84	1.191	0.338	0.298	0.12	0.25021	0.35503	0.704758	2.48333	0	0	0
K02478	6	0.166	0.033	0.014	0.01	0.0843373	0.30303	0.278313	1.4	0	0	0
K02479	20	0.782	0.164	0.063	0.082	0.0805627	0.5	0.161125	0.768293	0	0	0
K02480	6	0.027	0.139	0.017	0.02	0.62963	0.143885	4.37593	0.85	0	0	0
K02481	802	4.126	11.246	1.267	3.615	0.307077	0.321448	0.955294	0.350484	3	0	7.00088e-06
K02482	85	1.158	1.043	0.227	0.209	0.196028	0.200384	0.978262	1.08612	0	0	0
K02483	935	8.057	16.821	1.546	4.803	0.191883	0.285536	0.672009	0.321882	19	6.11218e-05	0.000186332
K02484	114	2.12	2.672	0.261	0.576	0.123113	0.215569	0.571108	0.453125	0	0	0
K02485	19	0.244	0.177	0.049	0.118	0.20082	0.666667	0.30123	0.415254	0	0	0
K02486	73	0.334	2.57	0.102	0.557	0.305389	0.216732	1.40907	0.183124	0	0	0
K02487	852	2.663	14.12	1.579	5.239	0.59294	0.371034	1.59808	0.301393	8	0	6.49561e-05
K02488	266	1.96	8.896	0.806	1.921	0.411224	0.21594	1.90435	0.419573	0	0	0
K02489	200	1.558	8.648	0.452	1.644	0.290116	0.190102	1.52611	0.274939	0	0	0
K02490	1	0	0	0.017	0	Inf	NA	NA	Inf	0	0	0
K02492	172	1.15	4.071	0.341	0.916	0.296522	0.225006	1.31784	0.372271	0	0	0
K02493	73	0.671	1.443	0.193	0.211	0.28763	0.146223	1.96706	0.914692	0	0	0
K02494	8	0.115	0.05	0.032	0.005	0.278261	0.1	2.78261	6.4	0	0	0
K02495	602	2.659	12.443	1.002	2.659	0.376833	0.213694	1.76342	0.376833	3	1.07512e-06	1.54569e-06
K02496	12	0.22	0.33	0.036	0.02	0.163636	0.0606061	2.7	1.8	0	0	0
K02498	26	0.308	0.13	0.073	0.029	0.237013	0.223077	1.06247	2.51724	0	0	0
K02499	54	0.468	1.129	0.222	0.321	0.474359	0.284322	1.66838	0.691589	0	0	0
K02500	299	1.779	6.055	0.317	1.531	0.17819	0.252849	0.704729	0.207054	4	0	7.39392e-05
K02501	241	1.591	4.76	0.34	1.119	0.213702	0.235084	0.909045	0.303843	5	6.98859e-07	4.43017e-05
K02502	115	0.554	2.807	0.252	0.542	0.454874	0.193089	2.35578	0.464945	0	0	0
K02503	113	1.325	1.076	0.264	0.462	0.199245	0.429368	0.464043	0.571429	4	0	0.000131844
K02504	331	1.688	7.179	0.576	1.82	0.341232	0.253517	1.34599	0.316484	7	0	0.000121961
K02505	14	0.118	0.821	0.01	0.109	0.0847458	0.132765	0.638314	0.0917431	2	0	7.81024e-06
K02508	1	0.025	0	0	0	0	NA	NA	NA	0	0	0
K02509	2	0.088	0.015	0	0	0	0	NA	NA	0	0	0
K02510	8	0.096	0.017	0	0.033	0	1.94118	0	0	0	0	0
K02515	4	0	0	0	0.025	NA	Inf	NA	0	0	0	0
K02516	5	0	0	0.012	0.008	Inf	Inf	NA	1.5	0	0	0
K02517	116	0.848	2.808	0.141	0.453	0.166274	0.161325	1.03068	0.311258	0	0	0
K02518	451	1.979	2.519	2.765	2.081	1.39717	0.826121	1.69124	1.32869	3	0.000137191	0.000118191
K02519	1841	7.174	15.53	4.747	8.029	0.661695	0.516999	1.27988	0.591232	20	0.000247348	0.000354448
K02520	1177	3.033	4.046	5.312	6.733	1.7514	1.66411	1.05245	0.78895	19	0.000164091	0.00102322
K02522	0	0	0	0	0	NA	NA	NA	NA	0	0	0
K02523	249	1.367	3.827	0.494	1.12	0.361375	0.292657	1.23481	0.441071	0	0	0
K02525	0	0	0	0	0	NA	NA	NA	NA	0	0	0
K02527	140	0.967	3.165	0.273	0.621	0.282316	0.196209	1.43886	0.439614	0	0	0
K02528	153	1.749	3.13	0.353	0.438	0.20183	0.139936	1.4423	0.805936	0	0	0
K02529	72	0.656	0.286	0.23	0.129	0.35061	0.451049	0.777321	1.78295	0	0	0
K02530	0	0	0	0	0	NA	NA	NA	NA	0	0	0
K02531	1	0	0	0	0.004	NA	Inf	NA	0	0	0	0
K02532	1	0	0	0.006	0	Inf	NA	NA	Inf	0	0	0
K02533	47	0.507	1.337	0.039	0.16	0.0769231	0.119671	0.642788	0.24375	0	0	0
K02535	471	1.881	6.945	0.89	2.443	0.473153	0.351764	1.34509	0.364306	1	5.60988e-05	0
K02536	406	1.62	4.377	0.812	2.148	0.501235	0.490747	1.02137	0.378026	0	0	0
K02537	0	0	0	0	0	NA	NA	NA	NA	0	0	0
K02540	10	0	0	0.006	0.044	Inf	Inf	NA	0.136364	0	0	0
K02541	7	0	0	0.01	0.028	Inf	Inf	NA	0.357143	0	0	0
K02542	9	0	0	0.01	0.045	Inf	Inf	NA	0.222222	0	0	0
K02543	0	0	0	0	0	NA	NA	NA	NA	0	0	0
K02548	31	0.823	0.186	0.056	0.056	0.0680437	0.301075	0.226002	1	0	0	0
K02549	14	0.627	0.07	0.033	0.007	0.0526316	0.1	0.526316	4.71429	0	0	0
K02550	37	0.279	0.137	0.12	0.087	0.430108	0.635036	0.677296	1.37931	0	0	0
K02551	24	0.578	0.089	0.043	0.033	0.0743945	0.370787	0.20064	1.30303	0	0	0
K02552	12	0.552	0.064	0.013	0.003	0.0235507	0.046875	0.502415	4.33333	0	0	0
K02553	139	0.377	2.349	0.173	1.009	0.458886	0.429544	1.06831	0.171457	5	0	6.79716e-05
K02554	15	0.189	0.05	0.103	0.007	0.544974	0.14	3.89267	14.7143	0	0	0
K02556	142	0.696	1.018	0.207	0.834	0.297414	0.819253	0.36303	0.248201	0	0	0
K02557	267	1.443	1.704	0.715	1.156	0.495495	0.678404	0.730384	0.618512	0	0	0
K02558	326	1.611	7.929	0.584	1.581	0.362508	0.199395	1.81804	0.369386	3	1.58314e-06	3.61146e-05
K02560	0	0	0	0	0	NA	NA	NA	NA	0	0	0
K02563	189	1.634	3.732	0.403	0.677	0.246634	0.181404	1.35958	0.595273	0	0	0
K02564	63	0.684	0.15	0.081	0.094	0.118421	0.626667	0.18897	0.861702	0	0	0
K02566	3	0.012	0.006	0	0.004	0	0.666667	0	0	0	0	0
K02567	881	1.457	1.979	2.097	5.026	1.43926	2.53967	0.566712	0.41723	19	0.00153595	0.000116087
K02568	44	0.228	0.059	0.183	0.17	0.802632	2.88136	0.27856	1.07647	0	0	0
K02569	59	0.392	0.2	0.463	0.216	1.18112	1.08	1.09363	2.14352	0	0	0
K02570	11	0.083	0.007	0.156	0.05	1.87952	7.14286	0.263133	3.12	0	0	0
K02573	40	0.155	0.072	0.127	0.321	0.819355	4.45833	0.183781	0.395639	0	0	0
K02574	34	0.236	0.064	0.096	0.16	0.40678	2.5	0.162712	0.6	0	0	0
K02575	2418	3.607	22.035	1.679	16.207	0.465484	0.735512	0.632871	0.103597	1	0	1.74903e-05
K02584	839	3.71	11.723	1.302	3.998	0.350943	0.341039	1.02904	0.325663	3	0	7.00088e-06
K02585	9	0.158	0.01	0.018	0.007	0.113924	0.7	0.162749	2.57143	0	0	0
K02586	15	0.282	0.037	0.017	0.025	0.0602837	0.675676	0.0892199	0.68	0	0	0
K02587	10	0.139	0.02	0.006	0.012	0.0431655	0.6	0.0719424	0.5	0	0	0
K02588	14	0.169	0.024	0.014	0.021	0.0828402	0.875	0.0946746	0.666667	0	0	0
K02591	18	0.227	0.042	0.019	0.039	0.0837004	0.928571	0.0901389	0.487179	0	0	0
K02592	10	0.249	0.047	0.017	0.003	0.0682731	0.0638298	1.06961	5.66667	0	0	0
K02593	4	0.065	0.012	0.004	0.003	0.0615385	0.25	0.246154	1.33333	0	0	0
K02594	30	0.316	0.753	0.056	0.224	0.177215	0.297477	0.595728	0.25	1	0	9.74763e-07
K02595	2	0.041	0.002	0.002	0	0.0487805	0	Inf	Inf	0	0	0
K02596	6	0.067	0.007	0.008	0.009	0.119403	1.28571	0.092869	0.888889	0	0	0
K02597	3	0.059	0.005	0.005	0	0.0847458	0	Inf	Inf	0	0	0
K02598	15	0.006	0.061	0.017	0.108	2.83333	1.77049	1.60031	0.157407	0	0	0
K02599	4	0.022	0.035	0.021	0.022	0.954545	0.628571	1.5186	0.954545	0	0	0
K02600	1030	4.667	11.098	2.717	4.877	0.582173	0.439449	1.32478	0.557105	26	0.000242766	0.000582058
K02601	964	2.754	5.054	2.764	5.364	1.00363	1.06134	0.945629	0.515287	23	0.000113138	0.000986539
K02604	1	0	0	0.006	0	Inf	NA	NA	Inf	0	0	0
K02609	157	0.953	0.379	0.409	0.395	0.429171	1.04222	0.411787	1.03544	0	0	0
K02610	32	0.331	0.081	0.198	0.117	0.598187	1.44444	0.41413	1.69231	0	0	0
K02611	52	0.48	0.166	0.141	0.109	0.29375	0.656627	0.447362	1.29358	0	0	0
K02612	13	0.251	0.09	0.061	0.003	0.243028	0.0333333	7.29084	20.3333	0	0	0
K02613	35	0.453	0.143	0.127	0.035	0.280353	0.244755	1.14544	3.62857	0	0	0
K02614	12	0.116	0.274	0.03	0.025	0.258621	0.0912409	2.83448	1.2	0	0	0
K02615	558	3.239	3.672	1.159	2.486	0.357826	0.677015	0.528535	0.466211	15	0.000787281	5.55568e-05
K02616	26	0.116	1.35	0.037	0.141	0.318966	0.104444	3.05393	0.262411	1	0	1.78326e-06
K02617	10	0.19	0.016	0.039	0.003	0.205263	0.1875	1.09474	13	0	0	0
K02618	116	1.225	0.325	0.362	0.152	0.29551	0.467692	0.631847	2.38158	0	0	0
K02619	9	0.053	0.198	0.015	0.028	0.283019	0.141414	2.00135	0.535714	0	0	0
K02621	845	6.131	14.547	1.485	3.589	0.242212	0.246718	0.981737	0.413764	9	3.77024e-06	0.000351842
K02622	1133	8.038	19.837	2.253	4.634	0.280294	0.233604	1.19987	0.486189	12	7.49639e-05	2.66714e-05
K02624	0	0	0	0	0	NA	NA	NA	NA	0	0	0
K02625	5	0.013	0.039	0.005	0.012	0.384615	0.307692	1.25	0.416667	0	0	0
K02626	4	0.029	0.009	0.018	0.01	0.62069	1.11111	0.558621	1.8	1	1.06018e-05	0
K02628	11	0	0.008	0	0.14	NA	17.5	NA	0	1	0	3.13759e-05
K02629	27	0	0.006	0	0.328	NA	54.6667	NA	0	4	0	0.00108965
K02630	5	0	0.005	0	0.056	NA	11.2	NA	0	0	0	0
K02633	2	0.02	0.023	0.037	0.012	1.85	0.521739	3.54583	3.08333	0	0	0
K02634	7	0	0.005	0	0.057	NA	11.4	NA	0	1	0	2.796e-06
K02635	8	0.307	0.066	0.198	0.077	0.644951	1.16667	0.552815	2.57143	0	0	0
K02636	4	0.019	0.015	0.004	0.014	0.210526	0.933333	0.225564	0.285714	1	0	1.28087e-06
K02637	11	0	0.002	0	0.049	NA	24.5	NA	0	0	0	0
K02639	15	0	0.034	0	0.194	NA	5.70588	NA	0	0	0	0
K02640	0	0	0	0	0	NA	NA	NA	NA	0	0	0
K02641	97	0.034	0.417	0.054	0.943	1.58824	2.26139	0.702327	0.0572641	3	0	3.38772e-05
K02647	4	0.003	0	0	0.019	0	Inf	0	0	0	0	0
K02650	3896	0.524	2.758	5.286	22.114	10.0878	8.01813	1.25812	0.239034	17	0.000890469	0.00184867
K02651	76	0.091	0.04	0.565	0.133	6.20879	3.325	1.86731	4.24812	0	0	0
K02652	1365	4.706	19.743	1.984	8.003	0.421589	0.405359	1.04004	0.247907	19	1.11626e-06	0.00022573
K02653	763	1.638	7.619	0.903	4.729	0.551282	0.620685	0.888183	0.190949	2	0	1.16756e-05
K02654	218	0.77	3.274	0.422	1.05	0.548052	0.320709	1.70888	0.401905	0	0	0
K02655	1833	0.236	1.422	2.849	10.988	12.072	7.72714	1.56229	0.259283	8	0.000682793	0.00142289
K02656	29	0.277	0.164	0.053	0.058	0.191336	0.353659	0.541018	0.913793	0	0	0
K02657	894	0.398	3.431	0.749	5.49	1.88191	1.60012	1.17611	0.13643	12	3.24521e-05	0.000923523
K02658	2275	0.567	5.266	1.989	12.136	3.50794	2.3046	1.52215	0.163893	9	0	6.14153e-05
K02659	62	0.086	0.436	0.155	0.355	1.80233	0.81422	2.21356	0.43662	0	0	0
K02660	1266	2.67	11.654	1.545	8.473	0.578652	0.727047	0.795894	0.182344	20	3.89501e-05	0.000671118
K02661	7	0.007	0.386	0.005	0.114	0.714286	0.295337	2.41855	0.0438596	0	0	0
K02662	1525	1.152	6.55	1.874	10.02	1.62674	1.52977	1.06339	0.187026	13	0	0.000171163
K02663	97	0.482	0.586	0.248	0.403	0.514523	0.687713	0.748165	0.615385	1	0	9.40593e-06
K02664	537	0.684	2.481	0.844	3.859	1.23392	1.55542	0.793302	0.21871	4	0	2.71354e-05
K02665	60	0.372	0.309	0.347	0.287	0.932796	0.928803	1.0043	1.20906	0	0	0
K02666	1356	1.432	5.497	1.911	7.977	1.3345	1.45116	0.91961	0.239564	41	0.000277356	0.00236313
K02667	832	3.916	14.052	1.369	3.993	0.349591	0.284159	1.23027	0.34285	3	0	7.00088e-06
K02668	83	0.482	2.834	0.119	0.4	0.246888	0.141143	1.7492	0.2975	0	0	0
K02669	989	3.211	13.508	1.043	5.47	0.324821	0.404945	0.802135	0.190676	31	4.17082e-06	0.000657171
K02670	1350	2.776	16.756	1.618	7.284	0.582853	0.43471	1.34079	0.222131	22	4.17082e-06	0.000338241
K02671	10	0.092	0.039	0.016	0.028	0.173913	0.717949	0.242236	0.571429	0	0	0
K02672	10	0.154	0.055	0.052	0.022	0.337662	0.4	0.844156	2.36364	0	0	0
K02673	3	0.041	0.036	0.009	0	0.219512	0	Inf	Inf	0	0	0
K02674	75	0.657	0.455	0.284	0.146	0.432268	0.320879	1.34714	1.94521	0	0	0
K02676	23	0.169	0.253	0.064	0.194	0.378698	0.766798	0.493869	0.329897	0	0	0
K02677	2	0	0	0	0.007	NA	Inf	NA	0	0	0	0
K02682	117	0.038	0.095	0.331	0.474	8.71053	4.98947	1.74578	0.698312	2	1.16519e-05	3.69673e-05
K02684	1	0	0	0	0.003	NA	Inf	NA	0	0	0	0
K02686	22	0.124	0.073	0.217	0.076	1.75	1.0411	1.68092	2.85526	0	0	0
K02687	132	0.729	2.319	0.297	0.741	0.407407	0.319534	1.275	0.40081	0	0	0
K02688	266	2.31	5.343	0.657	1.436	0.284416	0.268763	1.05824	0.457521	3	0	7.00088e-06
K02689	243	0	0.008	0	2.198	NA	274.75	NA	0	0	0	0
K02690	223	0	0.024	0	2.312	NA	96.3333	NA	0	0	0	0
K02691	9	0	0.004	0	0.222	NA	55.5	NA	0	1	0	0.000113351
K02692	4	0	0.011	0	0.123	NA	11.1818	NA	0	3	0	0.000277756
K02693	1	0	0	0	0.028	NA	Inf	NA	0	1	0	1.08901e-06
K02694	6	0	0.013	0	0.17	NA	13.0769	NA	0	0	0	0
K02696	7	0	0.004	0	0.033	NA	8.25	NA	0	0	0	0
K02699	12	0	0.007	0	0.193	NA	27.5714	NA	0	0	0	0
K02700	1	0	0	0	0.009	NA	Inf	NA	0	0	0	0
K02703	504	0.004	0.06	0.029	3.94	7.25	65.6667	0.110406	0.00736041	0	0	0
K02704	20	0	0.013	0	0.109	NA	8.38462	NA	0	0	0	0
K02705	11	0	0.005	0	0.133	NA	26.6	NA	0	0	0	0
K02706	18	0	0.031	0	0.249	NA	8.03226	NA	0	0	0	0
K02707	34	0	0	0	0.204	NA	Inf	NA	0	0	0	0
K02708	5	0	0	0	0.009	NA	Inf	NA	0	0	0	0
K02709	2	0	0	0	0.008	NA	Inf	NA	0	0	0	0
K02710	1	0	0.006	0	0.067	NA	11.1667	NA	0	0	0	0
K02711	3	0	0.014	0	0.029	NA	2.07143	NA	0	0	0	0
K02713	0	0	0	0	0	NA	NA	NA	NA	0	0	0
K02716	15	0	0	0	0.198	NA	Inf	NA	0	1	0	2.84796e-06
K02717	1	0	0	0	0.017	NA	Inf	NA	0	0	0	0
K02718	0	0	0	0	0	NA	NA	NA	NA	0	0	0
K02719	2	0	0.011	0	0.023	NA	2.09091	NA	0	0	0	0
K02720	15	0	0	0	0.063	NA	Inf	NA	0	1	0	7.4726e-06
K02722	5	0	0	0	0.017	NA	Inf	NA	0	0	0	0
K02724	1	0	0.008	0	0.049	NA	6.125	NA	0	0	0	0
K02725	6	0	0	0.012	0.017	Inf	Inf	NA	0.705882	0	0	0
K02726	6	0	0	0.063	0.012	Inf	Inf	NA	5.25	0	0	0
K02727	1	0	0	0.004	0	Inf	NA	NA	Inf	0	0	0
K02728	9	0	0.006	0.117	0.018	Inf	3	Inf	6.5	0	0	0
K02729	6	0.006	0	0.066	0.01	11	Inf	0	6.6	0	0	0
K02730	1	0	0	0	0.003	NA	Inf	NA	0	0	0	0
K02731	5	0	0	0.224	0.008	Inf	Inf	NA	28	0	0	0
K02732	6	0	0	0.068	0.013	Inf	Inf	NA	5.23077	0	0	0
K02733	0	0	0	0	0	NA	NA	NA	NA	0	0	0
K02734	1	0	0	0	0.012	NA	Inf	NA	0	0	0	0
K02735	5	0	0	0.098	0.003	Inf	Inf	NA	32.6667	0	0	0
K02737	6	0	0	0.071	0.025	Inf	Inf	NA	2.84	0	0	0
K02738	1	0	0	0	0.003	NA	Inf	NA	0	0	0	0
K02739	4	0	0	0.03	0.017	Inf	Inf	NA	1.76471	0	0	0
K02740	2	0	0	0.071	0	Inf	NA	NA	Inf	0	0	0
K02741	0	0	0	0	0	NA	NA	NA	NA	0	0	0
K02746	0	0	0	0	0	NA	NA	NA	NA	0	0	0
K02755	7	0.101	0	0.016	0.011	0.158416	Inf	0	1.45455	0	0	0
K02756	8	0.113	0	0.016	0.011	0.141593	Inf	0	1.45455	0	0	0
K02757	8	0.113	0	0.016	0.011	0.141593	Inf	0	1.45455	0	0	0
K02759	1	0	0	0	0.003	NA	Inf	NA	0	0	0	0
K02760	2	0	0	0	0.007	NA	Inf	NA	0	0	0	0
K02761	2	0	0.006	0	0.004	NA	0.666667	NA	0	0	0	0
K02763	18	0.224	0.034	0.024	0.067	0.107143	1.97059	0.054371	0.358209	0	0	0
K02764	18	0.224	0.034	0.024	0.067	0.107143	1.97059	0.054371	0.358209	0	0	0
K02765	18	0.224	0.034	0.024	0.067	0.107143	1.97059	0.054371	0.358209	0	0	0
K02768	47	0.279	0.782	0.167	0.335	0.598566	0.428389	1.39725	0.498507	0	0	0
K02769	23	0.16	0.059	0.061	0.045	0.38125	0.762712	0.499861	1.35556	0	0	0
K02770	17	0.16	0.059	0.056	0.039	0.35	0.661017	0.529487	1.4359	0	0	0
K02771	3	0.002	0	0.064	0.021	32	Inf	0	3.04762	0	0	0
K02775	5	0.019	0.022	0.019	0.028	1	1.27273	0.785714	0.678571	0	0	0
K02777	7	0.033	0.018	0.018	0.035	0.545455	1.94444	0.280519	0.514286	0	0	0
K02778	10	0.079	0.018	0.018	0.044	0.227848	2.44444	0.0932106	0.409091	0	0	0
K02779	10	0.079	0.018	0.018	0.044	0.227848	2.44444	0.0932106	0.409091	0	0	0
K02782	4	0.006	0.006	0	0.014	0	2.33333	0	0	0	0	0
K02783	5	0.006	0.006	0.006	0.014	1	2.33333	0.428571	0.428571	0	0	0
K02784	1	0	0	0	0.003	NA	Inf	NA	0	0	0	0
K02786	2	0.004	0.004	0	0.006	0	1.5	0	0	0	0	0
K02787	3	0	0	0.003	0.016	Inf	Inf	NA	0.1875	0	0	0
K02788	3	0	0	0.003	0.016	Inf	Inf	NA	0.1875	0	0	0
K02790	15	0.067	0.006	0.027	0.066	0.402985	11	0.036635	0.409091	0	0	0
K02791	15	0.067	0.006	0.027	0.066	0.402985	11	0.036635	0.409091	0	0	0
K02793	18	0.021	0	0.019	0.03	0.904762	Inf	0	0.633333	0	0	0
K02794	18	0.021	0	0.025	0.03	1.19048	Inf	0	0.833333	0	0	0
K02795	9	0.012	0	0.062	0.045	5.16667	Inf	0	1.37778	0	0	0
K02796	20	0.005	0	0.137	0.034	27.4	Inf	0	4.02941	0	0	0
K02798	17	0.248	0.042	0.098	0.006	0.395161	0.142857	2.76613	16.3333	0	0	0
K02799	17	0.248	0.042	0.098	0.006	0.395161	0.142857	2.76613	16.3333	0	0	0
K02800	18	0.26	0.048	0.102	0.006	0.392308	0.125	3.13846	17	0	0	0
K02802	7	0.134	0.016	0.007	0.05	0.0522388	3.125	0.0167164	0.14	0	0	0
K02803	13	0.167	0.034	0.024	0.058	0.143713	1.70588	0.0842453	0.413793	0	0	0
[truncated: 5,271 more rows]
