# Supplementary material for: Comparative integrated omics: identification of key functionalities in microbial community-wide metabolic networks
Source: NPJ Biofilms Microbiomes. 2015 Jun 17;1:15007–. doi: 10.1038/npjbiofilms.2015.7 (PMC5515219; doi:10.1038/npjbiofilms.2015.7)
Supplement: Supplementary Dataset 3 [file npjbiofilms20157-s4.xls]

## Sheet: a
			a) Metabolic KOs highly expressed in autumn
Koid	KOnames	winter_KOGA_value	autumn_KOGA_value	winter_KOTA_value	autumn_KOTA_value	relExp_winter	relExp_autumn	relExp_WinterVsAutumn	KOTA_WinterByAutumn	winter_proteomics_NSI_ko_value	autumn_proteomics_NSI_ko_value
K00004	BDH, butB; (R,R)-butanediol dehydrogenase / diacetyl reductase [EC:1.1.1.4 1.1.1.303]	0.143	0.08	0.132	0.106	0.923077	1.325	0.696662	1.24528	0	0
K00016	LDH, ldh; L-lactate dehydrogenase [EC:1.1.1.27]	0.053	0.041	0.042	0.053	0.792453	1.29268	0.61303	0.792453	0	1.16025e-06
K00031	IDH1, IDH2, icd; isocitrate dehydrogenase [EC:1.1.1.42]	6.148	12.361	4.302	22.206	0.69974	1.79646	0.389511	0.193731	0.00139906	0.000652773
K00087	ygeS, xdhA; xanthine dehydrogenase molybdenum-binding subunit [EC:1.17.1.4]	0.09	0.008	0.008	0.029	0.0888889	3.625	0.0245211	0.275862	0	0
K00132	E1.2.1.10; acetaldehyde dehydrogenase (acetylating) [EC:1.2.1.10]	0	0.015	0.003	0.02	Inf	1.33333	Inf	0.15	0	0
K00177	korG; 2-oxoglutarate ferredoxin oxidoreductase subunit gamma [EC:1.2.7.3]	0.101	0.062	0.039	0.098	0.386139	1.58065	0.244292	0.397959	0	0
K00246	frdC; fumarate reductase subunit C	0.079	0.079	0.046	0.14	0.582278	1.77215	0.328571	0.328571	0	0
K00263	E1.4.1.9; leucine dehydrogenase [EC:1.4.1.9]	0.269	0.216	0.152	0.29	0.565056	1.34259	0.420869	0.524138	0	0
K00273	E1.4.3.3, DAO; D-amino-acid oxidase [EC:1.4.3.3]	0.166	0.137	0.736	6.72	4.43373	49.0511	0.0903901	0.109524	0	0
K00362	nirB; nitrite reductase (NAD(P)H) large subunit [EC:1.7.1.4]	1.47	16.812	2.872	76.293	1.95374	4.53801	0.430528	0.0376443	0	0.00022959
K00363	nirD; nitrite reductase (NAD(P)H) small subunit [EC:1.7.1.4]	0.183	0.684	0.125	2.423	0.68306	3.5424	0.192824	0.0515889	0	0
K00367	narB; ferredoxin-nitrate reductase [EC:1.7.7.2]	0.282	1.269	0.192	2.269	0.680851	1.78802	0.380784	0.0846188	0	9.04778e-06
K00368	nirK; nitrite reductase (NO-forming) [EC:1.7.2.1]	0.99	1.299	3.458	3.11	3.49293	2.39415	1.45894	1.1119	0.00152473	0.000894077
K00372	nasA; assimilatory nitrate reductase catalytic subunit [EC:1.7.99.4]	3.296	9.932	1.408	13.523	0.427184	1.36156	0.313747	0.104119	0.000319326	6.05236e-05
K00376	nosZ; nitrous-oxide reductase [EC:1.7.2.4]	3.672	5.434	11.97	10.21	3.2598	1.87891	1.73494	1.17238	0.00304177	0.000969173
K00401	mcrB; methyl-coenzyme M reductase beta subunit [EC:2.8.4.1]	0	0.007	0.075	0.088	Inf	12.5714	Inf	0.852273	0	0
K00404	ccoN; cytochrome c oxidase cbb3-type subunit I [EC:1.9.3.1]	4.052	11.731	3.756	13.932	0.92695	1.18762	0.780509	0.269595	0	9.97944e-06
K00405	ccoO; cytochrome c oxidase cbb3-type subunit II	1.839	4.321	2.314	8.839	1.25829	2.04559	0.615124	0.261794	3.36538e-05	0.000118119
K00406	ccoP; cytochrome c oxidase cbb3-type subunit III	1.076	3.397	1.19	4.229	1.10595	1.24492	0.888367	0.28139	0	0
K00407	ccoQ; cytochrome c oxidase cbb3-type subunit IV	0.097	0.047	0.168	0.141	1.73196	3	0.57732	1.19149	0	0
K00432	E1.11.1.9; glutathione peroxidase [EC:1.11.1.9]	1.875	4.797	1.056	5.942	0.5632	1.23869	0.454674	0.177718	2.57462e-05	0.000118477
K00441	frhB; coenzyme F420 hydrogenase beta subunit [EC:1.12.98.1]	0	0.019	0.006	0.047	Inf	2.47368	Inf	0.12766	0	0
K00469	MIOX; inositol oxygenase [EC:1.13.99.1]	0.073	0.019	0.056	0.025	0.767123	1.31579	0.583014	2.24	0	0
K00481	pobA; p-hydroxybenzoate 3-monooxygenase [EC:1.14.13.2]	0.098	0.017	0.102	0.04	1.04082	2.35294	0.442347	2.55	0	0
K00510	HMOX, hmuO, ho; heme oxygenase [EC:1.14.99.3]	0	0.013	0	0.212	NA	16.3077	NA	0	0	0
K00656	E2.3.1.54, pflD; formate C-acetyltransferase [EC:2.3.1.54]	1.366	11.887	4.571	37.012	3.34627	3.11365	1.07471	0.1235	0.000832751	0.00117035
K00657	E2.3.1.57, speG; diamine N-acetyltransferase [EC:2.3.1.57]	0.058	0.02	0.03	0.047	0.517241	2.35	0.220103	0.638298	0	0
K00855	PRK, prkB; phosphoribulokinase [EC:2.7.1.19]	0.384	0.223	0.062	0.447	0.161458	2.00448	0.0805486	0.138702	1.59625e-05	4.66558e-06
K00863	E2.7.1.29, DAK1, DAK2; dihydroxyacetone kinase [EC:2.7.1.29]	0.042	0.013	0.085	0.026	2.02381	2	1.0119	3.26923	0	0
K00949	E2.7.6.2, THI80; thiamine pyrophosphokinase [EC:2.7.6.2]	0	0.01	0.012	0.032	Inf	3.2	Inf	0.375	0	0
K00978	rfbF; glucose-1-phosphate cytidylyltransferase [EC:2.7.7.33]	0.405	0.665	0.192	1.056	0.474074	1.58797	0.298541	0.181818	0	0
K01046	E3.1.1.3; triacylglycerol lipase [EC:3.1.1.3]	1.223	9.482	6.649	57.377	5.43663	6.05115	0.898446	0.115883	0.000649512	0.00217213
K01048	pldB; lysophospholipase [EC:3.1.1.5]	0.116	0.073	0.258	0.119	2.22414	1.63014	1.36439	2.16807	0	3.2362e-06
K01176	E3.2.1.1, amyA, malS; alpha-amylase [EC:3.2.1.1]	0.105	0.062	0.022	0.17	0.209524	2.74194	0.0764146	0.129412	0	0
K01186	NEU1; sialidase-1 [EC:3.2.1.18]	0.147	0.022	0.034	0.03	0.231293	1.36364	0.169615	1.13333	0	0
K01193	E3.2.1.26, sacA; beta-fructofuranosidase [EC:3.2.1.26]	0.106	0.018	0.018	0.024	0.169811	1.33333	0.127358	0.75	0	0
K01220	E3.2.1.85, lacG; 6-phospho-beta-galactosidase [EC:3.2.1.85]	0.008	0.017	0.006	0.053	0.75	3.11765	0.240566	0.113208	0	0
K01427	URE; urease [EC:3.5.1.5]	0.667	0.233	0.492	0.517	0.737631	2.21888	0.332433	0.951644	3.26101e-05	1.93094e-05
K01428	ureC; urease subunit alpha [EC:3.5.1.5]	0.916	0.289	0.683	0.68	0.745633	2.35294	0.316894	1.00441	0.000153364	4.61984e-05
K01430	ureA; urease subunit gamma [EC:3.5.1.5]	0.12	0.061	0.118	0.125	0.983333	2.04918	0.479867	0.944	0	0
K01492	E2.1.2.3; phosphoribosylaminoimidazolecarboxamide formyltransferase [EC:2.1.2.3]	0.013	0.013	0.002	0.016	0.153846	1.23077	0.125	0.125	0	0
K01572	E4.1.1.3B, oadB; oxaloacetate decarboxylase, beta subunit [EC:4.1.1.3]	0.125	0.09	0.099	0.129	0.792	1.43333	0.552558	0.767442	0	0
K01576	mdlC; benzoylformate decarboxylase [EC:4.1.1.7]	0.042	0.032	0.025	0.045	0.595238	1.40625	0.42328	0.555556	0	0
K01615	E4.1.1.70; glutaconyl-CoA decarboxylase [EC:4.1.1.70]	0.006	0.024	0.015	0.044	2.5	1.83333	1.36364	0.340909	0	0
K01635	lacD; tagatose 1,6-diphosphate aldolase [EC:4.1.2.40]	0.023	0.016	0.091	0.049	3.95652	3.0625	1.29193	1.85714	0	0
K01647	CS, gltA; citrate synthase [EC:2.3.3.1]	5.408	12.619	5.245	40.962	0.969859	3.24606	0.298781	0.128046	0.000321316	0.000292088
K01655	LYS21, LYS20; homocitrate synthase [EC:2.3.3.14]	0.047	0.013	0	0.027	0	2.07692	0	0	0	0
K01666	E4.1.3.39, mhpE; 4-hydroxy 2-oxovalerate aldolase [EC:4.1.3.39]	0.319	0.099	0.11	0.121	0.344828	1.22222	0.282132	0.909091	0	0
K01705	LYS4; homoaconitate hydratase [EC:4.2.1.36]	0.068	0.048	0.028	0.116	0.411765	2.41667	0.170385	0.241379	0	0
K01725	cynS; cyanate lyase [EC:4.2.1.104]	0.064	0.106	0.059	0.479	0.921875	4.51887	0.204006	0.123173	0	1.7112e-05
K01786	araD; L-ribulose-5-phosphate 4-epimerase [EC:5.1.3.4]	0.103	0.02	0.029	0.029	0.281553	1.45	0.194175	1	0	0
K01884	cysS1; cysteinyl-tRNA synthetase, unknown class [EC:6.1.1.16]	0.005	0.085	0.02	0.142	4	1.67059	2.39437	0.140845	0	0
K01914	asnA; aspartate--ammonia ligase [EC:6.3.1.1]	0.017	0.012	0.025	0.022	1.47059	1.83333	0.802139	1.13636	0	0
K01915	glnA; glutamine synthetase [EC:6.3.1.2]	11.709	15.307	13.115	67.187	1.12008	4.3893	0.255184	0.195201	0.00138067	0.00237028
K01917	E6.3.1.8; glutathionylspermidine synthase [EC:6.3.1.8]	0.03	0.019	0.012	0.06	0.4	3.15789	0.126667	0.2	0	0
K01960	E6.4.1.1B, pycB; pyruvate carboxylase subunit B [EC:6.4.1.1]	0.297	0.167	0.124	0.232	0.417508	1.38922	0.300534	0.534483	0	0
K02092	apcA; allophycocyanin alpha subunit	0	0.009	0	0.229	NA	25.4444	NA	0	0	0.000821623
K02093	apcB; allophycocyanin beta subunit	0	0.01	0	0.84	NA	84	NA	0	0	0.00114811
K02095	apcD; allophycocyanin-B	0	0.012	0	0.208	NA	17.3333	NA	0	0	1.28712e-05
K02096	apcE; phycobilisome core-membrane linker protein	0	0.014	0	0.128	NA	9.14286	NA	0	0	1.55108e-05
K02097	apcF; phycobilisome core component	0	0.01	0	0.355	NA	35.5	NA	0	0	0.00119593
K02109	ATPF0B, atpF; F-type H+-transporting ATPase subunit b [EC:3.6.3.14]	1.358	2.96	2.741	5.042	2.01841	1.70338	1.18494	0.543633	5.67368e-05	4.43268e-05
K02110	ATPF0C, atpE; F-type H+-transporting ATPase subunit c [EC:3.6.3.14]	1.28	1.784	1.752	3.243	1.36875	1.81783	0.75296	0.540241	0	0.000158557
K02111	ATPF1A, atpA; F-type H+-transporting ATPase subunit alpha [EC:3.6.3.14]	7.682	13.995	24.505	20.029	3.18992	1.43115	2.22892	1.22348	0.0043483	0.00488799
K02113	ATPF1D, atpH; F-type H+-transporting ATPase subunit delta [EC:3.6.3.14]	0.682	0.552	1.138	0.969	1.66862	1.75543	0.950546	1.17441	6.55461e-05	0.000267978
K02117	ATPVA, ntpA; V-type H+-transporting ATPase subunit A [EC:3.6.3.14]	0.036	0.068	0.314	0.089	8.72222	1.30882	6.66417	3.52809	1.52827e-05	0
K02118	ATPVB, ntpB; V-type H+-transporting ATPase subunit B [EC:3.6.3.14]	0.079	0.036	0.452	0.139	5.72152	3.86111	1.48183	3.2518	2.81829e-05	0
K02123	ATPVI, ntpI; V-type H+-transporting ATPase subunit I [EC:3.6.3.14]	0.012	0.023	0.012	0.036	1	1.56522	0.638889	0.333333	0	0
K02126	ATPeF0A, MTATP6; F-type H+-transporting ATPase subunit a [EC:3.6.3.14]	0.027	0.012	0.279	0.044	10.3333	3.66667	2.81818	6.34091	0	0
K02128	ATPeF0C, ATP5G; F-type H+-transporting ATPase subunit c [EC:3.6.3.14]	0.158	0.01	0.996	0.568	6.3038	56.8	0.110982	1.75352	0	0
K02132	ATPeF1A, ATP5A1; F-type H+-transporting ATPase subunit alpha [EC:3.6.3.14]	5.688	9.033	19.173	12.066	3.37078	1.33577	2.52348	1.58901	0.00376132	0.00461795
K02145	ATPeVA, ATP6A1; V-type H+-transporting ATPase subunit A [EC:3.6.3.14]	0.021	0.056	0.494	0.155	23.5238	2.76786	8.49892	3.1871	1.52827e-05	0
K02147	ATPeVB, ATP6B1; V-type H+-transporting ATPase subunit B [EC:3.6.3.14]	0.062	0.036	0.567	0.145	9.14516	4.02778	2.27052	3.91034	4.47192e-05	0
K02217	ftnA, ftn; ferritin [EC:1.16.3.1]	0.218	0.121	0.081	0.224	0.37156	1.85124	0.200709	0.361607	0	0
K02256	COX1; cytochrome c oxidase subunit 1 [EC:1.9.3.1]	2.488	2.014	8.378	3.739	3.36736	1.8565	1.81382	2.24071	7.17691e-06	0
K02261	COX2; cytochrome c oxidase subunit 2	1.105	0.595	3.984	2.514	3.60543	4.22521	0.853314	1.58473	1.45516e-05	0
K02262	COX3; cytochrome c oxidase subunit 3	0.262	0.253	1.255	0.46	4.79008	1.81818	2.63454	2.72826	0	0
K02274	coxA; cytochrome c oxidase subunit I [EC:1.9.3.1]	6.59	5.395	10.732	6.435	1.62853	1.19277	1.36533	1.66775	7.17691e-06	0
K02284	cpcA; phycocyanin alpha chain	0	0.013	0	0.609	NA	46.8462	NA	0	0	0.000635762
K02285	cpcB; phycocyanin beta chain	0	0.008	0	0.958	NA	119.75	NA	0	0	0.00138001
K02286	cpcC; phycocyanin-associated rod linker protein	0	0.024	0	0.349	NA	14.5417	NA	0	0	2.80892e-05
K02287	cpcD; phycocyanin-associated, rod	0	0.011	0	0.083	NA	7.54545	NA	0	0	2.48293e-05
K02297	cyoA; cytochrome o ubiquinol oxidase subunit II [EC:1.10.3.-]	0.048	0.054	0.179	0.253	3.72917	4.68519	0.795949	0.70751	0	0
K02300	cyoD; cytochrome o ubiquinol oxidase operon protein cyoD	0.007	0.007	0.007	0.019	1	2.71429	0.368421	0.368421	0	0
K02305	norC; nitric oxide reductase subunit C	0.429	0.393	0.695	0.581	1.62005	1.47837	1.09583	1.19621	3.7892e-06	0
K02510	hpaI; 2,4-dihydroxyhept-2-ene-1,7-dioic acid aldolase [EC:4.1.2.-]	0.096	0.017	0	0.033	0	1.94118	0	0	0	0
K02567	napA; periplasmic nitrate reductase NapA [EC:1.7.99.4]	1.457	1.979	2.097	5.026	1.43926	2.53967	0.566712	0.41723	0.00153595	0.000116087
K02568	napB; cytochrome c-type protein NapB	0.228	0.059	0.183	0.17	0.802632	2.88136	0.27856	1.07647	0	0
K02573	napG; ferredoxin-type protein NapG	0.155	0.072	0.127	0.321	0.819355	4.45833	0.183781	0.395639	0	0
K02574	napH; ferredoxin-type protein NapH	0.236	0.064	0.096	0.16	0.40678	2.5	0.162712	0.6	0	0
K02610	paaB; ring-1,2-phenylacetyl-CoA epoxidase subunit PaaB	0.331	0.081	0.198	0.117	0.598187	1.44444	0.41413	1.69231	0	0
K02628	pecA; phycoerythrocyanin alpha chain	0	0.008	0	0.14	NA	17.5	NA	0	0	3.13759e-05
K02639	petF; ferredoxin	0	0.034	0	0.194	NA	5.70588	NA	0	0	0
K02641	petH; ferredoxin--NADP+ reductase [EC:1.18.1.2]	0.034	0.417	0.054	0.943	1.58824	2.26139	0.702327	0.0572641	0	3.38772e-05
K02689	psaA; photosystem I P700 chlorophyll a apoprotein A1	0	0.008	0	2.198	NA	274.75	NA	0	0	0
K02690	psaB; photosystem I P700 chlorophyll a apoprotein A2	0	0.024	0	2.312	NA	96.3333	NA	0	0	0
K02692	psaD; photosystem I subunit II	0	0.011	0	0.123	NA	11.1818	NA	0	0	0.000277756
K02694	psaF; photosystem I subunit III	0	0.013	0	0.17	NA	13.0769	NA	0	0	0
K02699	psaL; photosystem I subunit XI	0	0.007	0	0.193	NA	27.5714	NA	0	0	0
K02703	psbA; photosystem II P680 reaction center D1 protein	0.004	0.06	0.029	3.94	7.25	65.6667	0.110406	0.00736041	0	0
K02704	psbB; photosystem II CP47 chlorophyll apoprotein	0	0.013	0	0.109	NA	8.38462	NA	0	0	0
K02706	psbD; photosystem II P680 reaction center D2 protein	0	0.031	0	0.249	NA	8.03226	NA	0	0	0
K02711	psbJ; photosystem II PsbJ protein	0	0.014	0	0.029	NA	2.07143	NA	0	0	0
K02719	psbU; photosystem II PsbU protein	0	0.011	0	0.023	NA	2.09091	NA	0	0	0
K02724	psbZ; photosystem II PsbZ protein	0	0.008	0	0.049	NA	6.125	NA	0	0	0
K02763	PTS-Dgl-EIIA, gamP; PTS system, D-glucosamine-specific IIA component [EC:2.7.1.69]	0.224	0.034	0.024	0.067	0.107143	1.97059	0.054371	0.358209	0	0
K02764	PTS-Dgl-EIIB, gamP; PTS system, D-glucosamine-specific IIB component [EC:2.7.1.69]	0.224	0.034	0.024	0.067	0.107143	1.97059	0.054371	0.358209	0	0
K02765	PTS-Dgl-EIIC, gamP; PTS system, D-glucosamine-specific IIC component	0.224	0.034	0.024	0.067	0.107143	1.97059	0.054371	0.358209	0	0
K02775	PTS-Gat-EIIC, gatC; PTS system, galactitol-specific IIC component	0.019	0.022	0.019	0.028	1	1.27273	0.785714	0.678571	0	0
K02777	PTS-Glc-EIIA, crr; PTS system, glucose-specific IIA component [EC:2.7.1.69]	0.033	0.018	0.018	0.035	0.545455	1.94444	0.280519	0.514286	0	0
K02778	PTS-Glc-EIIB, ptsG; PTS system, glucose-specific IIB component [EC:2.7.1.69]	0.079	0.018	0.018	0.044	0.227848	2.44444	0.0932106	0.409091	0	0
K02779	PTS-Glc-EIIC, ptsG; PTS system, glucose-specific IIC component	0.079	0.018	0.018	0.044	0.227848	2.44444	0.0932106	0.409091	0	0
K02802	PTS-Nag-EIIA, nagE; PTS system, N-acetylglucosamine-specific IIA component [EC:2.7.1.69]	0.134	0.016	0.007	0.05	0.0522388	3.125	0.0167164	0.14	0	0
K02803	PTS-Nag-EIIB, nagE; PTS system, N-acetylglucosamine-specific IIB component [EC:2.7.1.69]	0.167	0.034	0.024	0.058	0.143713	1.70588	0.0842453	0.413793	0	0
K02804	PTS-Nag-EIIC, nagE; PTS system, N-acetylglucosamine-specific IIC component	0.241	0.04	0.03	0.053	0.124481	1.325	0.0939482	0.566038	0	0
K03040	rpoA; DNA-directed RNA polymerase subunit alpha [EC:2.7.7.6]	5.061	10.007	15.698	17.446	3.10176	1.74338	1.77916	0.899805	0.0017059	0.00244405
K03044	rpoB1; DNA-directed RNA polymerase subunit B' [EC:2.7.7.6]	0.052	0.026	0.054	0.032	1.03846	1.23077	0.84375	1.6875	0	0
K03389	hdrB; heterodisulfide reductase subunit B [EC:1.8.98.1]	0.092	0.014	0.058	0.028	0.630435	2	0.315217	2.07143	0	0
K03403	chlH, bchH; magnesium chelatase subunit H [EC:6.6.1.1]	0.006	0.037	0	0.134	0	3.62162	0	0	0	0
K03428	E2.1.1.11, chlM, bchM; magnesium-protoporphyrin O-methyltransferase [EC:2.1.1.11]	0	0.007	0	0.019	NA	2.71429	NA	0	0	0
K03781	katE, CAT, catB, srpA; catalase [EC:1.11.1.6]	1.632	1.782	1.112	2.309	0.681373	1.29574	0.525858	0.481594	7.68964e-05	4.37995e-05
K03878	ND1; NADH-ubiquinone oxidoreductase chain 1 [EC:1.6.5.3]	0.8	0.492	1.479	0.678	1.84875	1.37805	1.34157	2.18142	0	0
K03918	lat; L-lysine 6-transaminase [EC:2.6.1.36]	0.054	0.013	0.026	0.052	0.481481	4	0.12037	0.5	0	0
K03936	NDUFS3; NADH dehydrogenase (ubiquinone) Fe-S protein 3 [EC:1.6.5.3 1.6.99.3]	0.328	0.153	1.043	0.368	3.17988	2.40523	1.32207	2.83424	0	2.08462e-05
K03955	NDUFAB1; NADH dehydrogenase (ubiquinone) 1 alpha/beta subcomplex 1	0.215	0.758	0.78	2.196	3.62791	2.8971	1.25226	0.355191	1.88223e-06	0
K04035	E1.14.13.81, acsF, chlE; magnesium-protoporphyrin IX monomethyl ester (oxidative) cyclase [EC:1.14.13.81]	0.2	0.039	0.018	0.122	0.09	3.12821	0.0287705	0.147541	0	0
K04039	chlB; light-independent protochlorophyllide reductase subunit B [EC:1.3.7.7]	0	0.024	0	0.068	NA	2.83333	NA	0	0	0
K04040	chlG, bchG; chlorophyll synthase [EC:2.5.1.62]	0	0.016	0	0.022	NA	1.375	NA	0	0	0
K04041	fbp3; fructose-1,6-bisphosphatase III [EC:3.1.3.11]	0.05	0.017	0.026	0.029	0.52	1.70588	0.304828	0.896552	0	0
K04072	adhE; acetaldehyde dehydrogenase / alcohol dehydrogenase [EC:1.2.1.10 1.1.1.1]	0.011	0.067	0.056	0.185	5.09091	2.76119	1.84373	0.302703	3.88348e-06	0
K04486	E3.1.3.15B; histidinol-phosphatase (PHP family) [EC:3.1.3.15]	0	0.026	0.01	0.061	Inf	2.34615	Inf	0.163934	0	0
K05370	pebB; phycoerythrobilin:ferredoxin oxidoreductase [EC:1.3.7.3]	0	0.018	0	0.053	NA	2.94444	NA	0	0	0
K05371	pcyA; phycocyanobilin:ferredoxin oxidoreductase [EC:1.3.7.5]	0	0.01	0	0.015	NA	1.5	NA	0	0	0
K05376	cpeA, mpeA; phycoerythrin alpha chain	0	0.007	0	0.434	NA	62	NA	0	0	0.000155333
K05377	cpeB, mpeB; phycoerythrin beta chain	0	0.012	0	0.471	NA	39.25	NA	0	0	0.00128313
K05378	cpeC, mpeC; phycoerythrin-associated linker protein	0	0.025	0	0.243	NA	9.72	NA	0	0	1.72221e-05
K05379	cpeD, mpeD; phycoerythrin-associated linker protein	0	0.016	0	0.096	NA	6	NA	0	0	1.73526e-05
K05380	cpeE; phycoerythrin-associated linker protein	0	0.015	0	0.088	NA	5.86667	NA	0	0	1.17278e-05
K05576	ndhE; NAD(P)H-quinone oxidoreductase subunit 4L [EC:1.6.5.3]	0.363	0.074	0.11	0.116	0.30303	1.56757	0.193312	0.948276	0	0
K05879	dhaL; dihydroxyacetone kinase, C-terminal domain [EC:2.7.1.-]	0.052	0.025	0.176	0.063	3.38462	2.52	1.3431	2.79365	2.43612e-05	0
K05928	E2.1.1.95; tocopherol O-methyltransferase [EC:2.1.1.95]	0.006	0.008	0	0.013	0	1.625	0	0	0	0
K06045	shc, sqhC; squalene-hopene/tetraprenyl-beta-curcumene cyclase [EC:5.4.99.17 4.2.1.129]	0.123	0.009	0.043	0.011	0.349593	1.22222	0.286031	3.90909	0	0
K06118	E3.13.1.1, sqd1, sqdb; UDP-sulfoquinovose synthase [EC:3.13.1.1]	0.023	0.008	0.039	0.068	1.69565	8.5	0.199488	0.573529	0	0
K06133	LYS5, acpT; 4'-phosphopantetheinyl transferase [EC:2.7.8.-]	0.04	0.01	0	0.016	0	1.6	0	0	0	0
K07173	luxS; S-ribosylhomocysteine lyase [EC:4.4.1.21]	0.007	0.007	0	0.034	0	4.85714	0	0	0	0
K07535	badH; 2-hydroxycyclohexanecarboxyl-CoA dehydrogenase [EC:1.1.1.-]	0.097	0.012	0.023	0.022	0.237113	1.83333	0.129335	1.04545	0	0
K08302	gatY-kbaY; tagatose 1,6-diphosphate aldolase GatY/KbaY [EC:4.1.2.40]	0.011	0.014	0.016	0.053	1.45455	3.78571	0.38422	0.301887	0	0
K08903	psb28; photosystem II 13kDa protein	0	0.011	0	0.016	NA	1.45455	NA	0	0	0
K08906	petJ; cytochrome c6	0	0.007	0	0.102	NA	14.5714	NA	0	0	0
K10187	cyc2; germacradienol/geosmin synthase [EC:4.2.3.22 4.2.3.75 4.1.99.16]	0.014	0.011	0.034	0.026	2.42857	2.36364	1.02747	1.30769	0	0
K10256	FAD2; omega-6 fatty acid desaturase (delta-12 desaturase) [EC:1.14.19.-]	0.11	0.014	0.013	0.045	0.118182	3.21429	0.0367677	0.288889	0	0
K10535	hao; hydroxylamine dehydrogenase [EC:1.7.2.6]	0.347	0.1	2.141	0.517	6.17003	5.17	1.19343	4.1412	0.00183551	9.90435e-05
K10705	GAPDHS; glyceraldehyde-3-phosphate dehydrogenase, spermatogenic [EC:1.2.1.12]	1.029	0.693	1.006	0.954	0.977648	1.37662	0.710178	1.05451	0.00170092	0.000648719
K10944	pmoA-amoA; methane/ammonia monooxygenase subunit A [EC:1.14.18.3 1.14.99.39]	0.239	0.046	3.977	0.745	16.6402	16.1957	1.02745	5.33826	4.98053e-05	0
K10945	pmoB-amoB; methane/ammonia monooxygenase subunit B	0.544	0.136	11.65	2.332	21.4154	17.1471	1.24893	4.99571	0.000917898	9.32867e-06
K10946	pmoC-amoC; methane/ammonia monooxygenase subunit C	0.381	0.148	3.451	1.516	9.05774	10.2432	0.884265	2.27639	0	0
K10960	chlP, bchP; geranylgeranyl reductase [EC:1.3.1.83]	0	0.007	0	0.127	NA	18.1429	NA	0	0	0
K11185	TRYP; cytosolic tryparedoxin peroxidase, trypanosomatid typical 2-Cys peroxiredoxin [EC:1.11.1.15]	0.072	0.17	0.065	0.306	0.902778	1.8	0.501543	0.212418	6.73564e-05	6.02225e-06
K11186	MTRYP; mitochondrial tryparedoxin peroxidase, trypanosomatid typical 2-Cys peroxiredoxin [EC:1.11.1.15]	0.007	0.124	0.313	0.254	44.7143	2.04839	21.829	1.23228	0.00013034	4.96922e-05
K11532	glpX-SEBP; fructose-1,6-bisphosphatase II / sedoheptulose-1,7-bisphosphatase [EC:3.1.3.11 3.1.3.37]	0.405	0.054	0.044	0.203	0.108642	3.75926	0.0288998	0.216749	8.63583e-05	1.11216e-05
K11533	fas; fatty acid synthase, bacteria type [EC:2.3.1.-]	0.026	0.018	0	0.023	0	1.27778	0	0	0	0
K13016	wbpB; UDP-N-acetyl-2-amino-2-deoxyglucuronate dehydrogenase [EC:1.1.1.335]	0.411	2.524	0.8	5.882	1.94647	2.33043	0.835242	0.136008	3.25573e-07	0.000586827
K13324	megDVI; dTDP-4-keto-6-deoxyhexose 3,4-isomerase	0.026	0.056	0.213	0.134	8.19231	2.39286	3.42365	1.58955	0	0
K13325	megDII; dTDP-3-keto-6-deoxyhexose 3-aminotransaminase	0.059	0.015	0.074	0.045	1.25424	3	0.418079	1.64444	0	0
K13745	ddc; L-2,4-diaminobutyrate decarboxylase [EC:4.1.1.86]	0.149	0.169	0.117	0.211	0.785235	1.24852	0.628932	0.554502	0	0
K13832	aroDE, DHQ-SDH; 3-dehydroquinate dehydratase / shikimate dehydrogenase [EC:4.2.1.10 1.1.1.25]	0.027	0.024	0.214	0.051	7.92593	2.125	3.72985	4.19608	0	0
K14048	ureAB; urease subunit gamma/beta [EC:3.5.1.5]	0.257	0.1	0.078	0.145	0.303502	1.45	0.209312	0.537931	0	0
K14256	oxyS; anhydrotetracycline monooxygenase [EC:1.14.13.38]	0.234	0.366	1.625	0.786	6.94444	2.14754	3.23367	2.06743	0	0
K14419	caaD1; alpha-subunit of trans-3-chloroacrylic acid dehalogenase [EC:3.8.1.-]	0.125	0.073	0.962	0.453	7.696	6.20548	1.24019	2.12362	0	0
K14420	caaD2; beta-subunit of trans-3-chloroacrylic acid dehalogenase [EC:3.8.1.-]	0.065	0.071	0.578	0.367	8.89231	5.16901	1.72031	1.57493	0	0
K14422	msaD; malonate semialdehyde decarboxylase [EC:4.1.1.-]	0.066	0.075	0.74	0.479	11.2121	6.38667	1.75555	1.54489	0	0
K14601	flnB; 1,1a-dihydroxy-1-hydro-9-fluorenone dehydrogenase	0.498	0.464	3.789	1.578	7.60843	3.40086	2.23721	2.40114	0	0
K14621	PLB1, PLB; phospholipase B1, membrane-associated [EC:3.1.1.4 3.1.1.5]	0.01	0.007	0.202	0.087	20.2	12.4286	1.62529	2.32184	0	0
K15576	nrtA, nasF, cynA; nitrate/nitrite transport system substrate-binding protein	1.417	5.228	0.207	21.997	0.146083	4.20754	0.0347194	0.00941037	0	7.81524e-05
K15577	nrtB, nasE, cynB; nitrate/nitrite transport system permease protein	0.492	2.659	0.096	9.81	0.195122	3.68936	0.0528878	0.00978593	0	0
K15578	nrtC, nasD; nitrate/nitrite transport system ATP-binding protein [EC:3.6.3.-]	2.005	3.531	0.243	7.398	0.121197	2.09516	0.0578463	0.0328467	1.71796e-05	4.11619e-06
K15762	tmoC, tbuB, touC; toluene monooxygenase system ferredoxin subunit	0.018	0.009	0.027	0.012	1.5	1.33333	1.125	2.25	0	0
K15864	nirS; nitrite reductase (NO-forming) / hydroxylamine reductase [EC:1.7.2.1 1.7.99.1]	2.296	3.017	4.205	5.267	1.83145	1.74577	1.04907	0.798367	0.00209539	0.00111046
K15986	ppaC; manganese-dependent inorganic pyrophosphatase [EC:3.6.1.1]	0	0.015	0.051	0.108	Inf	7.2	Inf	0.472222	0	0
K15998	megDI; TDP-megosamine glycosyltransferase	0.556	0.436	3.344	1.695	6.01439	3.88761	1.54706	1.97286	0	0
K16098	vioF; nonribosomal peptide synthetase protein VioF	0.016	0.007	0.704	0.711	44	101.571	0.433193	0.990155	0.000509067	0.000180869
K16100	vioI; nonribosomal peptide synthetase protein VioI	0.016	0.007	0.7	0.715	43.75	102.143	0.428322	0.979021	0.000509067	0.000180869
K16102	vioO; nonribosomal peptide synthetase protein VioO	0.016	0.007	0.693	0.703	43.3125	100.429	0.431277	0.985775	0.000509067	0.000180869
K16103	vioM; nonribosomal peptide synthetase protein VioM	0.013	0.007	0.687	0.712	52.8462	101.714	0.519555	0.964888	0.000509067	0.000180869
K16104	vioJ; 2,3-diaminopropionyl alpha,beta-desaturase	0.016	0.007	0.679	0.636	42.4375	90.8571	0.467079	1.06761	0.000509067	0.000180869
K16105	vioL; carbamoyltransferase	0.016	0.007	0.641	0.62	40.0625	88.5714	0.452319	1.03387	0.000509067	0.000180869
K16115	blmF; glycosyl transferase / beta-hydroxylase protein BlmF	0.012	0.021	0.052	0.04	4.33333	1.90476	2.275	1.3	0	0
K16125	syrE; syringomycin synthetase protein SyrE	0.08	0.135	0.097	0.184	1.2125	1.36296	0.889606	0.527174	0	0
K16131	mcyB; microcystin synthetase protein McyB	0.151	0.008	0.029	0.01	0.192053	1.25	0.153642	2.9	0	0
K16132	mcyC; microcystin synthetase protein McyC	0.178	0.011	0.062	0.03	0.348315	2.72727	0.127715	2.06667	0	0
K16150	K16150; glycogen(starch) synthase [EC:2.4.1.11]	0.01	0.079	0.041	0.181	4.1	2.29114	1.7895	0.226519	0	0

## Sheet: b
b) Metabolic KOs highly expressed in winter
node	names	winter_KOGA_value	autumn_KOGA_value	winter_KOTA_value	autumn_KOTA_value	relExp_winter	relExp_autumn	relExp_WinterVsAutumn	KOTA_WinterByAutumn	winter_proteomics_NSI_ko_value	autumn_proteomics_NSI_ko_value
K00021	E1.1.1.34; hydroxymethylglutaryl-CoA reductase (NADPH) [EC:1.1.1.34]	0.106	0.864	0.121	0.083	1.14151	0.0960648	11.8827	1.45783	0	0
K00024	mdh; malate dehydrogenase [EC:1.1.1.37]	3.075	8.982	3.278	7.627	1.06602	0.849143	1.2554	0.429789	0.0011132	0.0020976
K00025	MDH1; malate dehydrogenase [EC:1.1.1.37]	1.791	7.007	2.154	4.662	1.20268	0.665335	1.80763	0.462033	0.000878864	0.00196764
K00114	exaA; alcohol dehydrogenase (cytochrome c) [EC:1.1.2.8]	0.588	0.3	0.854	0.181	1.45238	0.603333	2.40726	4.71823	0.00456666	0.000538688
K00169	porA; pyruvate ferredoxin oxidoreductase, alpha subunit [EC:1.2.7.1]	0.389	0.166	0.631	0.106	1.62211	0.638554	2.54028	5.95283	1.06e-05	0
K00170	porB; pyruvate ferredoxin oxidoreductase, beta subunit [EC:1.2.7.1]	0.317	0.176	0.67	0.105	2.11356	0.596591	3.54274	6.38095	2.37e-05	1.14e-06
K00172	porG; pyruvate ferredoxin oxidoreductase, gamma subunit [EC:1.2.7.1]	0.225	0.127	0.554	0.127	2.46222	1	2.46222	4.3622	0.000444311	8.08e-05
K00176	korD; 2-oxoglutarate ferredoxin oxidoreductase subunit delta [EC:1.2.7.3]	0.028	0.021	0.049	0.023	1.75	1.09524	1.59783	2.13043	0	0
K00197	cdhE, acsC; acetyl-CoA decarbonylase/synthase complex subunit gamma [EC:2.1.1.245]	0.01	0	0.017	0.006	1.7	Inf	0	2.83333	0	0
K00242	sdhD; succinate dehydrogenase membrane anchor subunit	0.142	0.794	0.202	0.452	1.42254	0.56927	2.49888	0.446903	0	0
K00273	E1.4.3.3, DAO; D-amino-acid oxidase [EC:1.4.3.3]	0.166	0.137	0.736	6.72	4.43373	49.0511	0.0903901	0.109524	0	0
K00303	soxB; sarcosine oxidase, subunit beta [EC:1.5.3.1]	0.035	0	0.043	0.027	1.22857	Inf	0	1.59259	0	0
K00319	mtd; methylenetetrahydromethanopterin dehydrogenase [EC:1.5.99.9]	0.007	0	0.021	0.024	3	Inf	0	0.875	0	0
K00333	nuoD; NADH-quinone oxidoreductase subunit D [EC:1.6.5.3]	5.886	3.74	5.868	3.445	0.996942	0.921123	1.08231	1.70334	5.42e-05	0
K00362	nirB; nitrite reductase (NAD(P)H) large subunit [EC:1.7.1.4]	1.47	16.812	2.872	76.293	1.95374	4.53801	0.430528	0.0376443	0	0.00022959
K00368	nirK; nitrite reductase (NO-forming) [EC:1.7.2.1]	0.99	1.299	3.458	3.11	3.49293	2.39415	1.45894	1.1119	0.00152473	0.000894077
K00370	narG; nitrate reductase alpha subunit [EC:1.7.99.4]	4.954	24.088	7.458	15.261	1.50545	0.633552	2.37621	0.488697	0.0109532	0.0168195
K00371	narH; nitrate reductase beta subunit [EC:1.7.99.4]	2.731	10.814	3.407	7.131	1.24753	0.659423	1.89185	0.477773	0.0030188	0.00309924
K00373	narJ; nitrate reductase delta subunit	0.268	1.806	0.306	0.686	1.14179	0.379845	3.00594	0.446064	0	0
K00376	nosZ; nitrous-oxide reductase [EC:1.7.2.4]	3.672	5.434	11.97	10.21	3.2598	1.87891	1.73494	1.17238	0.00304177	0.000969173
K00405	ccoO; cytochrome c oxidase cbb3-type subunit II	1.839	4.321	2.314	8.839	1.25829	2.04559	0.615124	0.261794	3.37e-05	0.000118119
K00406	ccoP; cytochrome c oxidase cbb3-type subunit III	1.076	3.397	1.19	4.229	1.10595	1.24492	0.888367	0.28139	0	0
K00407	ccoQ; cytochrome c oxidase cbb3-type subunit IV	0.097	0.047	0.168	0.141	1.73196	3	0.57732	1.19149	0	0
K00410	fbcH; ubiquinol-cytochrome c reductase cytochrome b/c1 subunit	0.402	1.532	0.747	1.259	1.85821	0.821802	2.26114	0.593328	0	0
K00412	CYTB, petB; ubiquinol-cytochrome c reductase cytochrome b subunit	2.027	9.455	3.193	9.263	1.57523	0.979693	1.60789	0.344705	0	9.82e-06
K00413	CYC1, CYT1, petC; ubiquinol-cytochrome c reductase cytochrome c1 subunit	0.625	1.593	0.884	1.656	1.4144	1.03955	1.36059	0.533816	0	1.44e-06
K00446	dmpB; catechol 2,3-dioxygenase [EC:1.13.11.2]	0.214	0.034	0.243	0.035	1.13551	1.02941	1.10307	6.94286	0.000309556	5.62e-06
K00448	pcaG; protocatechuate 3,4-dioxygenase, alpha subunit [EC:1.13.11.3]	0.054	0.037	0.209	0.039	3.87037	1.05405	3.67189	5.35897	0.000319099	2.54e-05
K00449	pcaH; protocatechuate 3,4-dioxygenase, beta subunit [EC:1.13.11.3]	0.223	0.093	0.275	0.058	1.23318	0.623656	1.97735	4.74138	0.000226611	3.25e-05
K00481	pobA; p-hydroxybenzoate 3-monooxygenase [EC:1.14.13.2]	0.098	0.017	0.102	0.04	1.04082	2.35294	0.442347	2.55	0	0
K00491	nos; nitric-oxide synthase, bacterial [EC:1.14.13.39]	0.012	0	0.016	0	1.33333	NA	NA	Inf	0	0
K00584	mtrH; tetrahydromethanopterin S-methyltransferase subunit H [EC:2.1.1.86]	0.011	0	0.023	0.036	2.09091	Inf	0	0.638889	0	0
K00654	E2.3.1.50; serine palmitoyltransferase [EC:2.3.1.50]	0.025	0.007	0.037	0.006	1.48	0.857143	1.72667	6.16667	0	0
K00656	E2.3.1.54, pflD; formate C-acetyltransferase [EC:2.3.1.54]	1.366	11.887	4.571	37.012	3.34627	3.11365	1.07471	0.1235	0.000832751	0.00117035
K00850	pfkA, PFK; 6-phosphofructokinase 1 [EC:2.7.1.11]	2.295	3.121	2.343	1.205	1.02092	0.386094	2.64421	1.9444	0.00036347	0
K00863	E2.7.1.29, DAK1, DAK2; dihydroxyacetone kinase [EC:2.7.1.29]	0.042	0.013	0.085	0.026	2.02381	2	1.0119	3.26923	0	0
K00888	PI4K; phosphatidylinositol 4-kinase [EC:2.7.1.67]	0.016	0.001	0.054	0.033	3.375	33	0.102273	1.63636	0	0
K00944	E2.7.4.10; nucleoside-triphosphate--adenylate kinase [EC:2.7.4.10]	0.393	3.052	0.566	2.781	1.4402	0.911206	1.58055	0.203524	0.000231565	0.000389118
K01002	E2.7.8.20, mdoB; phosphoglycerol transferase [EC:2.7.8.20]	0.01	0	0.01	0.004	1	Inf	0	2.5	0	0
K01046	E3.1.1.3; triacylglycerol lipase [EC:3.1.1.3]	1.223	9.482	6.649	57.377	5.43663	6.05115	0.898446	0.115883	0.000649512	0.00217213
K01048	pldB; lysophospholipase [EC:3.1.1.5]	0.116	0.073	0.258	0.119	2.22414	1.63014	1.36439	2.16807	0	3.24e-06
K01112	E3.1.3.-	0.082	0.116	0.121	0.092	1.47561	0.793103	1.86055	1.31522	0	0
K01430	ureA; urease subunit gamma [EC:3.5.1.5]	0.12	0.061	0.118	0.125	0.983333	2.04918	0.479867	0.944	0	0
K01561	dehH; haloacetate dehalogenase [EC:3.8.1.3]	0.022	0.404	0.049	0.107	2.22727	0.264851	8.40952	0.457944	0	0
K01602	rbcS; ribulose-bisphosphate carboxylase small chain [EC:4.1.1.39]	0.028	0.005	0.07	0.07	2.5	14	0.178571	1	0.000103657	2.72e-05
K01623	ALDO; fructose-bisphosphate aldolase, class I [EC:4.1.2.13]	0.162	0.165	0.325	0.164	2.00617	0.993939	2.01841	1.98171	0	0
K01635	lacD; tagatose 1,6-diphosphate aldolase [EC:4.1.2.40]	0.023	0.016	0.091	0.049	3.95652	3.0625	1.29193	1.85714	0	0
K01637	E4.1.3.1, aceA; isocitrate lyase [EC:4.1.3.1]	2.097	11.196	3.739	10.329	1.78302	0.922562	1.93269	0.361991	0.000754504	0.00288973
K01648	ACLY; ATP citrate (pro-S)-lyase [EC:2.3.3.8]	0.018	0.004	0.026	0.034	1.44444	8.5	0.169935	0.764706	0	0
K01682	acnB; aconitate hydratase 2 / 2-methylisocitrate dehydratase [EC:4.2.1.3 4.2.1.99]	2.911	19.655	3.672	12.348	1.26142	0.628237	2.00788	0.297376	0.00250605	0.002199
K01818	fucI; L-fucose isomerase [EC:5.3.1.25]	0.008	0	0.029	0.052	3.625	Inf	0	0.557692	0	0
K01825	fadB; 3-hydroxyacyl-CoA dehydrogenase / enoyl-CoA hydratase / 3-hydroxybutyryl-CoA epimerase / enoyl-CoA isomerase [EC:1.1.1.35 4.2.1.17 5.1.2.3 5.3.3.8]	1.631	11.799	3.324	11.18	2.03801	0.947538	2.15085	0.297317	0.000368868	0.00138164
K01900	LSC2; succinyl-CoA synthetase beta subunit [EC:6.2.1.4 6.2.1.5]	1.376	2.997	1.46	1.64	1.06105	0.547214	1.939	0.890244	0.000251486	7.45e-05
K01914	asnA; aspartate--ammonia ligase [EC:6.3.1.1]	0.017	0.012	0.025	0.022	1.47059	1.83333	0.802139	1.13636	0	0
K01915	glnA; glutamine synthetase [EC:6.3.1.2]	11.709	15.307	13.115	67.187	1.12008	4.3893	0.255184	0.195201	0.00138067	0.00237028
K01948	CPS1; carbamoyl-phosphate synthase (ammonia) [EC:6.3.4.16]	1.531	1.485	1.719	0.374	1.1228	0.251852	4.45816	4.59626	9.32e-05	5.42e-05
K02109	ATPF0B, atpF; F-type H+-transporting ATPase subunit b [EC:3.6.3.14]	1.358	2.96	2.741	5.042	2.01841	1.70338	1.18494	0.543633	5.67e-05	4.43e-05
K02110	ATPF0C, atpE; F-type H+-transporting ATPase subunit c [EC:3.6.3.14]	1.28	1.784	1.752	3.243	1.36875	1.81783	0.75296	0.540241	0	0.000158557
K02111	ATPF1A, atpA; F-type H+-transporting ATPase subunit alpha [EC:3.6.3.14]	7.682	13.995	24.505	20.029	3.18992	1.43115	2.22892	1.22348	0.0043483	0.00488799
K02112	ATPF1B, atpD; F-type H+-transporting ATPase subunit beta [EC:3.6.3.14]	7.673	13.264	10.358	13.998	1.34993	1.05534	1.27914	0.739963	0.00528417	0.00280009
K02113	ATPF1D, atpH; F-type H+-transporting ATPase subunit delta [EC:3.6.3.14]	0.682	0.552	1.138	0.969	1.66862	1.75543	0.950546	1.17441	6.55e-05	0.000267978
K02114	ATPF1E, atpC; F-type H+-transporting ATPase subunit epsilon [EC:3.6.3.14]	0.873	2.718	1.489	2.081	1.70561	0.765636	2.22771	0.715521	0.000179393	0.000261724
K02117	ATPVA, ntpA; V-type H+-transporting ATPase subunit A [EC:3.6.3.14]	0.036	0.068	0.314	0.089	8.72222	1.30882	6.66417	3.52809	1.53e-05	0
K02118	ATPVB, ntpB; V-type H+-transporting ATPase subunit B [EC:3.6.3.14]	0.079	0.036	0.452	0.139	5.72152	3.86111	1.48183	3.2518	2.82e-05	0
K02123	ATPVI, ntpI; V-type H+-transporting ATPase subunit I [EC:3.6.3.14]	0.012	0.023	0.012	0.036	1	1.56522	0.638889	0.333333	0	0
K02126	ATPeF0A, MTATP6; F-type H+-transporting ATPase subunit a [EC:3.6.3.14]	0.027	0.012	0.279	0.044	10.3333	3.66667	2.81818	6.34091	0	0
K02128	ATPeF0C, ATP5G; F-type H+-transporting ATPase subunit c [EC:3.6.3.14]	0.158	0.01	0.996	0.568	6.3038	56.8	0.110982	1.75352	0	0
K02132	ATPeF1A, ATP5A1; F-type H+-transporting ATPase subunit alpha [EC:3.6.3.14]	5.688	9.033	19.173	12.066	3.37078	1.33577	2.52348	1.58901	0.00376132	0.00461795
K02133	ATPeF1B, ATP5B; F-type H+-transporting ATPase subunit beta [EC:3.6.3.14]	6.282	10.625	8.784	10.575	1.39828	0.995294	1.40489	0.830638	0.0048389	0.00237891
K02137	ATPeF1O, ATP5O; F-type H+-transporting ATPase oligomycin sensitivity conferral protein [EC:3.6.3.14]	0.011	0.098	0.028	0.013	2.54545	0.132653	19.1888	2.15385	0	0
K02145	ATPeVA, ATP6A1; V-type H+-transporting ATPase subunit A [EC:3.6.3.14]	0.021	0.056	0.494	0.155	23.5238	2.76786	8.49892	3.1871	1.53e-05	0
K02147	ATPeVB, ATP6B1; V-type H+-transporting ATPase subunit B [EC:3.6.3.14]	0.062	0.036	0.567	0.145	9.14516	4.02778	2.27052	3.91034	4.47e-05	0
K02149	ATPeVD, ATP6M; V-type H+-transporting ATPase subunit D [EC:3.6.3.14]	0.011	0	0.08	0.021	7.27273	Inf	0	3.80952	0	0
K02155	ATPeVPL, ATP6L; V-type H+-transporting ATPase 16kDa proteolipid subunit [EC:3.6.3.14]	0.018	0	0.664	0.069	36.8889	Inf	0	9.62319	0	0
K02201	E2.7.7.3B; pantetheine-phosphate adenylyltransferase [EC:2.7.7.3]	0.009	0.003	0.014	0.014	1.55556	4.66667	0.333333	1	0	0
K02256	COX1; cytochrome c oxidase subunit 1 [EC:1.9.3.1]	2.488	2.014	8.378	3.739	3.36736	1.8565	1.81382	2.24071	7.18e-06	0
K02258	COX11; cytochrome c oxidase assembly protein subunit 11	0.404	0.326	0.872	0.176	2.15842	0.539877	3.99797	4.95455	0	0
K02261	COX2; cytochrome c oxidase subunit 2	1.105	0.595	3.984	2.514	3.60543	4.22521	0.853314	1.58473	1.46e-05	0
K02262	COX3; cytochrome c oxidase subunit 3	0.262	0.253	1.255	0.46	4.79008	1.81818	2.63454	2.72826	0	0
K02274	coxA; cytochrome c oxidase subunit I [EC:1.9.3.1]	6.59	5.395	10.732	6.435	1.62853	1.19277	1.36533	1.66775	7.18e-06	0
K02275	coxB; cytochrome c oxidase subunit II [EC:1.9.3.1]	2.17	2.151	2.174	1.911	1.00184	0.888424	1.12766	1.13762	3.46e-05	0
K02276	coxC; cytochrome c oxidase subunit III [EC:1.9.3.1]	1.96	1.822	2.19	1.858	1.11735	1.01976	1.0957	1.17869	0	0
K02277	coxD, ctaF; cytochrome c oxidase subunit IV [EC:1.9.3.1]	0.013	0.105	0.025	0.058	1.92308	0.552381	3.48143	0.431034	0	0
K02297	cyoA; cytochrome o ubiquinol oxidase subunit II [EC:1.10.3.-]	0.048	0.054	0.179	0.253	3.72917	4.68519	0.795949	0.70751	0	0
K02300	cyoD; cytochrome o ubiquinol oxidase operon protein cyoD	0.007	0.007	0.007	0.019	1	2.71429	0.368421	0.368421	0	0
K02305	norC; nitric oxide reductase subunit C	0.429	0.393	0.695	0.581	1.62005	1.47837	1.09583	1.19621	3.79e-06	0
K02567	napA; periplasmic nitrate reductase NapA [EC:1.7.99.4]	1.457	1.979	2.097	5.026	1.43926	2.53967	0.566712	0.41723	0.00153595	0.000116087
K02569	napC; cytochrome c-type protein NapC	0.392	0.2	0.463	0.216	1.18112	1.08	1.09363	2.14352	0	0
K02641	petH; ferredoxin--NADP+ reductase [EC:1.18.1.2]	0.034	0.417	0.054	0.943	1.58824	2.26139	0.702327	0.0572641	0	3.39e-05
K02775	PTS-Gat-EIIC, gatC; PTS system, galactitol-specific IIC component	0.019	0.022	0.019	0.028	1	1.27273	0.785714	0.678571	0	0
K02794	PTS-Man-EIIB, manX; PTS system, mannose-specific IIB component [EC:2.7.1.69]	0.021	0	0.025	0.03	1.19048	Inf	0	0.833333	0	0
K02795	PTS-Man-EIIC, manY; PTS system, mannose-specific IIC component	0.012	0	0.062	0.045	5.16667	Inf	0	1.37778	0	0
K03021	RPC2, POLR3B; DNA-directed RNA polymerase III subunit RPC2 [EC:2.7.7.6]	0.011	0.048	0.044	0.05	4	1.04167	3.84	0.88	0	0
K03040	rpoA; DNA-directed RNA polymerase subunit alpha [EC:2.7.7.6]	5.061	10.007	15.698	17.446	3.10176	1.74338	1.77916	0.899805	0.0017059	0.00244405
K03044	rpoB1; DNA-directed RNA polymerase subunit B' [EC:2.7.7.6]	0.052	0.026	0.054	0.032	1.03846	1.23077	0.84375	1.6875	0	0
K03060	rpoZ; DNA-directed RNA polymerase subunit omega [EC:2.7.7.6]	0.658	1.616	0.771	1.035	1.17173	0.64047	1.82949	0.744928	0	5.95e-05
K03181	ubiC; chorismate--pyruvate lyase [EC:4.1.3.40]	0.012	0	0.019	0	1.58333	NA	NA	Inf	0	0
K03404	chlD, bchD; magnesium chelatase subunit D [EC:6.6.1.1]	0.047	0.033	0.154	0.036	3.2766	1.09091	3.00355	4.27778	0	0
K03417	prpB; methylisocitrate lyase [EC:4.1.3.30]	0.246	4.718	0.343	1.978	1.39431	0.419245	3.32576	0.173407	0	2.97e-05
K03878	ND1; NADH-ubiquinone oxidoreductase chain 1 [EC:1.6.5.3]	0.8	0.492	1.479	0.678	1.84875	1.37805	1.34157	2.18142	0	0
K03879	ND2; NADH-ubiquinone oxidoreductase chain 2 [EC:1.6.5.3]	0.146	0.004	0.269	0.04	1.84247	10	0.184247	6.725	0	0
K03882	ND4L; NADH-ubiquinone oxidoreductase chain 4L [EC:1.6.5.3]	0.364	0.125	0.462	0.062	1.26923	0.496	2.55893	7.45161	0	0
K03883	ND5; NADH-ubiquinone oxidoreductase chain 5 [EC:1.6.5.3]	3.313	2.272	3.389	1.045	1.02294	0.459947	2.22404	3.24306	0	0
K03935	NDUFS2; NADH dehydrogenase (ubiquinone) Fe-S protein 2 [EC:1.6.5.3 1.6.99.3]	2.557	1.533	5.147	1.653	2.01291	1.07828	1.86678	3.11373	5.42e-05	0
K03936	NDUFS3; NADH dehydrogenase (ubiquinone) Fe-S protein 3 [EC:1.6.5.3 1.6.99.3]	0.328	0.153	1.043	0.368	3.17988	2.40523	1.32207	2.83424	0	2.08e-05
K03955	NDUFAB1; NADH dehydrogenase (ubiquinone) 1 alpha/beta subcomplex 1	0.215	0.758	0.78	2.196	3.62791	2.8971	1.25226	0.355191	1.88e-06	0
K04072	adhE; acetaldehyde dehydrogenase / alcohol dehydrogenase [EC:1.2.1.10 1.1.1.1]	0.011	0.067	0.056	0.185	5.09091	2.76119	1.84373	0.302703	3.88e-06	0
K04093	pheA1; chorismate mutase [EC:5.4.99.5]	0.019	0	0.026	0.005	1.36842	Inf	0	5.2	0	0
K04561	norB; nitric oxide reductase subunit B [EC:1.7.2.5]	1.714	5.515	2.204	2.856	1.28588	0.51786	2.48306	0.771709	0	0
K05287	PIGF; phosphatidylinositol glycan, class F [EC:2.7.-.-]	0	0	2.298	0.523	Inf	Inf	NA	4.39388	0	0
K05297	E1.18.1.1; rubredoxin-NAD+ reductase [EC:1.18.1.1]	0.139	3.77	0.184	1.017	1.32374	0.269761	4.90708	0.180924	0	8.6e-06
K05546	GANAB; alpha 1,3-glucosidase [EC:3.2.1.84]	0.024	0.001	0.128	0.007	5.33333	7	0.761905	18.2857	0	0
K05549	benA-xylX; benzoate/toluate 1,2-dioxygenase subunit alpha [EC:1.14.12.10 1.14.12.-]	0.107	0.045	0.119	0.031	1.11215	0.688889	1.61441	3.83871	0.000141627	0
K05550	benB-xylY; benzoate/toluate 1,2-dioxygenase subunit beta [EC:1.14.12.10 1.14.12.-]	0.053	0.003	0.078	0.007	1.4717	2.33333	0.630728	11.1429	0.00210567	0.000114247
K05784	benC-xylZ; benzoate/toluate 1,2-dioxygenase electron transfer component	0.02	0.019	0.034	0.02	1.7	1.05263	1.615	1.7	4.25e-05	0
K05826	lysW; alpha-aminoadipate carrier protein LysW	0.007	0	0.007	0	1	NA	NA	Inf	0	0
K05878	dhaK; dihydroxyacetone kinase, N-terminal domain [EC:2.7.1.-]	0.053	0.041	0.254	0.037	4.79245	0.902439	5.31056	6.86486	0	0
K05879	dhaL; dihydroxyacetone kinase, C-terminal domain [EC:2.7.1.-]	0.052	0.025	0.176	0.063	3.38462	2.52	1.3431	2.79365	2.44e-05	0
K05907	APR; adenylyl-sulfate reductase (glutathione) [EC:1.8.4.9]	0.107	1.948	0.106	0.805	0.990654	0.413244	2.39726	0.131677	5.71e-05	0.000351748
K06118	E3.13.1.1, sqd1, sqdb; UDP-sulfoquinovose synthase [EC:3.13.1.1]	0.023	0.008	0.039	0.068	1.69565	8.5	0.199488	0.573529	0	0
K06121	dhbC; glycerol dehydratase medium subunit [EC:4.2.1.30]	0.011	0	0.056	0.003	5.09091	Inf	0	18.6667	7.88e-05	0
K07151	STT3; dolichyl-diphosphooligosaccharide--protein glycosyltransferase [EC:2.4.99.18]	0.018	0.004	2.302	0.21	127.889	52.5	2.43598	10.9619	0	0
K08043	ADCY3; adenylate cyclase 3 [EC:4.6.1.1]	0.025	0.339	0.03	0.189	1.2	0.557522	2.15238	0.15873	0	0
K08048	ADCY8; adenylate cyclase 8 [EC:4.6.1.1]	0.014	0.206	0.029	0.158	2.07143	0.76699	2.70072	0.183544	0	0
K08049	ADCY9; adenylate cyclase 9 [EC:4.6.1.1]	0.01	0.078	0.013	0.028	1.3	0.358974	3.62143	0.464286	0	0
K08302	gatY-kbaY; tagatose 1,6-diphosphate aldolase GatY/KbaY [EC:4.1.2.40]	0.011	0.014	0.016	0.053	1.45455	3.78571	0.38422	0.301887	0	0
K08688	E3.5.3.3; creatinase [EC:3.5.3.3]	0.1	0.011	0.11	0	1.1	0	Inf	Inf	0.000152726	0
K08967	mtnD, mtnZ, ADI1; 1,2-dihydroxy-3-keto-5-methylthiopentene dioxygenase [EC:1.13.11.53 1.13.11.54]	0.022	0.214	0.041	0.07	1.86364	0.327103	5.6974	0.585714	0	0
K10046	GME; GDP-D-mannose 3', 5'-epimerase [EC:5.1.3.18 5.1.3.-]	0.025	0.002	0.124	0.029	4.96	14.5	0.342069	4.27586	0	0
K10187	cyc2; germacradienol/geosmin synthase [EC:4.2.3.22 4.2.3.75 4.1.99.16]	0.014	0.011	0.034	0.026	2.42857	2.36364	1.02747	1.30769	0	0
K10257	FAD8, desB; omega-3 fatty acid desaturase (delta-15 desaturase) [EC:1.14.19.-]	0.02	0.2	0.039	0.222	1.95	1.11	1.75676	0.175676	0	0
K10258	TER, TSC13, CER10; very-long-chain enoyl-CoA reductase [EC:1.3.1.93]	0.008	0	0.521	0.099	65.125	Inf	0	5.26263	0.000160288	1.37e-05
K10535	hao; hydroxylamine dehydrogenase [EC:1.7.2.6]	0.347	0.1	2.141	0.517	6.17003	5.17	1.19343	4.1412	0.00183551	9.9e-05
K10700	ebdA; ethylbenzene hydroxylase subunit alpha [EC:1.17.99.2]	0.138	0.384	0.461	0.232	3.34058	0.604167	5.52924	1.98707	0.000447666	4.71e-05
K10944	pmoA-amoA; methane/ammonia monooxygenase subunit A [EC:1.14.18.3 1.14.99.39]	0.239	0.046	3.977	0.745	16.6402	16.1957	1.02745	5.33826	4.98e-05	0
K10945	pmoB-amoB; methane/ammonia monooxygenase subunit B	0.544	0.136	11.65	2.332	21.4154	17.1471	1.24893	4.99571	0.000917898	9.33e-06
K10946	pmoC-amoC; methane/ammonia monooxygenase subunit C	0.381	0.148	3.451	1.516	9.05774	10.2432	0.884265	2.27639	0	0
K11029	cyaA; anthrax edema toxin adenylate cyclase [EC:4.6.1.1]	0.021	0.422	0.068	0.308	3.2381	0.729858	4.43661	0.220779	0	0
K11186	MTRYP; mitochondrial tryparedoxin peroxidase, trypanosomatid typical 2-Cys peroxiredoxin [EC:1.11.1.15]	0.007	0.124	0.313	0.254	44.7143	2.04839	21.829	1.23228	0.00013034	4.97e-05
K11528	glmU1; UDP-N-acetylglucosamine pyrophosphorylase [EC:2.7.7.23]	0.027	0.421	0.066	0.241	2.44444	0.572447	4.27017	0.273859	0	2.91e-06
K11540	CAD; carbamoyl-phosphate synthase / aspartate carbamoyltransferase / dihydroorotase [EC:6.3.5.5 2.1.3.2 3.5.2.3]	1.83	3.185	2.326	0.874	1.27104	0.274411	4.63187	2.66133	0.000183531	5.57e-05
K11541	URA2; carbamoyl-phosphate synthase / aspartate carbamoyltransferase [EC:6.3.5.5 2.1.3.2]	2.092	2.788	2.177	0.718	1.04063	0.257532	4.04078	3.03203	0.000105676	6.31e-05
K12317	GANC; neutral alpha-glucosidase C [EC:3.2.1.20]	0.024	0.001	0.088	0.003	3.66667	3	1.22222	29.3333	0	0
K12715	cloL; clorobiocin biosynthesis protein CloL	0	0	0.915	0.038	Inf	Inf	NA	24.0789	0	0
K13016	wbpB; UDP-N-acetyl-2-amino-2-deoxyglucuronate dehydrogenase [EC:1.1.1.335]	0.411	2.524	0.8	5.882	1.94647	2.33043	0.835242	0.136008	3.26e-07	0.000586827
K13017	wbpE, wlbC; UDP-2-acetamido-2-deoxy-ribo-hexuluronate aminotransferase [EC:2.6.1.98]	0.701	3.24	0.863	3.701	1.2311	1.14228	1.07775	0.23318	0	3.88e-05
K13294	PDEB2, PDE2B; cAMP-specific phosphodiesterase [EC:3.1.4.53]	0.01	0.042	0.013	0.026	1.3	0.619048	2.1	0.5	0	0
K13298	PDE11; dual 3',5'-cyclic-AMP and -GMP phosphodiesterase 11 [EC:3.1.4.17 3.1.4.35]	0.01	0.042	0.013	0.026	1.3	0.619048	2.1	0.5	0	0
K13323	megBII; dTDP-4-keto-6-deoxyhexose 2,3-reductase	0.018	0.006	0.522	0.388	29	64.6667	0.448454	1.34536	0	0
K13324	megDVI; dTDP-4-keto-6-deoxyhexose 3,4-isomerase	0.026	0.056	0.213	0.134	8.19231	2.39286	3.42365	1.58955	0	0
K13325	megDII; dTDP-3-keto-6-deoxyhexose 3-aminotransaminase	0.059	0.015	0.074	0.045	1.25424	3	0.418079	1.64444	0	0
K13763	PDE6N; cGMP-specific 3',5'-cyclic phosphodiesterase, invertebrate [EC:3.1.4.35]	0.01	0.042	0.013	0.026	1.3	0.619048	2.1	0.5	0	0
K13776	atuH; citronellyl-CoA synthetase [EC:6.2.1.-]	0.313	6.375	0.394	1.492	1.25879	0.234039	5.37853	0.264075	0	0.00050029
K13798	K13798, rpoB; DNA-directed RNA polymerase subunit B [EC:2.7.7.6]	0.062	0.032	0.068	0.038	1.09677	1.1875	0.923599	1.78947	0	0
K13832	aroDE, DHQ-SDH; 3-dehydroquinate dehydratase / shikimate dehydrogenase [EC:4.2.1.10 1.1.1.25]	0.027	0.024	0.214	0.051	7.92593	2.125	3.72985	4.19608	0	0
K13919	pduD; propanediol dehydratase medium subunit [EC:4.2.1.28]	0.017	0	0.067	0.007	3.94118	Inf	0	9.57143	0.000219719	0
K13923	pduL; phosphate propanoyltransferase [EC:2.3.1.222]	0.011	0.027	0.014	0.005	1.27273	0.185185	6.87273	2.8	0	0
K13954	yiaY; alcohol dehydrogenase [EC:1.1.1.1]	0.081	1.302	0.103	0.434	1.2716	0.333333	3.81481	0.237327	0	1.59e-05
K14028	mdh1, mxaF; methanol dehydrogenase (cytochrome c) subunit 1 [EC:1.1.2.7]	0.019	0.006	0.125	0.048	6.57895	8	0.822368	2.60417	0.000290635	1.42e-05
K14256	oxyS; anhydrotetracycline monooxygenase [EC:1.14.13.38]	0.234	0.366	1.625	0.786	6.94444	2.14754	3.23367	2.06743	0	0
K14419	caaD1; alpha-subunit of trans-3-chloroacrylic acid dehalogenase [EC:3.8.1.-]	0.125	0.073	0.962	0.453	7.696	6.20548	1.24019	2.12362	0	0
K14420	caaD2; beta-subunit of trans-3-chloroacrylic acid dehalogenase [EC:3.8.1.-]	0.065	0.071	0.578	0.367	8.89231	5.16901	1.72031	1.57493	0	0
K14422	msaD; malonate semialdehyde decarboxylase [EC:4.1.1.-]	0.066	0.075	0.74	0.479	11.2121	6.38667	1.75555	1.54489	0	0
K14455	GOT2; aspartate aminotransferase, mitochondrial [EC:2.6.1.1]	0.077	0.043	0.087	0.01	1.12987	0.232558	4.85844	8.7	0	0
K14601	flnB; 1,1a-dihydroxy-1-hydro-9-fluorenone dehydrogenase	0.498	0.464	3.789	1.578	7.60843	3.40086	2.23721	2.40114	0	0
K14621	PLB1, PLB; phospholipase B1, membrane-associated [EC:3.1.1.4 3.1.1.5]	0.01	0.007	0.202	0.087	20.2	12.4286	1.62529	2.32184	0	0
K14674	TGL4; TAG lipase / steryl ester hydrolase / phospholipase A2 / LPA acyltransferase [EC:3.1.1.3 3.1.1.13 3.1.1.4 2.3.1.51]	0.041	0.54	0.048	0.126	1.17073	0.233333	5.01742	0.380952	0	0
K14675	TGL3; TAG lipase / lysophosphatidylethanolamine acyltransferase [EC:3.1.1.3 2.3.1.-]	0.01	0.131	0.025	0.041	2.5	0.312977	7.9878	0.609756	0	0
K15231	aclB; ATP-citrate lyase beta-subunit [EC:2.3.3.8]	0.071	0.013	0.132	0.01	1.85915	0.769231	2.4169	13.2	0	0
K15762	tmoC, tbuB, touC; toluene monooxygenase system ferredoxin subunit	0.018	0.009	0.027	0.012	1.5	1.33333	1.125	2.25	0	0
K15857	ascE; CDP-3, 6-dideoxy-D-glycero-D-glycero-4-hexulose-5-epimerase [EC:5.1.-.-]	0.009	0	0.294	0.055	32.6667	Inf	0	5.34545	0	0
K15864	nirS; nitrite reductase (NO-forming) / hydroxylamine reductase [EC:1.7.2.1 1.7.99.1]	2.296	3.017	4.205	5.267	1.83145	1.74577	1.04907	0.798367	0.00209539	0.00111046
K15876	nrfH; cytochrome c nitrite reductase small subunit	0.008	0.141	0.011	0.035	1.375	0.248227	5.53929	0.314286	0	0
K15879	narC; cytochrome b-561	0.01	0.004	0.01	0.004	1	1	1	2.5	0	0
K15922	yihQ; alpha-glucosidase [EC:3.2.1.20]	0.087	0.704	0.194	0.488	2.22989	0.693182	3.21688	0.397541	0	1.88e-07
K15938	urdGT1c; glycosyltransferase	0.007	0	0.055	0.021	7.85714	Inf	0	2.61905	0	0
K15998	megDI; TDP-megosamine glycosyltransferase	0.556	0.436	3.344	1.695	6.01439	3.88761	1.54706	1.97286	0	0
K16054	DEP1; methylthioribulose 1-phosphate dehydratase / enolase-phosphatase E1 [EC:4.2.1.109 3.1.3.77]	0.007	0	0.019	0	2.71429	NA	NA	Inf	0	0
K16098	vioF; nonribosomal peptide synthetase protein VioF	0.016	0.007	0.704	0.711	44	101.571	0.433193	0.990155	0.000509067	0.000180869
K16099	vioA; nonribosomal peptide synthetase protein VioA	0.01	0.001	0.423	0.365	42.3	365	0.11589	1.1589	1.26e-05	1.62e-05
K16100	vioI; nonribosomal peptide synthetase protein VioI	0.016	0.007	0.7	0.715	43.75	102.143	0.428322	0.979021	0.000509067	0.000180869
K16102	vioO; nonribosomal peptide synthetase protein VioO	0.016	0.007	0.693	0.703	43.3125	100.429	0.431277	0.985775	0.000509067	0.000180869
K16103	vioM; nonribosomal peptide synthetase protein VioM	0.013	0.007	0.687	0.712	52.8462	101.714	0.519555	0.964888	0.000509067	0.000180869
K16104	vioJ; 2,3-diaminopropionyl alpha,beta-desaturase	0.016	0.007	0.679	0.636	42.4375	90.8571	0.467079	1.06761	0.000509067	0.000180869
K16105	vioL; carbamoyltransferase	0.016	0.007	0.641	0.62	40.0625	88.5714	0.452319	1.03387	0.000509067	0.000180869
K16106	blmVI; nonribosomal peptide synthetase protein BlmVI	0.009	0	0.052	0.007	5.77778	Inf	0	7.42857	0	0
K16107	blmV; nonribosomal peptide synthetase protein BlmV	0.009	0	0.052	0.007	5.77778	Inf	0	7.42857	0	0
K16108	blmX; nonribosomal peptide synthetase protein BlmX	0.009	0	0.052	0.007	5.77778	Inf	0	7.42857	0	0
K16109	blmIX; nonribosomal peptide synthetase protein BlmIX	0.009	0	0.052	0.007	5.77778	Inf	0	7.42857	0	0
K16110	blmVIII; nonribosomal peptide synthetase protein BlmVIII	0.009	0	0.052	0.007	5.77778	Inf	0	7.42857	0	0
K16111	blmVII; nonribosomal peptide synthetase protein BlmVII	0.009	0	0.052	0.007	5.77778	Inf	0	7.42857	0	0
K16112	blmIV; nonribosomal peptide synthetase protein BlmIV	0.009	0	0.052	0.007	5.77778	Inf	0	7.42857	0	0
K16113	blmIII; nonribosomal peptide synthetase protein BlmIII	0.011	0.001	0.054	0.041	4.90909	41	0.119734	1.31707	0	0
K16114	blmE; glycosyl transferase protein BlmE	0.009	0	0.052	0.007	5.77778	Inf	0	7.42857	0	0
K16115	blmF; glycosyl transferase / beta-hydroxylase protein BlmF	0.012	0.021	0.052	0.04	4.33333	1.90476	2.275	1.3	0	0
K16125	syrE; syringomycin synthetase protein SyrE	0.08	0.135	0.097	0.184	1.2125	1.36296	0.889606	0.527174	0	0
K16129	mcyE; microcystin synthetase protein McyE	0.01	0.002	0.011	0.008	1.1	4	0.275	1.375	0	0
K16150	K16150; glycogen(starch) synthase [EC:2.4.1.11]	0.01	0.079	0.041	0.181	4.1	2.29114	1.7895	0.226519	0	0
K16244	dmpM, poxB; phenol hydroxylase P2 protein	0.014	0.007	0.036	0.003	2.57143	0.428571	6	12	0	0

## Sheet: c
c) Pathways overrepresented by metabolic KOs highly expressed in autumn
pathway	pathwayName	KOsInHighlyExpressed	KOsTotal	pval	adjpval	KOs	KOnames
ko00196	Photosynthesis - antenna proteins	15	22	1.23957e-12	9.79257e-11	K02092;K02093;K02095;K02096;K02097;K02284;K02285;K02286;K02287;K02628;K05376;K05377;K05378;K05379;K05380	apcA; allophycocyanin alpha subunit ;;apcB; allophycocyanin beta subunit ;;apcD; allophycocyanin-B ;;apcE; phycobilisome core-membrane linker protein ;;apcF; phycobilisome core component ;;cpcA; phycocyanin alpha chain ;;cpcB; phycocyanin beta chain ;;cpcC; phycocyanin-associated rod linker protein ;;cpcD; phycocyanin-associated, rod ;;pecA; phycoerythrocyanin alpha chain ;;cpeA, mpeA; phycoeryth…
ko00195	Photosynthesis	19	44	7.48433e-11	2.95631e-09	K02109;K02110;K02111;K02113;K02639;K02641;K02689;K02690;K02692;K02694;K02699;K02703;K02704;K02706;K02711;K02719;K02724;K08903;K08906	ATPF0B, atpF; F-type H+-transporting ATPase subunit b [EC:3.6.3.14] ;;ATPF0C, atpE; F-type H+-transporting ATPase subunit c [EC:3.6.3.14] ;;ATPF1A, atpA; F-type H+-transporting ATPase subunit alpha [EC:3.6.3.14] ;;ATPF1D, atpH; F-type H+-transporting ATPase subunit delta [EC:3.6.3.14] ;;petF; ferredoxin ;;petH; ferredoxin--NADP+ reductase [EC:1.18.1.2] ;;psaA; photosystem I P700 chlorophyll a apo…
ko00910	Nitrogen metabolism	23	92	1.72452e-07	4.54123e-06	K00362;K00363;K00367;K00368;K00372;K00376;K01725;K01914;K01915;K02274;K02305;K02567;K02568;K02573;K02574;K10535;K10944;K10945;K10946;K15576;K15577;K15578;K15864	nirB; nitrite reductase (NAD(P)H) large subunit [EC:1.7.1.4] ;;nirD; nitrite reductase (NAD(P)H) small subunit [EC:1.7.1.4] ;;narB; ferredoxin-nitrate reductase [EC:1.7.7.2] ;;nirK; nitrite reductase (NO-forming) [EC:1.7.2.1] ;;nasA; assimilatory nitrate reductase catalytic subunit [EC:1.7.99.4] ;;nosZ; nitrous-oxide reductase [EC:1.7.2.4] ;;cynS; cyanate lyase [EC:4.2.1.104] ;;asnA; aspartate--a…
ko00190	Oxidative phosphorylation	28	152	6.349e-06	0.000125393	K00246;K00404;K00405;K00406;K00407;K02109;K02110;K02111;K02113;K02117;K02118;K02123;K02126;K02128;K02132;K02145;K02147;K02256;K02261;K02262;K02274;K02297;K02300;K03878;K03936;K03955;K05576;K15986	frdC; fumarate reductase subunit C ;;ccoN; cytochrome c oxidase cbb3-type subunit I [EC:1.9.3.1] ;;ccoO; cytochrome c oxidase cbb3-type subunit II ;;ccoP; cytochrome c oxidase cbb3-type subunit III ;;ccoQ; cytochrome c oxidase cbb3-type subunit IV ;;ATPF0B, atpF; F-type H+-transporting ATPase subunit b [EC:3.6.3.14] ;;ATPF0C, atpE; F-type H+-transporting ATPase subunit c [EC:3.6.3.14] ;;ATPF1A, a…
ko01054	Nonribosomal peptide structures	10	47	0.0024129	0.0381239	K16098;K16100;K16102;K16103;K16104;K16105;K16115;K16125;K16131;K16132	vioF; nonribosomal peptide synthetase protein VioF ;;vioI; nonribosomal peptide synthetase protein VioI ;;vioO; nonribosomal peptide synthetase protein VioO ;;vioM; nonribosomal peptide synthetase protein VioM ;;vioJ; 2,3-diaminopropionyl alpha,beta-desaturase ;;vioL; carbamoyltransferase ;;blmF; glycosyl transferase / beta-hydroxylase protein BlmF ;;syrE; syringomycin synthetase protein SyrE ;;m…

## Sheet: d
d) Pathways overrepresented by metabolic KOs highly expressed in winter
pathway	pathwayName	KOsInHighlyExpressed	KOsTotal	pval	adjpval	KOs	KOnames
ko00190	Oxidative phosphorylation	43	152	9.46e-15	8.32e-13	K00242;K00333;K00405;K00406;K00407;K00410;K00412;K00413;K02109;K02110;K02111;K02112;K02113;K02114;K02117;K02118;K02123;K02126;K02128;K02132;K02133;K02137;K02145;K02147;K02149;K02155;K02256;K02258;K02261;K02262;K02274;K02275;K02276;K02277;K02297;K02300;K03878;K03879;K03882;K03883;K03935;K03936;K03955	sdhD; succinate dehydrogenase membrane anchor subunit ;;nuoD; NADH-quinone oxidoreductase subunit D [EC:1.6.5.3] ;;ccoO; cytochrome c oxidase cbb3-type subunit II ;;ccoP; cytochrome c oxidase cbb3-type subunit III ;;ccoQ; cytochrome c oxidase cbb3-type subunit IV ;;fbcH; ubiquinol-cytochrome c reductase cytochrome b/c1 subunit ;;CYTB, petB; ubiquinol-cytochrome c reductase cytochrome b subunit ;;…
ko00910	Nitrogen metabolism	29	92	2e-11	8.79e-10	K00333;K00362;K00368;K00370;K00371;K00373;K00376;K00410;K00412;K00413;K01914;K01915;K01948;K02274;K02275;K02276;K02277;K02305;K02567;K02569;K04561;K10535;K10944;K10945;K10946;K14028;K15864;K15876;K15879	nuoD; NADH-quinone oxidoreductase subunit D [EC:1.6.5.3] ;;nirB; nitrite reductase (NAD(P)H) large subunit [EC:1.7.1.4] ;;nirK; nitrite reductase (NO-forming) [EC:1.7.2.1] ;;narG; nitrate reductase alpha subunit [EC:1.7.99.4] ;;narH; nitrate reductase beta subunit [EC:1.7.99.4] ;;narJ; nitrate reductase delta subunit ;;nosZ; nitrous-oxide reductase [EC:1.7.2.4] ;;fbcH; ubiquinol-cytochrome c redu…
ko01054	Nonribosomal peptide structures	19	47	6.22e-10	1.82e-08	K16098;K16099;K16100;K16102;K16103;K16104;K16105;K16106;K16107;K16108;K16109;K16110;K16111;K16112;K16113;K16114;K16115;K16125;K16129	vioF; nonribosomal peptide synthetase protein VioF ;;vioA; nonribosomal peptide synthetase protein VioA ;;vioI; nonribosomal peptide synthetase protein VioI ;;vioO; nonribosomal peptide synthetase protein VioO ;;vioM; nonribosomal peptide synthetase protein VioM ;;vioJ; 2,3-diaminopropionyl alpha,beta-desaturase ;;vioL; carbamoyltransferase ;;blmVI; nonribosomal peptide synthetase protein BlmVI ;…
ko00625	Chloroalkane and chloroalkene degradation	8	22	0.000178745	0.0039324	K00114;K01561;K04072;K13954;K14028;K14419;K14420;K14422	exaA; alcohol dehydrogenase (cytochrome c) [EC:1.1.2.8] ;;dehH; haloacetate dehalogenase [EC:3.8.1.3] ;;adhE; acetaldehyde dehydrogenase / alcohol dehydrogenase [EC:1.2.1.10 1.1.1.1] ;;yiaY; alcohol dehydrogenase [EC:1.1.1.1] ;;mdh1, mxaF; methanol dehydrogenase (cytochrome c) subunit 1 [EC:1.1.2.7] ;;caaD1; alpha-subunit of trans-3-chloroacrylic acid dehalogenase [EC:3.8.1.-] ;;caaD2; beta-subun…
ko00561	Glycerolipid metabolism	10	42	0.00132822	0.0233766	K00863;K01002;K01046;K05878;K05879;K06118;K06121;K13919;K14674;K14675	E2.7.1.29, DAK1, DAK2; dihydroxyacetone kinase [EC:2.7.1.29] ;;E2.7.8.20, mdoB; phosphoglycerol transferase [EC:2.7.8.20] ;;E3.1.1.3; triacylglycerol lipase [EC:3.1.1.3] ;;dhaK; dihydroxyacetone kinase, N-terminal domain [EC:2.7.1.-] ;;dhaL; dihydroxyacetone kinase, C-terminal domain [EC:2.7.1.-] ;;E3.13.1.1, sqd1, sqdb; UDP-sulfoquinovose synthase [EC:3.13.1.1] ;;dhbC; glycerol dehydratase mediu…
ko00020	Citrate cycle (TCA cycle)	11	54	0.00297131	0.0435792	K00024;K00025;K00169;K00170;K00172;K00176;K00242;K01648;K01682;K01900;K15231	mdh; malate dehydrogenase [EC:1.1.1.37] ;;MDH1; malate dehydrogenase [EC:1.1.1.37] ;;porA; pyruvate ferredoxin oxidoreductase, alpha subunit [EC:1.2.7.1] ;;porB; pyruvate ferredoxin oxidoreductase, beta subunit [EC:1.2.7.1] ;;porG; pyruvate ferredoxin oxidoreductase, gamma subunit [EC:1.2.7.1] ;;korD; 2-oxoglutarate ferredoxin oxidoreductase subunit delta [EC:1.2.7.3] ;;sdhD; succinate dehydrogen…
