# Supplementary material for: Comparative integrated omics: identification of key functionalities in microbial community-wide metabolic networks
Source: NPJ Biofilms Microbiomes. 2015 Jun 17;1:15007–. doi: 10.1038/npjbiofilms.2015.7 (PMC5515219; doi:10.1038/npjbiofilms.2015.7)
Supplement: Supplementary Dataset 4 [file npjbiofilms20157-s5.txt]

K14449	pp	K14470
K14448	pp	K14470
K14448	pp	K14449
K13016-K13020	pp	K13017
K12725	pp	K12726
K12253	pp	K12254
K11731	pp	K13777-K13778
K11731	pp	K13776
K11185-K11186	pp	K11207
K09471	pp	K09472
K09880	pp	K16054
K08964	pp	K16054
K08964	pp	K09880
K09709	pp	K14470
K07535	pp	K07536
K07534	pp	K07535
K06920	pp	K10026
K06720	pp	K10674
K05979	pp	K08097
K14447	pp	K14448
K04127	pp	K10852
K04126	pp	K12743
K04126	pp	K10852
K04126	pp	K04127
K05888	pp	K15372
K03635-K03636	pp	K03831-K15376
K03635-K03636	pp	K03637-K03639
K03337	pp	K03338
K03336	pp	K03337
K03273	pp	K15669
K03273	pp	K07031
K03182-K03186	pp	K03688
K02636	pp	K12502
K02618	pp	K15866
K02548	pp	K10960
K02548	pp	K03183
K02474	pp	K15914
K09879	pp	K14605
K02294	pp	K14605
K02294	pp	K09879
K02294	pp	K06443
K02292	pp	K14605
K02292	pp	K09879
K02292	pp	K06443
K02292	pp	K02294
K10960	pp	K15888
K10960	pp	K13787-K13789
K02291	pp	K15888
K02291	pp	K15745
K02291	pp	K13787-K13789
K02291	pp	K10960
K02291	pp	K10027
K02291	pp	K02293
K02259	pp	K02301
K02609-K02610-K02611-K02612-K02613	pp	K15866
K02549	pp	K14759
K02551	pp	K14759
K02551	pp	K04782
K02492	pp	K14163
K02492	pp	K09698
K02771	pp	K02821-K03475
K02771	pp	K02817-K02818-K02819
K02771	pp	K02815
K02771	pp	K02808-K02809-K02810
K02771	pp	K02802-K02803-K02804
K02771	pp	K02798-K02799-K02800
K02771	pp	K02793-K02794-K02795-K02796
K02771	pp	K02790-K02791
K02771	pp	K02786-K02787-K02788
K02771	pp	K02782-K02783
K02771	pp	K02778-K02779
K02771	pp	K02777
K02771	pp	K02775
K01818	pp	K02771
K01796	pp	K10214
K01796	pp	K08748
K03526	pp	K12506
K03526	pp	K03527
K10220	pp	K10221
K07538	pp	K07539
K01705	pp	K10978
K01705	pp	K05824
K01749	pp	K13542-K13543
K06446	pp	K15866
K06446	pp	K07515
K06446	pp	K07514
K06446	pp	K07511
K13777-K13778	pp	K13779
K01661	pp	K01911-K14760
K01851-K02361-K02552	pp	K14759
K01851-K02361-K02552	pp	K14187
K01851-K02361-K02552	pp	K14170
K01851-K02361-K02552	pp	K13853
K01851-K02361-K02552	pp	K13501
K01851-K02361-K02552	pp	K13497
K01851-K02361-K02552	pp	K04782
K01851-K02361-K02552	pp	K04093-K04516-K06208-K06209
K01851-K02361-K02552	pp	K03342
K01851-K02361-K02552	pp	K03181
K01851-K02361-K02552	pp	K02551
K01627	pp	K03270
K01735	pp	K13853
K01735	pp	K13832
K01735	pp	K13830
K01735	pp	K13829
K01735	pp	K05358
K01735	pp	K03785-K03786
K02554	pp	K10702
K02554	pp	K10220
K02554	pp	K10218
K02554	pp	K10216
K01617	pp	K15067
K01617	pp	K10702
K01617	pp	K10216
K01617	pp	K02554
K01617	pp	K01821
K01609	pp	K13501
K01609	pp	K13498
K01609	pp	K01817
K01609	pp	K01695-K01696-K06001
K01609	pp	K01694
K01609	pp	K01656
K01933	pp	K11808
K01933	pp	K11788
K01933	pp	K11787
K01933	pp	K01952
K01589	pp	K11808
K01589	pp	K11788
K01589	pp	K11787
K01589	pp	K01933
K01588	pp	K11808
K01588	pp	K01923
K01588	pp	K01589
K03340	pp	K15792
K03340	pp	K12526
K01928	pp	K15792
K01928	pp	K12526
K01928	pp	K05362
K01928	pp	K03340
K01928	pp	K01929
K01500	pp	K03383
K01814	pp	K14152
K01814	pp	K11755
K01496	pp	K14152
K01496	pp	K11755
K01496	pp	K01814
K01496	pp	K01523
K10536	pp	K12251
K01473-K01474	pp	K03365
K01473-K01474	pp	K01485
K01470	pp	K08688
K01470	pp	K03365
K01470	pp	K01485
K01466	pp	K02083
K01466	pp	K01477
K01778	pp	K15792
K01778	pp	K12526
K01778	pp	K10206
K01778	pp	K05823
K01778	pp	K03340
K01778	pp	K01928
K01467	pp	K10852
K01941	pp	K14541
K01941	pp	K08688
K01477	pp	K14541
K01477	pp	K08688
K01477	pp	K02083
K01477	pp	K01941
K01477	pp	K01480
K01893	pp	K13036
K01893	pp	K09759
K01893	pp	K05597
K01893	pp	K02433-K02434-K02435
K01893	pp	K01953
K01893	pp	K01914
K01423	pp	K11263
K01423	pp	K09187-K09188-K11419-K11420-K11423-K11429
K01423	pp	K01964-K15036
K01423	pp	K01961-K01962-K01963-K02160-K11262
K01423	pp	K01942-K03524
K02786-K02787-K02788	pp	K12309
K02786-K02787-K02788	pp	K02821-K03475
K02786-K02787-K02788	pp	K02817-K02818-K02819
K02786-K02787-K02788	pp	K02815
K02786-K02787-K02788	pp	K02808-K02809-K02810
K02786-K02787-K02788	pp	K02802-K02803-K02804
K02786-K02787-K02788	pp	K02798-K02799-K02800
K02786-K02787-K02788	pp	K02793-K02794-K02795-K02796
K02786-K02787-K02788	pp	K02790-K02791
K02793-K02794-K02795-K02796	pp	K16011
K02793-K02794-K02795-K02796	pp	K15916
K02793-K02794-K02795-K02796	pp	K15778
K02793-K02794-K02795-K02796	pp	K02821-K03475
K02793-K02794-K02795-K02796	pp	K02817-K02818-K02819
K02793-K02794-K02795-K02796	pp	K02815
K02793-K02794-K02795-K02796	pp	K02808-K02809-K02810
K02793-K02794-K02795-K02796	pp	K02802-K02803-K02804
K02793-K02794-K02795-K02796	pp	K02798-K02799-K02800
K01218	pp	K02793-K02794-K02795-K02796
K01119	pp	K08693
K01077-K01113	pp	K13940
K01077-K01113	pp	K01737
K01077-K01113	pp	K01633
K01077-K01113	pp	K01495-K09007
K01077-K01113	pp	K01101
K01077-K01113	pp	K01078-K09474
K01856	pp	K03464
K01856	pp	K03381
K01434	pp	K14674
K01434	pp	K14621
K01434	pp	K10852
K01434	pp	K06015
K01434	pp	K01501
K01434	pp	K01467
K03464	pp	K14727
K01607	pp	K14727
K01607	pp	K03464
K01607	pp	K01857
K01042	pp	K01875
K01502	pp	K10216
K01502	pp	K01721
K01012	pp	K08351
K01012	pp	K01942-K03524
K01012	pp	K01935
K01929	pp	K15792
K01929	pp	K05362
K01095-K01096	pp	K06131-K06132
K01095-K01096	pp	K01114
K01186	pp	K01654
K01186	pp	K01639
K01186	pp	K01189-K07406-K07407
K00983	pp	K01654
K00983	pp	K01639
K00983	pp	K01186
K00979	pp	K03270
K00979	pp	K02527
K01710	pp	K12451
K01710	pp	K01790
K01710	pp	K01784
K03462	pp	K11121
K03462	pp	K08281
K03462	pp	K03783-K03784
K00968	pp	K01117
K00968	pp	K01114
K01840	pp	K16011
K01840	pp	K15916
K01840	pp	K15778
K01840	pp	K02793-K02794-K02795-K02796
K00978	pp	K15779
K00978	pp	K15778
K00978	pp	K04765
K00978	pp	K01835
K00978	pp	K01709
K00978	pp	K01085
K00973	pp	K15779
K00973	pp	K15778
K00973	pp	K04765
K00973	pp	K01835
K00973	pp	K01784
K00973	pp	K01710
K00973	pp	K01085
K00973	pp	K00978
K00973	pp	K00975
K07264	pp	K13656
K07264	pp	K10012
K01654	pp	K01791
K01654	pp	K01787
K02802-K02803-K02804	pp	K07106
K02802-K02803-K02804	pp	K02821-K03475
K02802-K02803-K02804	pp	K02817-K02818-K02819
K02802-K02803-K02804	pp	K02815
K02802-K02803-K02804	pp	K02808-K02809-K02810
K01787	pp	K02802-K02803-K02804
K01787	pp	K01791
K01207	pp	K02802-K02803-K02804
K01207	pp	K01787
K01183-K13381	pp	K02802-K02803-K02804
K01183-K13381	pp	K01787
K01183-K13381	pp	K01452
K01183-K13381	pp	K01207
K03707	pp	K14154
K03707	pp	K14153
K15989	pp	K15998
K15938	pp	K15998
K15938	pp	K15989
K12711	pp	K15998
K12711	pp	K15989
K12711	pp	K15938
K12711	pp	K12726
K02527	pp	K13799
K02527	pp	K12506
K02527	pp	K07264
K02527	pp	K06131-K06132
K02527	pp	K04765
K01770	pp	K13799
K01770	pp	K12506
K01770	pp	K06131-K06132
K01770	pp	K04765
K01770	pp	K03526
K01770	pp	K02527
K01841	pp	K09459
K01841	pp	K08097
K01689	pp	K11529
K01689	pp	K08097
K01689	pp	K01841
K01689	pp	K01837
K01689	pp	K01834-K15633-K15634-K15635
K01598	pp	K13038
K01598	pp	K01922
K00954-K02201	pp	K13930
K00954-K02201	pp	K13038
K00954-K02201	pp	K01598
K01488	pp	K15519
K01488	pp	K10353
K01488	pp	K08693
K01488	pp	K03783-K03784
K10708	pp	K15778
K10708	pp	K10710
K01858	pp	K15778
K01858	pp	K10708
K06015	pp	K14674
K06015	pp	K14621
K03367-K14188	pp	K15739
K01925	pp	K15792
K01925	pp	K05597
K01925	pp	K05362
K01925	pp	K01928
K01921	pp	K15792
K01921	pp	K15739
K01921	pp	K03367-K14188
K01921	pp	K01929
K03431	pp	K04042
K02763-K02764-K02765	pp	K03431
K02763-K02764-K02765	pp	K02821-K03475
K02763-K02764-K02765	pp	K02817-K02818-K02819
K02763-K02764-K02765	pp	K02815
K02763-K02764-K02765	pp	K02808-K02809-K02810
K02763-K02764-K02765	pp	K02802-K02803-K02804
K02763-K02764-K02765	pp	K02798-K02799-K02800
K02763-K02764-K02765	pp	K02793-K02794-K02795-K02796
K02763-K02764-K02765	pp	K02790-K02791
K02763-K02764-K02765	pp	K02786-K02787-K02788
K02763-K02764-K02765	pp	K02782-K02783
K02763-K02764-K02765	pp	K02778-K02779
K02763-K02764-K02765	pp	K02777
K02763-K02764-K02765	pp	K02775
K02763-K02764-K02765	pp	K02771
K02763-K02764-K02765	pp	K02768-K02769-K02770
K05884	pp	K05979
K01922	pp	K13038
K01922	pp	K13034
K01922	pp	K12743
K01922	pp	K12339
K01922	pp	K04487
K01883-K01884	pp	K13038
K01883-K01884	pp	K13034
K01883-K01884	pp	K12743
K01883-K01884	pp	K12339
K01883-K01884	pp	K04487
K01883-K01884	pp	K01922
K01883-K01884	pp	K01919-K11204
K06153	pp	K13656
K06153	pp	K10012
K06153	pp	K07264
K03587-K05364-K05365	pp	K06153
K01736	pp	K14759
K01736	pp	K14187
K01736	pp	K14170
K01736	pp	K13853
K01736	pp	K13830
K01736	pp	K13501
K01736	pp	K13497
K01736	pp	K04093-K04516-K06208-K06209
K01736	pp	K03342
K01736	pp	K03181
K01736	pp	K01851-K02361-K02552
K00800	pp	K13830
K00800	pp	K13829
K00800	pp	K01736
K00800	pp	K00891
K02225-K02227	pp	K02232
K02225-K02227	pp	K02231
K00798	pp	K02232
K00798	pp	K02231
K00798	pp	K02225-K02227
K00796	pp	K13941
K00796	pp	K13940
K00796	pp	K11754
K00796	pp	K03342
K00796	pp	K02619
K00796	pp	K01930
K00796	pp	K01633
K00796	pp	K00950
K00794	pp	K11780-K11781
K00793	pp	K14394
K00793	pp	K11780-K11781
K00793	pp	K11753
K00793	pp	K01078-K09474
K00793	pp	K00794
K00791	pp	K10760
K00791	pp	K03527
K00791	pp	K01823
K00788	pp	K14154
K00788	pp	K14153
K00788	pp	K00946
K00788	pp	K00878
K15887	pp	K15888
K14066	pp	K15888
K14066	pp	K15887
K13787-K13789	pp	K15888
K13787-K13789	pp	K15887
K13787-K13789	pp	K14066
K12503	pp	K15888
K12503	pp	K15887
K12503	pp	K14066
K12503	pp	K13787-K13789
K11778	pp	K15888
K11778	pp	K15887
K11778	pp	K14066
K11778	pp	K13787-K13789
K11778	pp	K12503
K10187	pp	K13787-K13789
K10187	pp	K11778
K05954	pp	K13787-K13789
K05954	pp	K11778
K05954	pp	K10187
K05954	pp	K06013
K05356	pp	K15888
K05356	pp	K15887
K05356	pp	K14066
K05356	pp	K13787-K13789
K05356	pp	K12503
K05356	pp	K11778
K05355	pp	K15888
K05355	pp	K15887
K05355	pp	K14066
K05355	pp	K13787-K13789
K05355	pp	K12503
K05355	pp	K11778
K05355	pp	K05356
K03527	pp	K15888
K03527	pp	K15887
K03527	pp	K14066
K03527	pp	K13787-K13789
K03527	pp	K12503
K03527	pp	K11778
K03527	pp	K10760
K03527	pp	K05356
K03527	pp	K05355
K02523	pp	K15888
K02523	pp	K15887
K02523	pp	K14066
K02523	pp	K13787-K13789
K02523	pp	K12503
K02523	pp	K11778
K02523	pp	K05356
K02523	pp	K05355
K02523	pp	K03527
K02523	pp	K03179
K01823	pp	K15888
K01823	pp	K15887
K01823	pp	K14066
K01823	pp	K13787-K13789
K01823	pp	K12503
K01823	pp	K11778
K01823	pp	K10760
K01823	pp	K05356
K01823	pp	K05355
K01823	pp	K03527
K01823	pp	K02523
K01597	pp	K15888
K01597	pp	K15887
K01597	pp	K14066
K01597	pp	K13787-K13789
K01597	pp	K12503
K01597	pp	K11778
K01597	pp	K05356
K01597	pp	K05355
K01597	pp	K03527
K01597	pp	K02523
K01597	pp	K01823
K00806	pp	K15888
K00806	pp	K15887
K00806	pp	K14066
K00806	pp	K13787-K13789
K00806	pp	K12503
K00806	pp	K11778
K00806	pp	K10187
K00806	pp	K06153
K00806	pp	K05954
K00806	pp	K05356
K00806	pp	K05355
K00806	pp	K03587-K05364-K05365
K00806	pp	K03527
K00806	pp	K02523
K00806	pp	K01823
K00806	pp	K01597
K00805	pp	K15888
K00805	pp	K15887
K00805	pp	K14066
K00805	pp	K13787-K13789
K00805	pp	K12503
K00805	pp	K11778
K00805	pp	K05356
K00805	pp	K05355
K00805	pp	K03527
K00805	pp	K02523
K00805	pp	K01823
K00805	pp	K01597
K00805	pp	K00806
K00787-K00795	pp	K15888
K00787-K00795	pp	K15887
K00787-K00795	pp	K14066
K00787-K00795	pp	K13787-K13789
K00787-K00795	pp	K12503
K00787-K00795	pp	K11778
K00787-K00795	pp	K10187
K00787-K00795	pp	K05954
K00787-K00795	pp	K05356
K00787-K00795	pp	K05355
K00787-K00795	pp	K03527
K00787-K00795	pp	K02523
K00787-K00795	pp	K01823
K00787-K00795	pp	K01597
K00787-K00795	pp	K00806
K00787-K00795	pp	K00805
K00787-K00795	pp	K00801
K06879-K09457	pp	K06920
K08963	pp	K16054
K08963	pp	K08964
K13498	pp	K13501
K01817	pp	K13501
K01817	pp	K13498
K01817	pp	K13497
K11755	pp	K14152
K01523	pp	K14152
K01523	pp	K11755
K08281	pp	K11121
K00768	pp	K08281
K00768	pp	K04719
K00768	pp	K03783-K03784
K00768	pp	K03426
K00768	pp	K01081-K03787-K11751
K00768	pp	K00969-K06210-K13522
K00767	pp	K03517
K00767	pp	K03426
K00767	pp	K01081-K03787-K11751
K00767	pp	K00969-K06210-K13522
K00767	pp	K00768
K00763	pp	K08281
K00763	pp	K03783-K03784
K00763	pp	K03426
K00763	pp	K01081-K03787-K11751
K00763	pp	K00969-K06210-K13522
K00763	pp	K00768
K00763	pp	K00767
K01591	pp	K13799
K01591	pp	K13656
K01591	pp	K13421
K01591	pp	K09903
K01591	pp	K04765
K01591	pp	K03269
K01591	pp	K02428
K01000	pp	K15792
K01000	pp	K13799
K01000	pp	K13656
K01000	pp	K13421
K01000	pp	K10012
K01000	pp	K09903
K01000	pp	K07264
K01000	pp	K06153
K01000	pp	K04765
K01000	pp	K03269
K01000	pp	K02563
K01000	pp	K02428
K01000	pp	K01929
K01000	pp	K01591
K01000	pp	K01081-K03787-K11751
K00773	pp	K15780
K00773	pp	K06879-K09457
K00773	pp	K03783-K03784
K00773	pp	K01487
K00773	pp	K01239
K00772	pp	K13930
K00772	pp	K13622
K00772	pp	K13621
K00772	pp	K08963
K00772	pp	K06164
K00772	pp	K03783-K03784
K00772	pp	K01486
K00772	pp	K01243
K00772	pp	K01241
K00772	pp	K01239
K00772	pp	K00899
K00772	pp	K00802
K00772	pp	K00797
K08693	pp	K15519
K01489	pp	K15519
K01489	pp	K08693
K01489	pp	K03927
K01489	pp	K03783-K03784
K01002	pp	K06131-K06132
K01002	pp	K05287
K01002	pp	K01114
K01002	pp	K01095-K01096
K03269	pp	K13799
K03269	pp	K13656
K03269	pp	K13421
K03269	pp	K09903
K03269	pp	K04765
K04712	pp	K04713
K01117	pp	K04712
K01117	pp	K01201
K00975	pp	K15779
K00975	pp	K15778
K00975	pp	K13057
K00975	pp	K04765
K00975	pp	K01835
K00975	pp	K01085
K00975	pp	K00978
K01179-K01225	pp	K01188-K05349-K05350
K02817-K02818-K02819	pp	K16055
K02817-K02818-K02819	pp	K13057
K02817-K02818-K02819	pp	K05343
K02817-K02818-K02819	pp	K02821-K03475
K01087	pp	K16055
K01087	pp	K13057
K01087	pp	K05343
K01087	pp	K02817-K02818-K02819
K01087	pp	K02777
K01087	pp	K01232
K01087	pp	K01226
K01087	pp	K01194-K05342
K05343	pp	K16146
K05343	pp	K16055
K05343	pp	K13057
K02790-K02791	pp	K16146
K02790-K02791	pp	K05343
K02790-K02791	pp	K02821-K03475
K02790-K02791	pp	K02817-K02818-K02819
K02790-K02791	pp	K02815
K02790-K02791	pp	K02808-K02809-K02810
K02790-K02791	pp	K02802-K02803-K02804
K02790-K02791	pp	K02798-K02799-K02800
K02790-K02791	pp	K02793-K02794-K02795-K02796
K02808-K02809-K02810	pp	K02821-K03475
K02808-K02809-K02810	pp	K02817-K02818-K02819
K02808-K02809-K02810	pp	K02815
K03119	pp	K15372
K03119	pp	K03851
K01594	pp	K15372
K01594	pp	K09758
K01594	pp	K03851
K01594	pp	K03119
K13015	pp	K15894
K13015	pp	K13016-K13020
K02473	pp	K15914
K02473	pp	K15894
K02473	pp	K13015
K02473	pp	K04042
K02473	pp	K02563
K02473	pp	K02474
K00972-K11528	pp	K15894
K00972-K11528	pp	K13015
K00972-K11528	pp	K04042
K00972-K11528	pp	K02563
K00972-K11528	pp	K02473
K00972-K11528	pp	K01791
K01484	pp	K13043
K12251	pp	K13746
K12251	pp	K12256
K01480	pp	K14541
K01480	pp	K13746
K01480	pp	K12256
K01480	pp	K12251
K01480	pp	K10536
K01480	pp	K09470
K01480	pp	K09251
K01480	pp	K08688
K01480	pp	K03343
K01480	pp	K01941
K01480	pp	K01583-K01584-K01585-K02626
K01480	pp	K01581
K00981	pp	K15728
K00981	pp	K14674
K00981	pp	K06131-K06132
K00981	pp	K00998
K00981	pp	K00995
K04708	pp	K04713
K04118	pp	K07536
K01845	pp	K02492
K01698	pp	K01845
K01698	pp	K01749
K00679	pp	K15728
K00679	pp	K14674
K00679	pp	K13622
K00679	pp	K13621
K00679	pp	K12298
K00679	pp	K03429
K00679	pp	K01114
K00679	pp	K01046-K14675
K00679	pp	K00901
K16019	pp	K16020
K15779	pp	K16330
K15779	pp	K16329
K15779	pp	K16055
K15779	pp	K15916
K15778	pp	K16330
K15778	pp	K16329
K15778	pp	K16055
K15778	pp	K16011
K15778	pp	K15916
K15778	pp	K15779
K03472	pp	K13853
K03472	pp	K13810
K03472	pp	K04719
K03472	pp	K03473
K03271	pp	K13810
K03271	pp	K11532
K03271	pp	K07031
K03271	pp	K03272
K02564-K12410	pp	K13831
K02564-K12410	pp	K11532
K02564-K12410	pp	K03431
K02564-K12410	pp	K02763-K02764-K02765
K01839	pp	K16330
K01839	pp	K16329
K01839	pp	K15779
K01839	pp	K15778
K01835	pp	K16330
K01835	pp	K16329
K01835	pp	K16055
K01835	pp	K15916
K01835	pp	K15779
K01835	pp	K15778
K01835	pp	K13810
K01835	pp	K10708
K01835	pp	K04765
K01835	pp	K02778-K02779
K01835	pp	K02777
K01835	pp	K01858
K01835	pp	K01839
K01786-K03077-K03080	pp	K03082
K01632	pp	K13853
K01632	pp	K13831
K01632	pp	K13810
K01632	pp	K11532
K01632	pp	K04719
K01632	pp	K03472
K01632	pp	K02564-K12410
K01632	pp	K02446-K03841-K04041
K01626-K03856	pp	K13853
K01626-K03856	pp	K13830
K01626-K03856	pp	K13829
K01626-K03856	pp	K13810
K01626-K03856	pp	K04719
K01626-K03856	pp	K03472
K01626-K03856	pp	K01735
K01626-K03856	pp	K01632
K01581	pp	K13746
K01581	pp	K12256
K01581	pp	K12251
K01581	pp	K09470
K01581	pp	K09251
K01581	pp	K03343
K01581	pp	K01750
K05603	pp	K13990
K01875	pp	K02203
K01079	pp	K02203
K01079	pp	K01875
K01079	pp	K01754
K01079	pp	K01752
K01079	pp	K01697
K01079	pp	K01695-K01696-K06001
K01079	pp	K01694
K00998	pp	K13799
K00998	pp	K12506
K00998	pp	K06131-K06132
K00998	pp	K04765
K00998	pp	K02527
K00998	pp	K02203
K00998	pp	K01875
K00998	pp	K01770
K00998	pp	K01754
K00998	pp	K01752
K00998	pp	K01697
K00998	pp	K01695-K01696-K06001
K00998	pp	K01694
K00998	pp	K01613
K00998	pp	K01081-K03787-K11751
K00998	pp	K01079
K00998	pp	K01058
K02304	pp	K13542-K13543
K02304	pp	K03795
K02304	pp	K03394
K01719	pp	K13542-K13543
K01719	pp	K02302
K01719	pp	K01749
K06126	pp	K06127
K03185	pp	K06127
K03185	pp	K06126
K03184	pp	K06134
K03184	pp	K06127
K01493	pp	K15519
K01493	pp	K13998
K01493	pp	K13799
K01493	pp	K03465
K01493	pp	K02428
K01493	pp	K01520
K05939	pp	K15880
K05939	pp	K14676
K05939	pp	K14674
K05939	pp	K14621
K05939	pp	K14245
K05939	pp	K13559
K05939	pp	K11533
K05939	pp	K06130
K05287	pp	K14674
K05287	pp	K14621
K05287	pp	K05939
K01613	pp	K14674
K01613	pp	K14621
K01613	pp	K05939
K01613	pp	K05287
K08968	pp	K08969
K07173	pp	K10764
K01874	pp	K08969
K01874	pp	K08968
K01697	pp	K13038
K01697	pp	K13034
K01697	pp	K12743
K01697	pp	K12339
K01697	pp	K10764
K01697	pp	K07173
K01697	pp	K04487
K01697	pp	K02203
K01697	pp	K01922
K01697	pp	K01919-K11204
K01697	pp	K01883-K01884
K01697	pp	K01875
K01697	pp	K01760-K14155
K01697	pp	K01758
K01697	pp	K01754
K01697	pp	K01752
K01697	pp	K01740
K01697	pp	K01739
K01697	pp	K01738
K00549	pp	K10764
K00549	pp	K08969
K00549	pp	K08968
K00549	pp	K07173
K00549	pp	K01874
K00549	pp	K01761
K00549	pp	K01760-K14155
K00549	pp	K01758
K00549	pp	K01740
K00549	pp	K01739
K00549	pp	K01697
K00549	pp	K01251
K00549	pp	K00832
K00549	pp	K00816
K00549	pp	K00815
K00549	pp	K00789
K13622	pp	K15728
K13622	pp	K14674
K13622	pp	K13623
K13621	pp	K15728
K13621	pp	K14674
K13621	pp	K13623
K13621	pp	K13622
K13542-K13543	pp	K13623
K13542-K13543	pp	K13622
K13542-K13543	pp	K13621
K12726	pp	K15998
K12726	pp	K15989
K12726	pp	K15938
K12726	pp	K13623
K12726	pp	K13622
K12726	pp	K13621
K12726	pp	K13542-K13543
K12726	pp	K13388
K12726	pp	K13384
K12726	pp	K12728
K12502	pp	K13623
K12502	pp	K13622
K12502	pp	K13621
K12502	pp	K13542-K13543
K12502	pp	K13388
K12502	pp	K13384
K12502	pp	K12726
K09187-K09188-K11419-K11420-K11423-K11429	pp	K13623
K09187-K09188-K11419-K11420-K11423-K11429	pp	K13622
K09187-K09188-K11419-K11420-K11423-K11429	pp	K13621
K09187-K09188-K11419-K11420-K11423-K11429	pp	K13542-K13543
K09187-K09188-K11419-K11420-K11423-K11429	pp	K13388
K09187-K09188-K11419-K11420-K11423-K11429	pp	K13384
K09187-K09188-K11419-K11420-K11423-K11429	pp	K12726
K09187-K09188-K11419-K11420-K11423-K11429	pp	K12502
K06127	pp	K13623
K06127	pp	K13622
K06127	pp	K13621
K06127	pp	K13542-K13543
K06127	pp	K13388
K06127	pp	K13384
K06127	pp	K12726
K06127	pp	K12502
K06127	pp	K09187-K09188-K11419-K11420-K11423-K11429
K06127	pp	K06134
K05936	pp	K13623
K05936	pp	K13622
K05936	pp	K13621
K05936	pp	K13542-K13543
K05936	pp	K13388
K05936	pp	K13384
K05936	pp	K12726
K05936	pp	K12502
K05936	pp	K09187-K09188-K11419-K11420-K11423-K11429
K05936	pp	K06127
K05934	pp	K13623
K05934	pp	K13622
K05934	pp	K13621
K05934	pp	K13542-K13543
K05934	pp	K13388
K05934	pp	K13384
K05934	pp	K12726
K05934	pp	K12502
K05934	pp	K09187-K09188-K11419-K11420-K11423-K11429
K05934	pp	K06127
K05934	pp	K05936
K05928	pp	K13623
K05928	pp	K13622
K05928	pp	K13621
K05928	pp	K13542-K13543
K05928	pp	K13388
K05928	pp	K13384
K05928	pp	K12726
K05928	pp	K12502
K05928	pp	K09187-K09188-K11419-K11420-K11423-K11429
K05928	pp	K06127
K05928	pp	K05936
K05928	pp	K05934
K03428	pp	K13623
K03428	pp	K13622
K03428	pp	K13621
K03428	pp	K13542-K13543
K03428	pp	K13388
K03428	pp	K13384
K03428	pp	K12726
K03428	pp	K12502
K03428	pp	K09187-K09188-K11419-K11420-K11423-K11429
K03428	pp	K06127
K03428	pp	K05936
K03428	pp	K05934
K03428	pp	K05928
K03428	pp	K04034-K04035
K03394	pp	K13623
K03394	pp	K13622
K03394	pp	K13621
K03394	pp	K13542-K13543
K03394	pp	K13388
K03394	pp	K13384
K03394	pp	K12726
K03394	pp	K12502
K03394	pp	K09187-K09188-K11419-K11420-K11423-K11429
K03394	pp	K06127
K03394	pp	K05936
K03394	pp	K05934
K03394	pp	K05928
K03394	pp	K03795
K03394	pp	K03428
K02302	pp	K13623
K02302	pp	K13622
K02302	pp	K13621
K02302	pp	K13542-K13543
K02302	pp	K13388
K02302	pp	K13384
K02302	pp	K12726
K02302	pp	K12502
K02302	pp	K09187-K09188-K11419-K11420-K11423-K11429
K02302	pp	K06127
K02302	pp	K05936
K02302	pp	K05934
K02302	pp	K05928
K02302	pp	K03795
K02302	pp	K03428
K02302	pp	K03394
K02302	pp	K03183
K02302	pp	K02304
K02188	pp	K13623
K02188	pp	K13622
K02188	pp	K13621
K02188	pp	K13542-K13543
K02188	pp	K13388
K02188	pp	K13384
K02188	pp	K12726
K02188	pp	K12502
K02188	pp	K09187-K09188-K11419-K11420-K11423-K11429
K02188	pp	K06127
K02188	pp	K05936
K02188	pp	K05934
K02188	pp	K05928
K02188	pp	K05895
K02188	pp	K03428
K02188	pp	K03394
K02188	pp	K03183
K02188	pp	K02302
K02188	pp	K02228
K02169	pp	K13929
K02169	pp	K13623
K02169	pp	K13622
K02169	pp	K13621
K02169	pp	K13542-K13543
K02169	pp	K13388
K02169	pp	K13384
K02169	pp	K12726
K02169	pp	K12502
K02169	pp	K11533
K02169	pp	K09187-K09188-K11419-K11420-K11423-K11429
K02169	pp	K06127
K02169	pp	K05936
K02169	pp	K05934
K02169	pp	K05928
K02169	pp	K03428
K02169	pp	K03394
K02169	pp	K03183
K02169	pp	K02302
K02169	pp	K02228
K02169	pp	K02188
K01611	pp	K13623
K01611	pp	K13622
K01611	pp	K13621
K01611	pp	K13542-K13543
K01611	pp	K13388
K01611	pp	K13384
K01611	pp	K12726
K01611	pp	K12502
K01611	pp	K09187-K09188-K11419-K11420-K11423-K11429
K01611	pp	K06127
K01611	pp	K05936
K01611	pp	K05934
K01611	pp	K05928
K01611	pp	K03428
K01611	pp	K03394
K01611	pp	K03183
K01611	pp	K02302
K01611	pp	K02228
K01611	pp	K02188
K01611	pp	K02169
K01251	pp	K15519
K01251	pp	K13623
K01251	pp	K13621
K01251	pp	K13542-K13543
K01251	pp	K13388
K01251	pp	K13384
K01251	pp	K12726
K01251	pp	K12502
K01251	pp	K10764
K01251	pp	K09187-K09188-K11419-K11420-K11423-K11429
K01251	pp	K08693
K01251	pp	K07173
K01251	pp	K06127
K01251	pp	K05936
K01251	pp	K05934
K01251	pp	K05928
K01251	pp	K03783-K03784
K01251	pp	K03428
K01251	pp	K03394
K01251	pp	K03183
K01251	pp	K02302
K01251	pp	K02228
K01251	pp	K02188
K01251	pp	K02169
K01251	pp	K01760-K14155
K01251	pp	K01740
K01251	pp	K01739
K01251	pp	K01697
K01251	pp	K01488
K01243	pp	K13930
K01243	pp	K13623
K01243	pp	K13622
K01243	pp	K13621
K01243	pp	K13542-K13543
K01243	pp	K13388
K01243	pp	K13384
K01243	pp	K12726
K01243	pp	K12502
K01243	pp	K09187-K09188-K11419-K11420-K11423-K11429
K01243	pp	K07173
K01243	pp	K06164
K01243	pp	K06127
K01243	pp	K05936
K01243	pp	K05934
K01243	pp	K05928
K01243	pp	K03783-K03784
K01243	pp	K03428
K01243	pp	K03394
K01243	pp	K03183
K01243	pp	K02302
K01243	pp	K02228
K01243	pp	K02188
K01243	pp	K02169
K01243	pp	K01486
K01243	pp	K01251
K00833	pp	K13623
K00833	pp	K13622
K00833	pp	K13621
K00833	pp	K13542-K13543
K00833	pp	K13388
K00833	pp	K13384
K00833	pp	K12726
K00833	pp	K12502
K00833	pp	K09187-K09188-K11419-K11420-K11423-K11429
K00833	pp	K06127
K00833	pp	K05936
K00833	pp	K05934
K00833	pp	K05928
K00833	pp	K03428
K00833	pp	K03394
K00833	pp	K03183
K00833	pp	K02302
K00833	pp	K02228
K00833	pp	K02188
K00833	pp	K02169
K00833	pp	K01935
K00833	pp	K01611
K00789	pp	K13623
K00789	pp	K13622
K00789	pp	K13621
K00789	pp	K13542-K13543
K00789	pp	K13388
K00789	pp	K13384
K00789	pp	K12726
K00789	pp	K12502
K00789	pp	K09187-K09188-K11419-K11420-K11423-K11429
K00789	pp	K08969
K00789	pp	K08968
K00789	pp	K06127
K00789	pp	K05936
K00789	pp	K05934
K00789	pp	K05928
K00789	pp	K03428
K00789	pp	K03394
K00789	pp	K03183
K00789	pp	K02302
K00789	pp	K02228
K00789	pp	K02188
K00789	pp	K02169
K00789	pp	K01874
K00789	pp	K01761
K00789	pp	K01758
K00789	pp	K01611
K00789	pp	K00833
K00789	pp	K00832
K00789	pp	K00816
K00789	pp	K00815
K00595	pp	K13623
K00595	pp	K13622
K00595	pp	K13621
K00595	pp	K13542-K13543
K00595	pp	K13388
K00595	pp	K13384
K00595	pp	K12726
K00595	pp	K12502
K00595	pp	K09187-K09188-K11419-K11420-K11423-K11429
K00595	pp	K06127
K00595	pp	K06042
K00595	pp	K05936
K00595	pp	K05934
K00595	pp	K05928
K00595	pp	K05895
K00595	pp	K03428
K00595	pp	K03394
K00595	pp	K03183
K00595	pp	K02302
K00595	pp	K02228
K00595	pp	K02188
K00595	pp	K02169
K00595	pp	K01611
K00595	pp	K01251
K00595	pp	K01243
K00595	pp	K00833
K00595	pp	K00789
K00595	pp	K00599
K00589-K02303-K02496	pp	K13623
K00589-K02303-K02496	pp	K13622
K00589-K02303-K02496	pp	K13621
K00589-K02303-K02496	pp	K13542-K13543
K00589-K02303-K02496	pp	K13388
K00589-K02303-K02496	pp	K13384
K00589-K02303-K02496	pp	K12726
K00589-K02303-K02496	pp	K12502
K00589-K02303-K02496	pp	K09187-K09188-K11419-K11420-K11423-K11429
K00589-K02303-K02496	pp	K06127
K00589-K02303-K02496	pp	K05936
K00589-K02303-K02496	pp	K05934
K00589-K02303-K02496	pp	K05928
K00589-K02303-K02496	pp	K03428
K00589-K02303-K02496	pp	K03394
K00589-K02303-K02496	pp	K03183
K00589-K02303-K02496	pp	K02304
K00589-K02303-K02496	pp	K02302
K00589-K02303-K02496	pp	K02228
K00589-K02303-K02496	pp	K02188
K00589-K02303-K02496	pp	K02169
K00589-K02303-K02496	pp	K01719
K00589-K02303-K02496	pp	K01611
K00589-K02303-K02496	pp	K01599
K00589-K02303-K02496	pp	K01251
K00589-K02303-K02496	pp	K01243
K00589-K02303-K02496	pp	K00833
K00589-K02303-K02496	pp	K00789
K00589-K02303-K02496	pp	K00599
K00589-K02303-K02496	pp	K00595
K00588	pp	K13623
K00588	pp	K13622
K00588	pp	K13621
K00588	pp	K13542-K13543
K00588	pp	K13388
K00588	pp	K13384
K00588	pp	K12726
K00588	pp	K12502
K00588	pp	K09187-K09188-K11419-K11420-K11423-K11429
K00588	pp	K06127
K00588	pp	K05936
K00588	pp	K05934
K00588	pp	K05928
K00588	pp	K03428
K00588	pp	K03394
K00588	pp	K03183
K00588	pp	K02302
K00588	pp	K02228
K00588	pp	K02188
K00588	pp	K02169
K00588	pp	K01904
K00588	pp	K01611
K00588	pp	K01251
K00588	pp	K01243
K00588	pp	K00833
K00588	pp	K00789
K00588	pp	K00599
K00588	pp	K00595
K00588	pp	K00589-K02303-K02496
K00563-K00564-K06970-K08316-K12297	pp	K13623
K00563-K00564-K06970-K08316-K12297	pp	K13622
K00563-K00564-K06970-K08316-K12297	pp	K13621
K00563-K00564-K06970-K08316-K12297	pp	K13542-K13543
K00563-K00564-K06970-K08316-K12297	pp	K13388
K00563-K00564-K06970-K08316-K12297	pp	K13384
K00563-K00564-K06970-K08316-K12297	pp	K12726
K00563-K00564-K06970-K08316-K12297	pp	K12502
K00563-K00564-K06970-K08316-K12297	pp	K09187-K09188-K11419-K11420-K11423-K11429
K00563-K00564-K06970-K08316-K12297	pp	K06127
K00563-K00564-K06970-K08316-K12297	pp	K05936
K00563-K00564-K06970-K08316-K12297	pp	K05934
K00563-K00564-K06970-K08316-K12297	pp	K05928
K00563-K00564-K06970-K08316-K12297	pp	K03428
K00563-K00564-K06970-K08316-K12297	pp	K03394
K00563-K00564-K06970-K08316-K12297	pp	K03183
K00563-K00564-K06970-K08316-K12297	pp	K02302
K00563-K00564-K06970-K08316-K12297	pp	K02228
K00563-K00564-K06970-K08316-K12297	pp	K02188
K00563-K00564-K06970-K08316-K12297	pp	K02169
K00563-K00564-K06970-K08316-K12297	pp	K01611
K00563-K00564-K06970-K08316-K12297	pp	K01251
K00563-K00564-K06970-K08316-K12297	pp	K01243
K00563-K00564-K06970-K08316-K12297	pp	K00833
K00563-K00564-K06970-K08316-K12297	pp	K00789
K00563-K00564-K06970-K08316-K12297	pp	K00599
K00563-K00564-K06970-K08316-K12297	pp	K00595
K00563-K00564-K06970-K08316-K12297	pp	K00589-K02303-K02496
K00563-K00564-K06970-K08316-K12297	pp	K00588
K00563-K00564-K06970-K08316-K12297	pp	K00569
K00563-K00564-K06970-K08316-K12297	pp	K00568
K00559	pp	K13623
K00559	pp	K13622
K00559	pp	K13621
K00559	pp	K13542-K13543
K00559	pp	K13388
K00559	pp	K13384
K00559	pp	K12726
K00559	pp	K12502
K00559	pp	K09829
K00559	pp	K09187-K09188-K11419-K11420-K11423-K11429
K00559	pp	K06127
K00559	pp	K05936
K00559	pp	K05934
K00559	pp	K05928
K00559	pp	K03428
K00559	pp	K03394
K00559	pp	K03183
K00559	pp	K02302
K00559	pp	K02228
K00559	pp	K02188
K00559	pp	K02169
K00559	pp	K01853
K00559	pp	K01611
K00559	pp	K01251
K00559	pp	K01243
K00559	pp	K00833
K00559	pp	K00789
K00559	pp	K00599
K00559	pp	K00595
K00559	pp	K00589-K02303-K02496
K00559	pp	K00588
K00559	pp	K00569
K00559	pp	K00568
K00559	pp	K00563-K00564-K06970-K08316-K12297
K00558	pp	K13623
K00558	pp	K13622
K00558	pp	K13621
K00558	pp	K13542-K13543
K00558	pp	K13388
K00558	pp	K13384
K00558	pp	K12726
K00558	pp	K12502
K00558	pp	K09187-K09188-K11419-K11420-K11423-K11429
K00558	pp	K06127
K00558	pp	K05936
K00558	pp	K05934
K00558	pp	K05928
K00558	pp	K03428
K00558	pp	K03394
K00558	pp	K03183
K00558	pp	K02302
K00558	pp	K02228
K00558	pp	K02188
K00558	pp	K02169
K00558	pp	K01611
K00558	pp	K01251
K00558	pp	K01243
K00558	pp	K00833
K00558	pp	K00789
K00558	pp	K00599
K00558	pp	K00595
K00558	pp	K00589-K02303-K02496
K00558	pp	K00588
K00558	pp	K00569
K00558	pp	K00568
K00558	pp	K00563-K00564-K06970-K08316-K12297
K00558	pp	K00559
K00551-K00570	pp	K14674
K00551-K00570	pp	K14621
K00551-K00570	pp	K13623
K00551-K00570	pp	K13622
K00551-K00570	pp	K13621
K00551-K00570	pp	K13542-K13543
K00551-K00570	pp	K13388
K00551-K00570	pp	K13384
K00551-K00570	pp	K12726
K00551-K00570	pp	K12502
K00551-K00570	pp	K09187-K09188-K11419-K11420-K11423-K11429
K00551-K00570	pp	K06127
K00551-K00570	pp	K05939
K00551-K00570	pp	K05936
K00551-K00570	pp	K05934
K00551-K00570	pp	K05928
K00551-K00570	pp	K05287
K00551-K00570	pp	K03428
K00551-K00570	pp	K03394
K00551-K00570	pp	K03183
K00551-K00570	pp	K02302
K00551-K00570	pp	K02228
K00551-K00570	pp	K02188
K00551-K00570	pp	K02169
K00551-K00570	pp	K01613
K00551-K00570	pp	K01611
K00551-K00570	pp	K01251
K00551-K00570	pp	K01243
K00551-K00570	pp	K01114
K00551-K00570	pp	K01058
K00551-K00570	pp	K00833
K00551-K00570	pp	K00789
K00551-K00570	pp	K00599
K00551-K00570	pp	K00595
K00551-K00570	pp	K00589-K02303-K02496
K00551-K00570	pp	K00588
K00551-K00570	pp	K00569
K00551-K00570	pp	K00568
K00551-K00570	pp	K00563-K00564-K06970-K08316-K12297
K00551-K00570	pp	K00559
K00551-K00570	pp	K00558
K00547	pp	K13623
K00547	pp	K13622
K00547	pp	K13621
K00547	pp	K13542-K13543
K00547	pp	K13388
K00547	pp	K13384
K00547	pp	K12726
K00547	pp	K12502
K00547	pp	K10764
K00547	pp	K09187-K09188-K11419-K11420-K11423-K11429
K00547	pp	K08969
K00547	pp	K08968
K00547	pp	K07173
K00547	pp	K06127
K00547	pp	K05936
K00547	pp	K05934
K00547	pp	K05928
K00547	pp	K03428
K00547	pp	K03394
K00547	pp	K03183
K00547	pp	K02302
K00547	pp	K02228
K00547	pp	K02188
K00547	pp	K02169
K00547	pp	K01874
K00547	pp	K01761
K00547	pp	K01760-K14155
K00547	pp	K01740
K00547	pp	K01739
K00547	pp	K01697
K00547	pp	K01611
K00547	pp	K01251
K00547	pp	K01243
K00547	pp	K00833
K00547	pp	K00832
K00547	pp	K00816
K00547	pp	K00815
K00547	pp	K00789
K00547	pp	K00599
K00547	pp	K00595
K00547	pp	K00589-K02303-K02496
K00547	pp	K00588
K00547	pp	K00569
K00547	pp	K00568
K00547	pp	K00563-K00564-K06970-K08316-K12297
K00547	pp	K00559
K00547	pp	K00558
K00547	pp	K00551-K00570
K00547	pp	K00549
K00547	pp	K00548
K10618	pp	K10619-K16303
K00766	pp	K13501
K00766	pp	K13498
K00766	pp	K13497
K00766	pp	K08295
K00766	pp	K01817
K00766	pp	K01657-K01658-K13503
K00766	pp	K01656
K00766	pp	K01556
K13930	pp	K16330
K13930	pp	K16328
K13930	pp	K16146
K13930	pp	K15519
K13930	pp	K14154
K13930	pp	K14153
K13930	pp	K13941
K13930	pp	K13940
K06164	pp	K16330
K06164	pp	K16328
K06164	pp	K16146
K06164	pp	K15519
K06164	pp	K14154
K06164	pp	K14153
K06164	pp	K13941
K06164	pp	K13940
K06164	pp	K13930
K06164	pp	K13830
K06164	pp	K13829
K06164	pp	K13799
K06164	pp	K12659
K06164	pp	K12657
K06164	pp	K12526
K06164	pp	K12524-K12525
K06164	pp	K12446
K06164	pp	K11753
K06164	pp	K11541
K06164	pp	K11540
K06164	pp	K11529
K06164	pp	K10760
K06164	pp	K10710
K06164	pp	K10353
K06164	pp	K09903
K06164	pp	K07031
K06164	pp	K06982
K03637-K03639	pp	K14652
K03637-K03639	pp	K04765
K02999-K03002-K03004-K03005-K03006-K03007-K03010-K03011-K03013-K03016-K03018-K03021-K03023-K03040-K03041-K03042-K03043-K03044-K03046-K03048-K03060-K13797-K13798	pp	K16330
K02999-K03002-K03004-K03005-K03006-K03007-K03010-K03011-K03013-K03016-K03018-K03021-K03023-K03040-K03041-K03042-K03043-K03044-K03046-K03048-K03060-K13797-K13798	pp	K16328
K02999-K03002-K03004-K03005-K03006-K03007-K03010-K03011-K03013-K03016-K03018-K03021-K03023-K03040-K03041-K03042-K03043-K03044-K03046-K03048-K03060-K13797-K13798	pp	K16146
K02999-K03002-K03004-K03005-K03006-K03007-K03010-K03011-K03013-K03016-K03018-K03021-K03023-K03040-K03041-K03042-K03043-K03044-K03046-K03048-K03060-K13797-K13798	pp	K15519
K02999-K03002-K03004-K03005-K03006-K03007-K03010-K03011-K03013-K03016-K03018-K03021-K03023-K03040-K03041-K03042-K03043-K03044-K03046-K03048-K03060-K13797-K13798	pp	K14652
K02999-K03002-K03004-K03005-K03006-K03007-K03010-K03011-K03013-K03016-K03018-K03021-K03023-K03040-K03041-K03042-K03043-K03044-K03046-K03048-K03060-K13797-K13798	pp	K14154
K02999-K03002-K03004-K03005-K03006-K03007-K03010-K03011-K03013-K03016-K03018-K03021-K03023-K03040-K03041-K03042-K03043-K03044-K03046-K03048-K03060-K13797-K13798	pp	K14153
K02999-K03002-K03004-K03005-K03006-K03007-K03010-K03011-K03013-K03016-K03018-K03021-K03023-K03040-K03041-K03042-K03043-K03044-K03046-K03048-K03060-K13797-K13798	pp	K13941
K02999-K03002-K03004-K03005-K03006-K03007-K03010-K03011-K03013-K03016-K03018-K03021-K03023-K03040-K03041-K03042-K03043-K03044-K03046-K03048-K03060-K13797-K13798	pp	K13940
K02999-K03002-K03004-K03005-K03006-K03007-K03010-K03011-K03013-K03016-K03018-K03021-K03023-K03040-K03041-K03042-K03043-K03044-K03046-K03048-K03060-K13797-K13798	pp	K13930
K02999-K03002-K03004-K03005-K03006-K03007-K03010-K03011-K03013-K03016-K03018-K03021-K03023-K03040-K03041-K03042-K03043-K03044-K03046-K03048-K03060-K13797-K13798	pp	K13830
K02999-K03002-K03004-K03005-K03006-K03007-K03010-K03011-K03013-K03016-K03018-K03021-K03023-K03040-K03041-K03042-K03043-K03044-K03046-K03048-K03060-K13797-K13798	pp	K13829
K02999-K03002-K03004-K03005-K03006-K03007-K03010-K03011-K03013-K03016-K03018-K03021-K03023-K03040-K03041-K03042-K03043-K03044-K03046-K03048-K03060-K13797-K13798	pp	K13799
K02999-K03002-K03004-K03005-K03006-K03007-K03010-K03011-K03013-K03016-K03018-K03021-K03023-K03040-K03041-K03042-K03043-K03044-K03046-K03048-K03060-K13797-K13798	pp	K12659
K02999-K03002-K03004-K03005-K03006-K03007-K03010-K03011-K03013-K03016-K03018-K03021-K03023-K03040-K03041-K03042-K03043-K03044-K03046-K03048-K03060-K13797-K13798	pp	K12657
K02999-K03002-K03004-K03005-K03006-K03007-K03010-K03011-K03013-K03016-K03018-K03021-K03023-K03040-K03041-K03042-K03043-K03044-K03046-K03048-K03060-K13797-K13798	pp	K12526
K02999-K03002-K03004-K03005-K03006-K03007-K03010-K03011-K03013-K03016-K03018-K03021-K03023-K03040-K03041-K03042-K03043-K03044-K03046-K03048-K03060-K13797-K13798	pp	K12524-K12525
K02999-K03002-K03004-K03005-K03006-K03007-K03010-K03011-K03013-K03016-K03018-K03021-K03023-K03040-K03041-K03042-K03043-K03044-K03046-K03048-K03060-K13797-K13798	pp	K12446
K02999-K03002-K03004-K03005-K03006-K03007-K03010-K03011-K03013-K03016-K03018-K03021-K03023-K03040-K03041-K03042-K03043-K03044-K03046-K03048-K03060-K13797-K13798	pp	K11753
K02999-K03002-K03004-K03005-K03006-K03007-K03010-K03011-K03013-K03016-K03018-K03021-K03023-K03040-K03041-K03042-K03043-K03044-K03046-K03048-K03060-K13797-K13798	pp	K11541
K02999-K03002-K03004-K03005-K03006-K03007-K03010-K03011-K03013-K03016-K03018-K03021-K03023-K03040-K03041-K03042-K03043-K03044-K03046-K03048-K03060-K13797-K13798	pp	K11540
K02999-K03002-K03004-K03005-K03006-K03007-K03010-K03011-K03013-K03016-K03018-K03021-K03023-K03040-K03041-K03042-K03043-K03044-K03046-K03048-K03060-K13797-K13798	pp	K11529
K02999-K03002-K03004-K03005-K03006-K03007-K03010-K03011-K03013-K03016-K03018-K03021-K03023-K03040-K03041-K03042-K03043-K03044-K03046-K03048-K03060-K13797-K13798	pp	K10760
K02999-K03002-K03004-K03005-K03006-K03007-K03010-K03011-K03013-K03016-K03018-K03021-K03023-K03040-K03041-K03042-K03043-K03044-K03046-K03048-K03060-K13797-K13798	pp	K10710
K02999-K03002-K03004-K03005-K03006-K03007-K03010-K03011-K03013-K03016-K03018-K03021-K03023-K03040-K03041-K03042-K03043-K03044-K03046-K03048-K03060-K13797-K13798	pp	K10353
K02999-K03002-K03004-K03005-K03006-K03007-K03010-K03011-K03013-K03016-K03018-K03021-K03023-K03040-K03041-K03042-K03043-K03044-K03046-K03048-K03060-K13797-K13798	pp	K09903
K02999-K03002-K03004-K03005-K03006-K03007-K03010-K03011-K03013-K03016-K03018-K03021-K03023-K03040-K03041-K03042-K03043-K03044-K03046-K03048-K03060-K13797-K13798	pp	K07031
K02999-K03002-K03004-K03005-K03006-K03007-K03010-K03011-K03013-K03016-K03018-K03021-K03023-K03040-K03041-K03042-K03043-K03044-K03046-K03048-K03060-K13797-K13798	pp	K06982
K02999-K03002-K03004-K03005-K03006-K03007-K03010-K03011-K03013-K03016-K03018-K03021-K03023-K03040-K03041-K03042-K03043-K03044-K03046-K03048-K03060-K13797-K13798	pp	K06164
K02999-K03002-K03004-K03005-K03006-K03007-K03010-K03011-K03013-K03016-K03018-K03021-K03023-K03040-K03041-K03042-K03043-K03044-K03046-K03048-K03060-K13797-K13798	pp	K04765
K02999-K03002-K03004-K03005-K03006-K03007-K03010-K03011-K03013-K03016-K03018-K03021-K03023-K03040-K03041-K03042-K03043-K03044-K03046-K03048-K03060-K13797-K13798	pp	K04112-K04113-K04114-K04115
K02999-K03002-K03004-K03005-K03006-K03007-K03010-K03011-K03013-K03016-K03018-K03021-K03023-K03040-K03041-K03042-K03043-K03044-K03046-K03048-K03060-K13797-K13798	pp	K03637-K03639
K02999-K03002-K03004-K03005-K03006-K03007-K03010-K03011-K03013-K03016-K03018-K03021-K03023-K03040-K03041-K03042-K03043-K03044-K03046-K03048-K03060-K13797-K13798	pp	K03338
K02999-K03002-K03004-K03005-K03006-K03007-K03010-K03011-K03013-K03016-K03018-K03021-K03023-K03040-K03041-K03042-K03043-K03044-K03046-K03048-K03060-K13797-K13798	pp	K03272
K02319-K02320-K02321-K02322-K02323-K02324-K02325-K02327-K02335-K02337-K02338-K02339-K02340-K02341-K02342-K02343-K02684-K03504-K03763-K14159	pp	K02428
K01769-K12319-K12320-K12323-K12324	pp	K14652
K01769-K12319-K12320-K12323-K12324	pp	K13763
K01769-K12319-K12320-K12323-K12324	pp	K04765
K01769-K12319-K12320-K12323-K12324	pp	K03637-K03639
K01769-K12319-K12320-K12323-K12324	pp	K02999-K03002-K03004-K03005-K03006-K03007-K03010-K03011-K03013-K03016-K03018-K03021-K03023-K03040-K03041-K03042-K03043-K03044-K03046-K03048-K03060-K13797-K13798
K01769-K12319-K12320-K12323-K12324	pp	K02428
K01769-K12319-K12320-K12323-K12324	pp	K02231
K01768-K08043-K08048-K08049-K11029	pp	K16330
K01768-K08043-K08048-K08049-K11029	pp	K16328
K01768-K08043-K08048-K08049-K11029	pp	K16146
K01768-K08043-K08048-K08049-K11029	pp	K15519
K01768-K08043-K08048-K08049-K11029	pp	K14652
K01768-K08043-K08048-K08049-K11029	pp	K14154
K01768-K08043-K08048-K08049-K11029	pp	K14153
K01768-K08043-K08048-K08049-K11029	pp	K13941
K01768-K08043-K08048-K08049-K11029	pp	K13940
K01768-K08043-K08048-K08049-K11029	pp	K13930
K01768-K08043-K08048-K08049-K11029	pp	K13830
K01768-K08043-K08048-K08049-K11029	pp	K13829
K01768-K08043-K08048-K08049-K11029	pp	K13799
K01768-K08043-K08048-K08049-K11029	pp	K13763
K01768-K08043-K08048-K08049-K11029	pp	K13294
K01768-K08043-K08048-K08049-K11029	pp	K12659
K01768-K08043-K08048-K08049-K11029	pp	K12657
K01768-K08043-K08048-K08049-K11029	pp	K12526
K01768-K08043-K08048-K08049-K11029	pp	K12524-K12525
K01768-K08043-K08048-K08049-K11029	pp	K12446
K01768-K08043-K08048-K08049-K11029	pp	K11753
K01768-K08043-K08048-K08049-K11029	pp	K11541
K01768-K08043-K08048-K08049-K11029	pp	K11540
K01768-K08043-K08048-K08049-K11029	pp	K11529
K01768-K08043-K08048-K08049-K11029	pp	K10760
K01768-K08043-K08048-K08049-K11029	pp	K10710
K01768-K08043-K08048-K08049-K11029	pp	K10353
K01768-K08043-K08048-K08049-K11029	pp	K09903
K01768-K08043-K08048-K08049-K11029	pp	K07031
K01768-K08043-K08048-K08049-K11029	pp	K06982
K01768-K08043-K08048-K08049-K11029	pp	K06164
K01768-K08043-K08048-K08049-K11029	pp	K04765
K01768-K08043-K08048-K08049-K11029	pp	K04112-K04113-K04114-K04115
K01768-K08043-K08048-K08049-K11029	pp	K03637-K03639
K01768-K08043-K08048-K08049-K11029	pp	K03338
K01768-K08043-K08048-K08049-K11029	pp	K03272
K01768-K08043-K08048-K08049-K11029	pp	K02999-K03002-K03004-K03005-K03006-K03007-K03010-K03011-K03013-K03016-K03018-K03021-K03023-K03040-K03041-K03042-K03043-K03044-K03046-K03048-K03060-K13797-K13798
K01768-K08043-K08048-K08049-K11029	pp	K02586-K02588-K02591
K01768-K08043-K08048-K08049-K11029	pp	K02428
K01768-K08043-K08048-K08049-K11029	pp	K02231
K01768-K08043-K08048-K08049-K11029	pp	K02203
K01768-K08043-K08048-K08049-K11029	pp	K01954-K01955-K01956
K01768-K08043-K08048-K08049-K11029	pp	K01948
K01768-K08043-K08048-K08049-K11029	pp	K01769-K12319-K12320-K12323-K12324
K01520	pp	K13998
K01520	pp	K03465
K01520	pp	K02428
K01494	pp	K04765
K01494	pp	K02999-K03002-K03004-K03005-K03006-K03007-K03010-K03011-K03013-K03016-K03018-K03021-K03023-K03040-K03041-K03042-K03043-K03044-K03046-K03048-K03060-K13797-K13798
K01494	pp	K02428
K01494	pp	K02319-K02320-K02321-K02322-K02323-K02324-K02325-K02327-K02335-K02337-K02338-K02339-K02340-K02341-K02342-K02343-K02684-K03504-K03763-K14159
K01494	pp	K01937
K01494	pp	K01520
K01129	pp	K03783-K03784
K01129	pp	K02428
K01129	pp	K02319-K02320-K02321-K02322-K02323-K02324-K02325-K02327-K02335-K02337-K02338-K02339-K02340-K02341-K02342-K02343-K02684-K03504-K03763-K14159
K00985	pp	K16330
K00985	pp	K16328
K00985	pp	K16146
K00985	pp	K15519
K00985	pp	K14154
K00985	pp	K14153
K00985	pp	K13941
K00985	pp	K13940
K00985	pp	K13930
K00985	pp	K13830
K00985	pp	K13829
K00985	pp	K13799
K00985	pp	K12659
K00985	pp	K12657
K00985	pp	K12526
K00985	pp	K12524-K12525
K00985	pp	K12446
K00985	pp	K11753
K00985	pp	K11541
K00985	pp	K11540
K00985	pp	K11529
K00985	pp	K10760
K00985	pp	K10710
K00985	pp	K10353
K00985	pp	K09903
K00985	pp	K07031
K00985	pp	K06982
K00985	pp	K06164
K00985	pp	K04765
K00985	pp	K04112-K04113-K04114-K04115
K00985	pp	K03338
K00985	pp	K03272
K00985	pp	K02999-K03002-K03004-K03005-K03006-K03007-K03010-K03011-K03013-K03016-K03018-K03021-K03023-K03040-K03041-K03042-K03043-K03044-K03046-K03048-K03060-K13797-K13798
K00985	pp	K02586-K02588-K02591
K00985	pp	K02231
K00985	pp	K02203
K00985	pp	K01954-K01955-K01956
K00985	pp	K01948
K00985	pp	K01937
K00985	pp	K01768-K08043-K08048-K08049-K11029
K00985	pp	K01610
K00985	pp	K01509-K01553
K00985	pp	K01494
K00985	pp	K01008
K00985	pp	K01006-K01007
K00765-K02502	pp	K16330
K00765-K02502	pp	K16328
K00765-K02502	pp	K16146
K00765-K02502	pp	K15519
K00765-K02502	pp	K14154
K00765-K02502	pp	K14153
K00765-K02502	pp	K14152
K00765-K02502	pp	K13941
K00765-K02502	pp	K13940
K00765-K02502	pp	K13930
K00765-K02502	pp	K13830
K00765-K02502	pp	K13829
K00765-K02502	pp	K13799
K00765-K02502	pp	K12659
K00765-K02502	pp	K12657
K00765-K02502	pp	K12526
K00765-K02502	pp	K12524-K12525
K00765-K02502	pp	K12446
K00765-K02502	pp	K11755
K00765-K02502	pp	K11753
K00765-K02502	pp	K11541
K00765-K02502	pp	K11540
K00765-K02502	pp	K11529
K00765-K02502	pp	K10760
K00765-K02502	pp	K10710
K00765-K02502	pp	K10353
K00765-K02502	pp	K09903
K00765-K02502	pp	K07031
K00765-K02502	pp	K06982
K00765-K02502	pp	K06164
K00765-K02502	pp	K04765
K00765-K02502	pp	K04112-K04113-K04114-K04115
K00765-K02502	pp	K03338
K00765-K02502	pp	K03272
K00765-K02502	pp	K02999-K03002-K03004-K03005-K03006-K03007-K03010-K03011-K03013-K03016-K03018-K03021-K03023-K03040-K03041-K03042-K03043-K03044-K03046-K03048-K03060-K13797-K13798
K00765-K02502	pp	K02586-K02588-K02591
K00765-K02502	pp	K02231
K00765-K02502	pp	K02203
K00765-K02502	pp	K01954-K01955-K01956
K00765-K02502	pp	K01948
K00765-K02502	pp	K01768-K08043-K08048-K08049-K11029
K00765-K02502	pp	K01610
K00765-K02502	pp	K01523
K00765-K02502	pp	K01509-K01553
K00765-K02502	pp	K01008
K00765-K02502	pp	K01006-K01007
K00765-K02502	pp	K00985
K00765-K02502	pp	K00955-K13811
K00765-K02502	pp	K00951
K00765-K02502	pp	K00950
K00765-K02502	pp	K00949
K00765-K02502	pp	K00948
K00765-K02502	pp	K00946
K00765-K02502	pp	K00945-K13800
K00765-K02502	pp	K00943
K00765-K02502	pp	K00942
K00765-K02502	pp	K00940
K00765-K02502	pp	K00939
K00765-K02502	pp	K00932
K00765-K02502	pp	K00931
K00765-K02502	pp	K00930
K00765-K02502	pp	K00929
K00765-K02502	pp	K00928
K00765-K02502	pp	K00927
K00765-K02502	pp	K00926
K00765-K02502	pp	K00925
K00765-K02502	pp	K00923
K00765-K02502	pp	K00922
K00765-K02502	pp	K00921
K00765-K02502	pp	K00919
K00765-K02502	pp	K00917
K00765-K02502	pp	K00912
K00765-K02502	pp	K00901
K00765-K02502	pp	K00900
K00765-K02502	pp	K00899
K00765-K02502	pp	K00891
K00765-K02502	pp	K00888
K00765-K02502	pp	K00887
K00765-K02502	pp	K00885
K00765-K02502	pp	K00884
K00765-K02502	pp	K00882
K00765-K02502	pp	K00878
K00765-K02502	pp	K00877-K00941
K00765-K02502	pp	K00876
K00765-K02502	pp	K00874
K00765-K02502	pp	K00873-K12406
K00765-K02502	pp	K00872-K02204
K00765-K02502	pp	K00869
K00765-K02502	pp	K00868
K00765-K02502	pp	K00867-K03525-K09680
K00765-K02502	pp	K00865-K15788
K00765-K02502	pp	K00864
K00765-K02502	pp	K00863-K05878-K05879
K00765-K02502	pp	K00860
K00765-K02502	pp	K00859
K00765-K02502	pp	K00858
K00765-K02502	pp	K00857
K00765-K02502	pp	K00856
K00765-K02502	pp	K00855
K00765-K02502	pp	K00854
K00765-K02502	pp	K00853
K00765-K02502	pp	K00852
K00765-K02502	pp	K00851
K00765-K02502	pp	K00850
K00765-K02502	pp	K00849
K00765-K02502	pp	K00848
K00765-K02502	pp	K00847
K00765-K02502	pp	K00845
K16328	pp	K16330
K16328	pp	K16329
K16146	pp	K16330
K16146	pp	K16328
K15914	pp	K16055
K14154	pp	K16330
K14154	pp	K16328
K14154	pp	K16146
K14154	pp	K15519
K14153	pp	K16330
K14153	pp	K16328
K14153	pp	K16146
K14153	pp	K15519
K14153	pp	K14154
K10807-K10808	pp	K16330
K10807-K10808	pp	K16328
K10807-K10808	pp	K16146
K10807-K10808	pp	K15519
K10807-K10808	pp	K14154
K10807-K10808	pp	K14153
K10807-K10808	pp	K13830
K10807-K10808	pp	K13829
K10807-K10808	pp	K13799
K10807-K10808	pp	K13057
K10807-K10808	pp	K12659
K10807-K10808	pp	K12657
K10807-K10808	pp	K12526
K10807-K10808	pp	K12524-K12525
K10807-K10808	pp	K12446
K10807-K10808	pp	K11753
K10807-K10808	pp	K11541
K10807-K10808	pp	K11540
K10807-K10808	pp	K11529
K10807-K10808	pp	K11185-K11186
K10710	pp	K16330
K10710	pp	K16328
K10710	pp	K16146
K10710	pp	K15519
K10710	pp	K14154
K10710	pp	K14153
K10710	pp	K13941
K10710	pp	K13940
K10710	pp	K13930
K10710	pp	K13830
K10710	pp	K13829
K10710	pp	K13799
K10710	pp	K13057
K10710	pp	K12659
K10710	pp	K12657
K10710	pp	K12526
K10710	pp	K12524-K12525
K10710	pp	K12446
K10710	pp	K11753
K10710	pp	K11541
K10710	pp	K11540
K10710	pp	K11529
K10710	pp	K10807-K10808
K10710	pp	K10760
K10353	pp	K16330
K10353	pp	K16328
K10353	pp	K16146
K10353	pp	K15519
K10353	pp	K14154
K10353	pp	K14153
K10353	pp	K13941
K10353	pp	K13940
K10353	pp	K13930
K10353	pp	K13830
K10353	pp	K13829
K10353	pp	K13799
K10353	pp	K13057
K10353	pp	K12659
K10353	pp	K12657
K10353	pp	K12526
K10353	pp	K12524-K12525
K10353	pp	K12446
K10353	pp	K11753
K10353	pp	K11541
K10353	pp	K11540
K10353	pp	K11529
K10353	pp	K10807-K10808
K10353	pp	K10760
K10353	pp	K10710
K10012	pp	K16055
K10012	pp	K15914
K10012	pp	K13799
K10012	pp	K13656
K09903	pp	K16330
K09903	pp	K16328
K09903	pp	K16146
K09903	pp	K16055
K09903	pp	K15914
K09903	pp	K15519
K09903	pp	K14154
K09903	pp	K14153
K09903	pp	K13941
K09903	pp	K13940
K09903	pp	K13930
K09903	pp	K13830
K09903	pp	K13829
K09903	pp	K13799
K09903	pp	K13656
K09903	pp	K13421
K09903	pp	K13057
K09903	pp	K12659
K09903	pp	K12657
K09903	pp	K12526
K09903	pp	K12524-K12525
K09903	pp	K12446
K09903	pp	K11753
K09903	pp	K11541
K09903	pp	K11540
K09903	pp	K11529
K09903	pp	K10807-K10808
K09903	pp	K10760
K09903	pp	K10710
K09903	pp	K10353
K09903	pp	K10012
K07031	pp	K16330
K07031	pp	K16328
K07031	pp	K16146
K07031	pp	K15519
K07031	pp	K14154
K07031	pp	K14153
K07031	pp	K13941
K07031	pp	K13940
K07031	pp	K13930
K07031	pp	K13830
K07031	pp	K13829
K07031	pp	K13799
K07031	pp	K13057
K07031	pp	K12659
K07031	pp	K12657
K07031	pp	K12526
K07031	pp	K12524-K12525
K07031	pp	K12446
K07031	pp	K11753
K07031	pp	K11541
K07031	pp	K11540
K07031	pp	K11529
K07031	pp	K10807-K10808
K07031	pp	K10760
K07031	pp	K10710
K07031	pp	K10353
K07031	pp	K09903
K04112-K04113-K04114-K04115	pp	K16330
K04112-K04113-K04114-K04115	pp	K16328
K04112-K04113-K04114-K04115	pp	K16146
K04112-K04113-K04114-K04115	pp	K15519
K04112-K04113-K04114-K04115	pp	K14154
K04112-K04113-K04114-K04115	pp	K14153
K04112-K04113-K04114-K04115	pp	K13941
K04112-K04113-K04114-K04115	pp	K13940
K04112-K04113-K04114-K04115	pp	K13930
K04112-K04113-K04114-K04115	pp	K13830
K04112-K04113-K04114-K04115	pp	K13829
K04112-K04113-K04114-K04115	pp	K13799
K04112-K04113-K04114-K04115	pp	K13057
K04112-K04113-K04114-K04115	pp	K12659
K04112-K04113-K04114-K04115	pp	K12657
K04112-K04113-K04114-K04115	pp	K12526
K04112-K04113-K04114-K04115	pp	K12524-K12525
K04112-K04113-K04114-K04115	pp	K12446
K04112-K04113-K04114-K04115	pp	K11753
K04112-K04113-K04114-K04115	pp	K11541
K04112-K04113-K04114-K04115	pp	K11540
K04112-K04113-K04114-K04115	pp	K11529
K04112-K04113-K04114-K04115	pp	K10807-K10808
K04112-K04113-K04114-K04115	pp	K10760
K04112-K04113-K04114-K04115	pp	K10710
K04112-K04113-K04114-K04115	pp	K10353
K04112-K04113-K04114-K04115	pp	K09903
K04112-K04113-K04114-K04115	pp	K07031
K04112-K04113-K04114-K04115	pp	K06982
K04112-K04113-K04114-K04115	pp	K06164
K04112-K04113-K04114-K04115	pp	K04765
K03338	pp	K16330
K03338	pp	K16328
K03338	pp	K16146
K03338	pp	K15519
K03338	pp	K14154
K03338	pp	K14153
K03338	pp	K13941
K03338	pp	K13940
K03338	pp	K13930
K03338	pp	K13830
K03338	pp	K13829
K03338	pp	K13799
K03338	pp	K13057
K03338	pp	K12659
K03338	pp	K12657
K03338	pp	K12526
K03338	pp	K12524-K12525
K03338	pp	K12446
K03338	pp	K11753
K03338	pp	K11541
K03338	pp	K11540
K03338	pp	K11529
K03338	pp	K10807-K10808
K03338	pp	K10760
K03338	pp	K10710
K03338	pp	K10353
K03338	pp	K09903
K03338	pp	K07031
K03338	pp	K06982
K03338	pp	K06164
K03338	pp	K04765
K03338	pp	K04112-K04113-K04114-K04115
K03338	pp	K03339
K03272	pp	K16330
K03272	pp	K16328
K03272	pp	K16146
K03272	pp	K15519
K03272	pp	K14154
K03272	pp	K14153
K03272	pp	K13941
K03272	pp	K13940
K03272	pp	K13930
K03272	pp	K13830
K03272	pp	K13829
K03272	pp	K13799
K03272	pp	K13057
K03272	pp	K12659
K03272	pp	K12657
K03272	pp	K12526
K03272	pp	K12524-K12525
K03272	pp	K12446
K03272	pp	K11753
K03272	pp	K11541
K03272	pp	K11540
K03272	pp	K11529
K03272	pp	K10807-K10808
K03272	pp	K10760
K03272	pp	K10710
K03272	pp	K10353
K03272	pp	K09903
K03272	pp	K07031
K03272	pp	K06982
K03272	pp	K06164
K03272	pp	K04765
K03272	pp	K04112-K04113-K04114-K04115
K03272	pp	K03338
K03272	pp	K03274
K03272	pp	K03273
K02563	pp	K16055
K02563	pp	K15914
K02563	pp	K15894
K02563	pp	K13799
K02563	pp	K13015
K02563	pp	K10012
K02563	pp	K09903
K02563	pp	K04042
K02563	pp	K03587-K05364-K05365
K02563	pp	K03429
K02231	pp	K16330
K02231	pp	K16328
K02231	pp	K16146
K02231	pp	K15519
K02231	pp	K14652
K02231	pp	K14154
K02231	pp	K14153
K02231	pp	K13941
K02231	pp	K13940
K02231	pp	K13930
K02231	pp	K13830
K02231	pp	K13829
K02231	pp	K13799
K02231	pp	K13057
K02231	pp	K12659
K02231	pp	K12657
K02231	pp	K12526
K02231	pp	K12524-K12525
[truncated: 27,988 more rows]
