# Supplementary material for: Comparative integrated omics: identification of key functionalities in microbial community-wide metabolic networks
Source: NPJ Biofilms Microbiomes. 2015 Jun 17;1:15007–. doi: 10.1038/npjbiofilms.2015.7 (PMC5515219; doi:10.1038/npjbiofilms.2015.7)
Supplement: Supplementary Dataset 7 [file npjbiofilms20157-s8.xls]

## Sheet: a
a) node-wise abundance and topological measures (autumn)
node	names	Autumn_KOGA	Autumn_KOTA	Autumn_proteomics_NSI	AverageShortestPathLength	BetweennessCentrality	weightedBetweennessCentrality	ClosenessCentrality	ClusteringCoefficient	Degree	Eccentricity	NeighborhoodConnectivity	Radiality	Stress	TopologicalCoefficient	Load	weightedLoad	Autumn_NumberOfOccurence	GlobalKeystone
K00001	E1.1.1.1, adh; alcohol dehydrogenase [EC:1.1.1.1]	16.331	6.555	0.000474914	2.90634	0.0012751	0.00411651	0.344075	0.604839	32	8	50.75	0.841138	103884	0.114302	1.09061	3.52091	6	0
K00002	AKR1A1, adh; alcohol dehydrogenase (NADP+) [EC:1.1.1.2]	0.647	0.107	0	2.74484	0.00616388	0.0287007	0.36432	0.487395	35	8	53.5143	0.854597	211288	0.0939493	4.82015	22.4439	1	0
K00003	E1.1.1.3; homoserine dehydrogenase [EC:1.1.1.3]	7.311	2.103	7.0605e-05	2.97419	4.048e-05	7.00998e-05	0.336226	0.563636	11	8	80.3636	0.835484	3540	0.192719	0.100722	0.174421	15	0
K00004	BDH, butB; (R,R)-butanediol dehydrogenase / diacetyl reductase [EC:1.1.1.4 1.1.1.303]	0.08	0.106	0	4.6615	0	0	0.214523	1	2	10	3.5	0.694875	0	0.7	0	0	1	0
K00005	E1.1.1.6, gldA; glycerol dehydrogenase [EC:1.1.1.6]	0	0.007	0	3.32153	1.531e-05	0.00150141	0.301066	0.761905	7	8	49.8571	0.806539	368	0.259673	0.0598621	5.87053	1	0
K00006-K00057-K00105-K00111	GPD1; glycerol-3-phosphate dehydrogenase (NAD+) [EC:1.1.1.8];gpsA; glycerol-3-phosphate dehydrogenase (NAD(P)+) [EC:1.1.1.94];E1.1.3.21; alpha-glycerophosphate oxidase [EC:1.1.3.21];glpA, glpD; glycerol-3-phosphate dehydrogenase [EC:1.1.5.3]	10.575	4.203	4.40722e-05	2.99115	0.00078916	2.17701e-06	0.33432	0.491228	19	8	45.7368	0.834071	27146	0.121965	1.13681	0.00313604	36	0
K00008	E1.1.1.14, gutB; L-iditol 2-dehydrogenase [EC:1.1.1.14]	0.046	0.018	0	3.39307	6.646e-05	0.00309027	0.294719	0.763636	11	8	33.3636	0.800578	2792	0.169359	0.165365	7.68915	3	0
K00009	mtlD; mannitol-1-phosphate 5-dehydrogenase [EC:1.1.1.17]	0	0.009	0	3.27802	0.00025489	5.44253e-06	0.305062	0.882353	17	8	49.1765	0.810165	13618	0.206377	0.410373	0.00876248	1	0
K00010	iolG; myo-inositol 2-dehydrogenase [EC:1.1.1.18]	0.019	0.003	0	4.15708	0.00441825	0.00441825	0.240553	0.5	4	9	11.75	0.73691	212424	0.2875	30.2319	30.2319	1	0
K00012	UGDH, ugd; UDPglucose 6-dehydrogenase [EC:1.1.1.22]	5.12	3.018	4.21856e-05	3.17994	0.00134363	3.91862e-05	0.314471	0.705882	18	8	34.8889	0.818338	23488	0.132657	2.04306	0.0595848	6	0
K00013	hisD; histidinol dehydrogenase [EC:1.1.1.23]	6.952	2.241	1.91447e-05	3.56637	0.00010497	0.00272984	0.280397	0.619048	7	8	19.5714	0.786136	1184	0.182911	0.410433	10.6737	1	0
K00014	aroE; shikimate dehydrogenase [EC:1.1.1.25]	2.942	0.623	3.37447e-06	3.55015	2.7e-07	0	0.281678	0.9	5	8	70	0.787488	2	0.608696	0.00147798	0	6	0
K00015-K00018	gyaR; glyoxylate reductase [EC:1.1.1.26];hprA; glycerate dehydrogenase [EC:1.1.1.29]	0.162	0.045	0	2.80088	0.00079104	0.00213067	0.35703	0.473333	25	8	72	0.849926	69746	0.132597	0.866031	2.33265	10	0
K00016	LDH, ldh; L-lactate dehydrogenase [EC:1.1.1.27]	0.041	0.053	1.16025e-06	2.66593	0.00027264	0.0208958	0.375104	0.830303	66	8	94.2121	0.861173	23850	0.144055	0.113063	8.66542	3	0
K00019	E1.1.1.30, bdh; 3-hydroxybutyrate dehydrogenase [EC:1.1.1.30]	0.165	0.037	0	3.43879	0	0	0.2908	1	5	9	74	0.796767	0	0.418079	0	0	15	0
K00020	E1.1.1.31, mmsB; 3-hydroxyisobutyrate dehydrogenase [EC:1.1.1.31]	5.634	1.379	0	2.99263	2.77e-06	0	0.334155	0.909091	12	8	89.9167	0.833948	226	0.21719	0.00631791	0	15	0
K00021-K00054	E1.1.1.34; hydroxymethylglutaryl-CoA reductase (NADPH) [EC:1.1.1.34];mvaA; hydroxymethylglutaryl-CoA reductase [EC:1.1.1.88]	1.424	0.367	6.6569e-06	2.60767	0.00058394	0.00150323	0.383484	0.955598	112	8	129.616	0.866028	24722	0.194327	0.1427	0.367351	1	0
K00022	HADH; 3-hydroxyacyl-CoA dehydrogenase [EC:1.1.1.35]	1.18	0.266	0.000250587	2.9351	0.00058481	1.7858e-05	0.340704	0.531092	35	8	78.4857	0.838741	68904	0.174413	0.457321	0.0139649	3	0
K00023	E1.1.1.36, phbB; acetoacetyl-CoA reductase [EC:1.1.1.36]	2.062	1.087	0.00140114	3.41962	3.22e-06	2.72127e-07	0.29243	0.87619	15	9	65.0667	0.798365	356	0.338889	0.00587543	0.00049654	10	0
K00024-K00025-K00026-K00051-K00116	mdh; malate dehydrogenase [EC:1.1.1.37];MDH1; malate dehydrogenase [EC:1.1.1.37];MDH2; malate dehydrogenase [EC:1.1.1.37];E1.1.1.82; malate dehydrogenase (NADP+) [EC:1.1.1.82];mqo; malate dehydrogenase (quinone) [EC:1.1.5.4]	17.732	13.143	0.00497967	2.86726	8.105e-05	1.08851e-05	0.348765	0.679654	22	8	88.4545	0.844395	6214	0.184665	0.100834	0.013542	15	0
K00027-K00028-K00029	E1.1.1.38, sfcA, maeA; malate dehydrogenase (oxaloacetate-decarboxylating) [EC:1.1.1.38];E1.1.1.39; malate dehydrogenase (decarboxylating) [EC:1.1.1.39];E1.1.1.40, maeB; malate dehydrogenase (oxaloacetate-decarboxylating)(NADP+) [EC:1.1.1.40]	27.996	7.791	0.000862989	2.68142	0.00021944	3.26552e-06	0.372937	0.865079	64	8	95.7344	0.859882	13938	0.150289	0.0938449	0.00139652	15	0
K00030	IDH3; isocitrate dehydrogenase (NAD+) [EC:1.1.1.41]	2.045	2.138	2.29042e-05	2.91224	0.00029042	0	0.343378	0.880193	46	9	109.957	0.840647	23850	0.213508	0.1728	0	10	0
K00031	IDH1, IDH2, icd; isocitrate dehydrogenase [EC:1.1.1.42]	12.361	22.206	0.000652773	2.72198	0.00293798	0.0130262	0.36738	0.640404	55	8	96.5273	0.856502	139506	0.155941	1.46205	6.48233	10	0
K00033	E1.1.1.44, PGD, gnd; 6-phosphogluconate dehydrogenase [EC:1.1.1.44]	0.303	0.088	0	3.15855	0.00054097	0.00910112	0.316601	0.432749	19	8	45.6316	0.82012	13908	0.150599	0.779282	13.1104	6	0
K00034	gdh; glucose 1-dehydrogenase [EC:1.1.1.47]	0.032	0.009	0	3.44764	5.847e-05	0.00564565	0.290053	0.666667	9	8	32.4444	0.79603	752	0.195448	0.177814	17.1691	3	0
K00036	G6PD, zwf; glucose-6-phosphate 1-dehydrogenase [EC:1.1.1.49]	0.531	0.153	0	3.33628	0.00023471	0.000372487	0.299735	0.457143	15	8	34.1333	0.80531	4188	0.164103	0.428268	0.679664	1	0
K00039	rbtD; ribitol 2-dehydrogenase [EC:1.1.1.56]	0	0.003	0	3.5236	0	0	0.283801	0	1	8	120	0.7897	0	0	0	0	1	0
K00040	uxuB; fructuronate reductase [EC:1.1.1.57]	0.007	0.006	0	4.5059	9.469e-05	0.00561068	0.221931	0	2	9	4	0.707842	4908	0.5	1.29583	76.7821	1	0
K00041	uxaB; tagaturonate reductase [EC:1.1.1.58]	0.043	0.018	0	4.5059	9.469e-05	0.00561068	0.221931	0	2	9	4	0.707842	4908	0.5	1.29583	76.7821	1	0
K00042	E1.1.1.60, garR; 2-hydroxy-3-oxopropionate reductase [EC:1.1.1.60]	2.609	0.821	0	3.03024	0.00011762	1.23364e-05	0.330007	0.772727	12	8	67.75	0.830814	11338	0.196377	0.268272	0.0281373	3	0
K00043	E1.1.1.61; 4-hydroxybutyrate dehydrogenase [EC:1.1.1.61]	0.107	0.012	0	3.24779	8.17e-06	0.00295203	0.307902	0.714286	7	9	70.8571	0.812684	616	0.260938	0.0319447	11.5424	1	0
K00044	HSD17B1; 17beta-estradiol 17-dehydrogenase [EC:1.1.1.62]	2.149	0.378	0	5.0708	0	0	0.197208	1	2	10	5.5	0.660767	0	0.611111	0	0	1	0
K00045	E1.1.1.67, mtlK; mannitol 2-dehydrogenase [EC:1.1.1.67]	0.018	0.004	0	3.43437	5.041e-05	0.00293679	0.291175	0.822222	10	8	33.1	0.797136	3110	0.179891	0.137972	8.038	1	0
K00048	fucO; lactaldehyde reductase [EC:1.1.1.77]	0.013	0.007	0	3.28245	8.7e-05	0.0347034	0.304651	0.533333	6	8	40.3333	0.809796	2414	0.195935	0.396865	158.305	1	0
K00049-K12972	GRHPR; glyoxylate/hydroxypyruvate reductase [EC:1.1.1.79 1.1.1.81];ghrA; gyoxylate/hydroxypyruvate reductase A [EC:1.1.1.79 1.1.1.81]	0.346	0.165	0	2.76622	0.00124171	0.00533795	0.361504	0.389163	29	8	65.2069	0.852815	88914	0.113206	1.17192	5.03792	10	0
K00050-K15893	ttuD; hydroxypyruvate reductase [EC:1.1.1.81];HPR1; hydroxypyruvate reductase 1	0.144	0.009	0	2.94912	8.567e-05	5.44253e-06	0.339085	0.80303	12	8	82.25	0.837574	7368	0.199636	0.195399	0.0124135	10	0
K00052	leuB; 3-isopropylmalate dehydrogenase [EC:1.1.1.85]	7.681	1.939	2.50696e-05	3.13053	0.00023973	0.00593454	0.319435	0.466667	16	9	68.875	0.822456	11450	0.200802	0.410088	10.1518	1	0
K00053	ilvC; ketol-acid reductoisomerase [EC:1.1.1.86]	9.5	5.002	0.00590981	3.64381	6.78e-06	0.00115168	0.274438	0.5	4	9	38.25	0.779683	196	0.493506	0.0463922	7.88038	1	0
K00055	E1.1.1.90; aryl-alcohol dehydrogenase [EC:1.1.1.90]	0.039	0.001	0	3.37463	0.00173155	0.0175763	0.296329	0.288889	10	8	20.6	0.802114	48472	0.155303	4.73925	48.1062	1	0
K00058	serA, PHGDH; D-3-phosphoglycerate dehydrogenase [EC:1.1.1.95]	9.639	4.28	0.000235802	3.15929	4.115e-05	0.0022222	0.316527	0.777778	9	8	52.8889	0.820059	2728	0.196932	0.125142	6.75795	1	0
K00059	fabG; 3-oxoacyl-[acyl-carrier protein] reductase [EC:1.1.1.100]	14.079	6.343	0.0017114	3.4882	5.3e-07	1.43683e-05	0.286681	0.911111	10	9	66.3	0.79265	8	0.45102	0.00145061	0.039326	1	0
K00060-K15789	tdh; threonine 3-dehydrogenase [EC:1.1.1.103];TDH; threonine 3-dehydrogenase [EC:1.1.1.103]	0.337	0.038	0	3.33555	2.075e-05	0.00152609	0.299801	0.7	5	9	55	0.805371	1272	0.245536	0.113586	8.3538	1	0
K00065	kduD; 2-deoxy-D-gluconate 3-dehydrogenase [EC:1.1.1.125]	0.379	0.061	0	3.54204	0.00147493	0.00147493	0.282324	0.5	4	8	30.25	0.788164	31302	0.263158	10.0922	10.0922	1	0
K00066	algD; GDP-mannose 6-dehydrogenase [EC:1.1.1.132]	0.039	0.006	0	3.89971	0	0	0.25643	1	6	9	17.3333	0.758358	0	0.284153	0	0	21	0
K00067	rfbD; dTDP-4-dehydrorhamnose reductase [EC:1.1.1.133]	4.363	1.877	0	5.23304	0	4.35403e-06	0.191094	1	2	10	3.5	0.647247	0	0.875	0	0.0595848	1	0
K00068	srlD; sorbitol-6-phosphate 2-dehydrogenase [EC:1.1.1.140]	0	0.004	0	3.04204	0.00059902	0.000988999	0.328727	0.79085	18	8	53.3889	0.82983	31828	0.148302	0.910843	1.50383	3	0
K00074	paaH, hbd, fadB, mmgB; 3-hydroxybutyryl-CoA dehydrogenase [EC:1.1.1.157]	1.702	0.686	0.00027451	3.33038	2.751e-05	2.17701e-07	0.300266	0.75	25	9	74.44	0.805801	2102	0.332321	0.0301179	0.000238339	10	0
K00075	murB; UDP-N-acetylmuramate dehydrogenase [EC:1.3.1.98]	4.241	0.827	0	3.95723	1.828e-05	0.00394366	0.252702	0	2	9	14	0.753564	200	0.5	0.250162	53.969	1	0
K00077	panE, apbA; 2-dehydropantoate 2-reductase [EC:1.1.1.169]	0.382	0.133	0	3.2972	1.9e-05	0.00178356	0.303288	0.333333	3	8	65.6667	0.808567	1262	0.358974	0.173343	16.2721	1	0
K00083	E1.1.1.195; cinnamyl-alcohol dehydrogenase [EC:1.1.1.195]	0.407	0.091	0	4.53319	0	0	0.220595	0	1	10	2	0.705568	0	0	0	0	1	0
K00086	dhaT; 1,3-propanediol dehydrogenase [EC:1.1.1.202]	0.065	0.052	0	3.34661	5.666e-05	0.00186501	0.29881	0.5	4	9	53.25	0.804449	2170	0.269036	0.387696	12.7613	1	0
K00087-K11177-K11178-K13480-K13481-K13482-K13483	ygeS, xdhA; xanthine dehydrogenase molybdenum-binding subunit [EC:1.17.1.4];yagR; xanthine dehydrogenase YagR molybdenum-binding subunit [EC:1.17.1.4];yagS; xanthine dehydrogenase YagS FAD-binding subunit [EC:1.17.1.4];ygeU, xdhC; xanthine dehydrogenase iron-sulfur-binding subunit;xdhA; xanthine dehydrogenase small subunit [EC:1.17.1.4];xdhB; xanthine dehydrogenase large subunit [EC:1.17.1.4];yag…	1.025	0.223	0	3.50664	6.65e-06	0	0.285174	0.916667	9	8	24.8889	0.791114	370	0.256586	0.0202234	0	1	0
K00088	guaB; IMP dehydrogenase [EC:1.1.1.205]	11.774	5.142	0.000578424	3.06047	8.946e-05	3.09136e-05	0.326747	0.772727	12	8	56.25	0.828294	3712	0.162572	0.204043	0.0705087	1	0
K00090-K06152	E1.1.1.215; gluconate 2-dehydrogenase [EC:1.1.1.215];E1.1.99.3G; gluconate 2-dehydrogenase gamma chain [EC:1.1.99.3]	0.171	0.044	0	3.53835	0	0	0.282618	1	2	8	59.5	0.788471	0	0.508547	0	0	3	0
K00096	araM, egsA; glycerol-1-phosphate dehydrogenase [NAD(P)+] [EC:1.1.1.261]	0.03	0.012	0	3.33333	0	0	0.3	1	11	8	34.9091	0.805556	0	0.189723	0	0	66	0
K00097	pdxA; 4-hydroxythreonine-4-phosphate dehydrogenase [EC:1.1.1.262]	4.775	0.732	0	3.58333	4.639e-05	0.0219441	0.27907	0.333333	3	9	36.6667	0.784722	1718	0.342767	0.423231	200.203	1	0
K00099	dxr; 1-deoxy-D-xylulose-5-phosphate reductoisomerase [EC:1.1.1.267]	5.68	1.006	0	3.83776	1.628e-05	0.00149017	0.260569	0.333333	3	8	12	0.76352	556	0.364583	0.148528	13.5953	1	0
K00100	E1.1.1.-	25.105	6.278	0.000435856	2.54499	0.0109609	0.0838979	0.39293	0.841463	124	8	122.887	0.871251	339172	0.172837	2.41936	18.5184	1	0
K00101	E1.1.2.3, lldD; L-lactate dehydrogenase (cytochrome) [EC:1.1.2.3]	1.263	0.251	1.14345e-07	2.68437	4.538e-05	1.26992e-06	0.372527	0.942076	61	8	97.4426	0.859636	2378	0.153212	0.0203615	0.0005698	10	0
K00102-K03777-K03778	E1.1.2.4, dld; D-lactate dehydrogenase (cytochrome) [EC:1.1.2.4];dld; D-lactate dehydrogenase [EC:1.1.1.28];ldhA; D-lactate dehydrogenase [EC:1.1.1.28]	1.418	0.347	0	2.66667	0.00123587	3.46508e-05	0.375	0.906928	62	8	94.2258	0.861111	43170	0.146313	0.545577	0.0152966	6	0
K00103	E1.1.3.8; L-gulonolactone oxidase [EC:1.1.3.8]	0.167	0.012	0	4.30383	0.00013811	0.00449771	0.232351	0.333333	3	9	9	0.72468	4596	0.361111	1.26002	41.0341	1	0
K00104-K11472-K11473-K11517	glcD; glycolate oxidase [EC:1.1.3.15];glcE; glycolate oxidase FAD binding subunit;glcF; glycolate oxidase iron-sulfur subunit;HAO; (S)-2-hydroxy-acid oxidase [EC:1.1.3.15]	5.405	1.117	1.14345e-07	3.12094	0.00013353	1.67872e-05	0.320416	0.761905	15	9	70.2	0.823255	8224	0.18973	0.243648	0.030631	15	0
K00106	XDH; xanthine dehydrogenase/oxidase [EC:1.17.1.4 1.17.3.2]	0.196	0.022	0	3.43289	6.702e-05	0.020133	0.2913	0.755556	10	8	26.2	0.797259	1946	0.201538	0.183434	55.1039	1	0
K00108-K00499	E1.1.99.1, betA, CHDH; choline dehydrogenase [EC:1.1.99.1];E1.14.15.7; choline monooxygenase [EC:1.14.15.7]	7.741	1.649	2.19539e-05	3.33923	8.75e-06	0.00882341	0.29947	0.5	4	8	46.25	0.805064	220	0.314626	0.0598719	60.3742	3	0
K00109	E1.1.99.2; 2-hydroxyglutarate dehydrogenase [EC:1.1.99.2]	0.169	0.017	0	2.9115	2.391e-05	0	0.343465	0.957717	44	9	116.182	0.840708	2456	0.224289	0.0148731	0	1	0
K00114	exaA; alcohol dehydrogenase (cytochrome c) [EC:1.1.2.8]	0.3	0.181	0.000538688	2.94469	6.683e-05	0.000796841	0.339594	0.938406	24	8	63.125	0.837942	5810	0.152108	0.076214	0.908731	3	0
K00117	gcd; quinoprotein glucose dehydrogenase [EC:1.1.5.2]	0.183	0.072	0	3.4115	0.0001385	2.72127e-07	0.293126	0.771429	15	8	31.1333	0.799041	1394	0.166488	0.252716	0.00049654	3	0
K00119	E1.1.99.-	3.374	0.458	6.72445e-07	4.93142	0	0	0.202782	0	1	10	3	0.672382	0	0	0	0	1	0
K00121	frmA, ADH5, adhC; S-(hydroxymethyl)glutathione dehydrogenase / alcohol dehydrogenase [EC:1.1.1.284 1.1.1.1]	6.871	2.028	2.9662e-05	2.89381	0.00160111	0.00304501	0.345566	0.541889	34	8	49.2941	0.842183	115506	0.108339	1.28889	2.45123	1	0
K00122-K00123-K00124-K00127-K05299-K08348-K15022	FDH; formate dehydrogenase [EC:1.2.1.2];E1.2.1.2A; formate dehydrogenase, alpha subunit [EC:1.2.1.2];E1.2.1.2B1; formate dehydrogenase, beta subunit;E1.2.1.2G; formate dehydrogenase, gamma subunit;E1.2.1.43A, fdhA; formate dehydrogenase alpha subunit [EC:1.2.1.43];fdnG; formate dehydrogenase-N, alpha subunit [EC:1.2.1.2];fdhB; formate dehydrogenase beta subunit [EC:1.2.1.43]	14.848	4.387	0.000183252	2.83038	0.00094752	4.89828e-05	0.353309	0.526667	25	8	42.28	0.847468	31224	0.0837228	1.03734	0.0536264	45	0
K00128	E1.2.1.3; aldehyde dehydrogenase (NAD+) [EC:1.2.1.3]	15.82	4.911	0.000978775	2.39381	0.0241967	0.104881	0.417745	0.20542	144	8	70.8194	0.88385	1344182	0.0837027	4.59905	19.9348	1	0
K00129	E1.2.1.5; aldehyde dehydrogenase (NAD(P)+) [EC:1.2.1.5]	2.891	0.639	0.000136439	2.55973	0.00740967	0.0538976	0.390666	0.339301	69	8	61.1014	0.870022	264064	0.0845879	2.93917	21.3794	1	0
K00130	betB, gbsA; betaine-aldehyde dehydrogenase [EC:1.2.1.8]	2.63	0.575	0.000110257	3.35546	0	0	0.298022	1	2	8	71	0.803712	0	0.510791	0	0	1	0
K00131	E1.2.1.9, gapN; glyceraldehyde-3-phosphate dehydrogenase (NADP) [EC:1.2.1.9]	3.066	0.781	0	2.97419	0.00028373	5.44253e-07	0.336226	0.613333	25	8	45.8	0.835484	17848	0.115949	0.310628	0.000595848	36	0
K00132-K04073	E1.2.1.10; acetaldehyde dehydrogenase (acetylating) [EC:1.2.1.10];mhpF; acetaldehyde dehydrogenase [EC:1.2.1.10]	0.088	0.035	0	2.50221	0.00356407	3.98031e-05	0.399646	0.670147	143	8	114.699	0.874816	239082	0.153547	0.682158	0.00761825	3	0
K00133	asd; aspartate-semialdehyde dehydrogenase [EC:1.2.1.11]	8.601	4.21	7.54561e-05	3.14086	1.042e-05	0.000188606	0.318385	0.722222	9	8	75.4444	0.821595	250	0.240269	0.0316884	0.573572	6	0
K00134-K00150-K05298-K10705	GAPDH, gapA; glyceraldehyde 3-phosphate dehydrogenase [EC:1.2.1.12];gap2; glyceraldehyde-3-phosphate dehydrogenase (NAD(P)) [EC:1.2.1.59];GAPA; glyceraldehyde-3-phosphate dehydrogenase (NADP+) (phosphorylating) [EC:1.2.1.13];GAPDHS; glyceraldehyde-3-phosphate dehydrogenase, spermatogenic [EC:1.2.1.12]	23.693	11.512	0.0033271	2.97788	0.00011816	1.95931e-05	0.33581	0.771429	21	8	47.5238	0.835177	8576	0.120619	0.154002	0.0255364	6	0
K00135-K00139	E1.2.1.16, gabD; succinate-semialdehyde dehydrogenase (NADP+) [EC:1.2.1.16];ALDH5A1; succinate-semialdehyde dehydrogenase [EC:1.2.1.24]	5.47	0.956	4.29826e-05	3.12832	0.00011211	9.57886e-05	0.319661	0.529412	17	9	55.3529	0.82264	8180	0.166225	0.180497	0.15422	21	0
K00137	prr; aminobutyraldehyde dehydrogenase [EC:1.2.1.19]	0.617	0.167	8.36304e-05	3.0767	7.44e-06	0	0.325024	0.80303	12	8	83.3333	0.826942	310	0.248016	0.0169694	0	36	0
K00140	mmsA, iolA, ALDH6A1; malonate-semialdehyde dehydrogenase (acetylating) / methylmalonate-semialdehyde dehydrogenase [EC:1.2.1.18 1.2.1.27]	2.567	0.493	1.76106e-05	2.53835	0.00340793	0.00039032	0.393957	0.701074	139	8	117.885	0.871804	206824	0.163275	0.671043	0.0768566	3	0
K00141	xylC; benzaldehyde dehydrogenase (NAD) [EC:1.2.1.28]	0.169	0.017	1.07379e-06	3.22124	0.00246163	0.00625611	0.31044	0.360294	17	7	34.5294	0.814897	90050	0.146311	3.96322	10.0723	1	0
K00143	LYS2; L-aminoadipate-semialdehyde dehydrogenase [EC:1.2.1.31]	0	0.017	0	2.73083	0.00058054	7.166e-05	0.36619	0.725462	38	7	92.9474	0.855765	39752	0.159156	0.418142	0.0516141	1	0
K00145	argC; N-acetyl-gamma-glutamyl-phosphate reductase [EC:1.2.1.38]	6.957	2.431	0.000148749	3.30015	3.4e-07	4.84748e-05	0.303017	0.8	6	8	88.1667	0.808321	20	0.436469	0.00155097	0.221126	6	0
K00146	feaB; phenylacetaldehyde dehydrogenase [EC:1.2.1.39]	1.652	0.261	0.00011133	3.22566	6.093e-05	5.28651e-05	0.310014	0.571429	8	9	42	0.814528	3710	0.168675	0.208457	0.180865	10	0
K00147	proA; glutamate-5-semialdehyde dehydrogenase [EC:1.2.1.41]	6.78	2.152	5.55469e-05	3.29351	0	0.000732565	0.303627	1	5	8	128	0.808874	0	0.615385	0	4.01006	3	0
K00148	fdhA; glutathione-independent formaldehyde dehydrogenase [EC:1.2.1.46]	0	0.003	0	2.87684	0.00105619	4.35403e-06	0.347603	0.5	32	9	38.3438	0.843596	37134	0.0784126	0.903373	0.00372405	136	0
K00149	ALDH9A1; aldehyde dehydrogenase family 9 member A1 [EC:1.2.1.47 1.2.1.3]	0.627	0.156	8.38173e-06	2.48451	0.00927191	0.00227753	0.402493	0.214183	99	8	56.9394	0.876291	604306	0.0729992	2.56336	0.629656	3	0
K00151	hpaE, hpcC; 5-carboxymethyl-2-hydroxymuconic-semialdehyde dehydrogenase [EC:1.2.1.60]	1.236	0.231	2.99768e-05	4.56711	0	0	0.218957	1	2	10	6.5	0.702741	0	0.722222	0	0	1	0
K00155	E1.2.1.-	10.021	3.156	0.00058454	3.32006	0.00028939	0.0350692	0.301199	0.327273	11	9	63.4545	0.806662	11004	0.273119	0.720055	87.2585	1	0
K00156	poxB; pyruvate dehydrogenase (quinone) [EC:1.2.5.1]	0.113	0.025	0	2.5472	0.00237625	2.17701e-06	0.392588	0.578109	88	8	89.2386	0.871067	94384	0.12092	0.739068	0.0006771	435	0
K00157	AOX; aldehyde oxidase [EC:1.2.3.1]	0.144	0.009	0	2.76032	0.00424364	0.0786976	0.362276	0.307692	26	8	50.6538	0.853306	115020	0.0887314	4.46725	82.8443	1	0
K00158	E1.2.3.3, poxL; pyruvate oxidase [EC:1.2.3.3]	0.074	0.012	0	2.67404	0.00013464	1.57833e-05	0.373966	0.887353	63	8	99.1905	0.860497	7360	0.153784	0.0584936	0.00685699	10	0
K00161-K00162-K00163	PDHA, pdhA; pyruvate dehydrogenase E1 component subunit alpha [EC:1.2.4.1];PDHB, pdhB; pyruvate dehydrogenase E1 component subunit beta [EC:1.2.4.1];aceE; pyruvate dehydrogenase E1 component [EC:1.2.4.1]	18.685	8.291	0.000196061	2.67478	0.00014062	0.011141	0.373863	0.847596	65	8	100.215	0.860435	10210	0.156099	0.0592118	4.69122	1	0
K00164	OGDH, sucA; 2-oxoglutarate dehydrogenase E1 component [EC:1.2.4.2]	16.303	10.412	0.000820844	2.46165	0.00926367	0.0377124	0.406231	0.536848	163	8	117.239	0.878196	719946	0.148029	1.5555	6.33244	1	0
K00166-K00167-K11381	E1.2.4.4A, bkdA1; 2-oxoisovalerate dehydrogenase E1 component, alpha subunit [EC:1.2.4.4];E1.2.4.4B, bkdA2; 2-oxoisovalerate dehydrogenase E1 component, beta subunit [EC:1.2.4.4];E1.2.4.4C, bkdA; 2-oxoisovalerate dehydrogenase E1 component [EC:1.2.4.4]	2.18	0.91	0	2.90044	0.00018851	0.0133631	0.344775	0.491228	19	8	86.5263	0.84163	15520	0.196205	0.271554	19.2499	1	0
K00169-K00170-K00171-K00172	porA; pyruvate ferredoxin oxidoreductase, alpha subunit [EC:1.2.7.1];porB; pyruvate ferredoxin oxidoreductase, beta subunit [EC:1.2.7.1];porD; pyruvate ferredoxin oxidoreductase, delta subunit [EC:1.2.7.1];porG; pyruvate ferredoxin oxidoreductase, gamma subunit [EC:1.2.7.1]	0.475	0.341	8.19376e-05	2.43289	0.00755535	0.000618228	0.411034	0.512523	181	8	111.74	0.880592	428410	0.138808	1.14249	0.0934856	3	0
K00174-K00175-K00176-K00177	korA; 2-oxoglutarate ferredoxin oxidoreductase subunit alpha [EC:1.2.7.3];korB; 2-oxoglutarate ferredoxin oxidoreductase subunit beta [EC:1.2.7.3];korD; 2-oxoglutarate ferredoxin oxidoreductase subunit delta [EC:1.2.7.3];korG; 2-oxoglutarate ferredoxin oxidoreductase subunit gamma [EC:1.2.7.3]	2.779	1.349	1.3786e-05	2.48083	0.00281156	0	0.403092	0.618455	151	8	122.682	0.876598	337092	0.156682	0.509619	0	171	0
K00186-K00187	vorA; 2-oxoisovalerate ferredoxin oxidoreductase, alpha subunit [EC:1.2.7.7];vorB; 2-oxoisovalerate ferredoxin oxidoreductase, beta subunit [EC:1.2.7.7]	0.083	0.04	0	2.58997	0.00201839	0.000422975	0.386105	0.813711	122	8	121.852	0.867502	128552	0.178932	0.452814	0.0948921	6	0
K00192-K00195	cdhA; acetyl-CoA decarbonylase/synthase complex subunit alpha [EC:1.2.7.4];cdhB; acetyl-CoA decarbonylase/synthase complex subunit epsilon	0	0.014	0	3.02286	9.167e-05	0.00756751	0.330812	0.822222	10	8	45	0.831428	6130	0.134328	0.250901	20.7123	3	0
K00193	cdhC; acetyl-CoA decarbonylase/synthase complex subunit beta [EC:2.3.1.-]	0	0.003	0	2.57522	0.00188	2.44914e-05	0.388316	0.857524	123	8	124.333	0.868732	95542	0.179155	0.418338	0.00544983	1	0
K00194-K00197	cdhD, acsD; acetyl-CoA decarbonylase/synthase complex subunit delta [EC:2.1.1.245];cdhE, acsC; acetyl-CoA decarbonylase/synthase complex subunit gamma [EC:2.1.1.245]	0	0.032	0	2.47861	0.00715507	0.000502306	0.403451	0.643966	145	8	112.821	0.876782	347326	0.148448	1.35058	0.0948146	1	0
K00198-K03518-K03519-K03520	cooS, acsA; carbon-monoxide dehydrogenase catalytic subunit [EC:1.2.99.2 1.2.7.4];E1.2.99.2S, coxS; carbon-monoxide dehydrogenase small subunit [EC:1.2.99.2];E1.2.99.2M, cutM, coxM; carbon-monoxide dehydrogenase medium subunit [EC:1.2.99.2];E1.2.99.2L, cutL, coxL; carbon-monoxide dehydrogenase large subunit [EC:1.2.99.2]	0.347	0.132	0	2.95649	0.00038024	0.0250893	0.338239	0.525641	13	8	49.3077	0.836959	16240	0.125465	0.800551	52.8225	3	0
K00200-K00203-K00205-K11260-K11261	fwdA, fmdA; formylmethanofuran dehydrogenase subunit A [EC:1.2.99.5];fwdD, fmdD; formylmethanofuran dehydrogenase subunit D [EC:1.2.99.5];fwdF, fmdF; 4Fe-4S ferredoxin;fwdG; 4Fe-4S ferredoxin;fwdE, fmdE; formylmethanofuran dehydrogenase subunit E [EC:1.2.99.5]	0.019	0.047	0	3.00442	0	0	0.332842	1	16	9	48.5	0.832965	0	0.119458	0	0	136	0
K00207	E1.3.1.2, DPYD; dihydropyrimidine dehydrogenase (NADP+) [EC:1.3.1.2]	0.13	0.046	0	3.43289	0.00026443	0.00304437	0.2913	0.709091	11	8	25.8182	0.797259	5000	0.161807	0.65795	7.57495	1	0
K00208	fabI; enoyl-[acyl-carrier protein] reductase I [EC:1.3.1.9 1.3.1.10]	5.481	1.801	0.000329682	3.45723	0.00015475	0.0304851	0.289249	0.6	15	9	38.8667	0.795231	2806	0.256954	0.282367	55.6252	1	0
K00209	fabV; enoyl-[acyl-carrier protein] reductase [EC:1.3.1.-]	0.051	0.011	0	3.51549	2.2e-07	0	0.284456	0.944444	9	9	56.5556	0.790376	4	0.412814	0.000669044	0	28	0
K00210-K00211-K04517	E1.3.1.12; prephenate dehydrogenase [EC:1.3.1.12];TYR1; prephenate dehydrogenase (NADP+) [EC:1.3.1.13];tyrA2; prephenate dehydrogenase [EC:1.3.1.12]	10.013	1.851	4.25138e-05	3.34661	1.398e-05	2.98562e-06	0.29881	0.846154	13	9	60.6923	0.804449	710	0.301952	0.0294333	0.00628587	36	0
K00213	DHCR7; 7-dehydrocholesterol reductase [EC:1.3.1.21]	0.022	0.003	0	3.45944	0.00147493	0.00147493	0.289064	0.5	4	9	37.5	0.795047	32102	0.26049	10.0922	10.0922	1	0
K00215	dapB; 4-hydroxy-tetrahydrodipicolinate reductase [EC:1.17.1.8]	4.423	2.336	0.000816421	3.28024	6.6e-07	0.00649025	0.304856	0.5	4	9	101	0.80998	22	0.3875	0.00451605	44.4095	1	0
K00217	E1.3.1.32; maleylacetate reductase [EC:1.3.1.32]	0.065	0.019	0	3.86578	0.00030796	0.00567803	0.25868	0.333333	4	8	15.5	0.761185	6304	0.267241	2.10722	38.8519	1	0
K00218	E1.3.1.33, por; protochlorophyllide reductase [EC:1.3.1.33]	0.101	0.015	0	5.16962	0.00310631	0.0196494	0.193438	0.5	4	9	3	0.652532	92496	0.55	21.2549	134.451	1	0
K00220	tyrC; cyclohexadieny/prephenate dehydrogenase [EC:1.3.1.43 1.3.1.12]	7.496	1.33	4.25138e-05	3.24189	8.849e-05	1.28185e-05	0.308462	0.662338	22	9	45.7727	0.813176	3618	0.174041	0.11009	0.0159473	15	0
K00224	E1.3.1.-	0.175	0.076	0	4.78835	0	0	0.20884	0	1	10	9	0.684304	0	0	0	0	1	0
K00226-K00254	pyrD; dihydroorotate dehydrogenase (fumarate) [EC:1.3.98.1];DHODH; dihydroorotate dehydrogenase [EC:1.3.5.2]	7.222	1.471	5.6651e-05	3.32596	0.00038255	0.0133408	0.300665	0.333333	4	8	56.5	0.80617	20512	0.264019	2.6176	91.2842	3	0
K00227	SC5DL, ERG3; lathosterol oxidase [EC:1.14.21.6]	0.076	0.023	0	4.4587	0	0	0.224281	0	1	10	4	0.711775	0	0	0	0	1	0
K00228-K02495	hemF, CPOX; coproporphyrinogen III oxidase [EC:1.3.3.3];hemN, hemZ; oxygen-independent coproporphyrinogen III oxidase [EC:1.3.99.22]	19.161	4.353	1.91362e-05	5.2382	1.054e-05	0.00935976	0.190905	0	2	9	4	0.646817	44	0.5	0.14424	128.088	1	0
K00231	PPOX, hemY; oxygen-dependent protoporphyrinogen oxidase [EC:1.3.3.4]	0.048	0.001	0	5.2382	1.022e-05	0.0105884	0.190905	0.333333	3	9	2.66667	0.646817	34	0.466667	0.0932405	96.6014	1	0
K00232	E1.3.3.6, ACOX1, ACOX3; acyl-CoA oxidase [EC:1.3.3.6]	0.033	0.02	0	3.29499	0.00017693	3.98756e-05	0.303492	0.609848	33	9	73.3333	0.808751	34448	0.304288	0.146745	0.0330726	1	0
K00234-K00235-K00237-K00239-K00240-K00241-K00242-K00244-K00245-K00246-K00247	SDHA, SDH1; succinate dehydrogenase (ubiquinone) flavoprotein subunit [EC:1.3.5.1];SDHB, SDH2; succinate dehydrogenase (ubiquinone) iron-sulfur subunit [EC:1.3.5.1];SDHD, SDH4; succinate dehydrogenase (ubiquinone) membrane anchor subunit;sdhA; succinate dehydrogenase flavoprotein subunit [EC:1.3.99.1];sdhB; succinate dehydrogenase iron-sulfur subunit [EC:1.3.99.1];sdhC; succinate dehydrogenase cy…	32.749	20.246	0.00245228	3.01844	0.00019924	7.25671e-06	0.331297	0.505263	20	8	55.65	0.831797	14870	0.143059	0.27266	0.00993081	45	0
K00248-K09478	ACADS, bcd; butyryl-CoA dehydrogenase [EC:1.3.8.1];ACADSB; short/branched chain acyl-CoA dehydrogenase [EC:1.3.99.12]	21.097	10.34	0.00125419	3.31268	0.00015722	0	0.30187	0.590909	33	9	72.8485	0.807276	33148	0.319511	0.130397	0	6	0
K00249	ACADM, acd; acyl-CoA dehydrogenase [EC:1.3.8.7]	64.921	31.607	0.0017001	2.99189	0.0013393	0.000460275	0.334237	0.502722	58	8	87.4138	0.834009	182900	0.222427	0.632011	0.217202	6	0
K00251	AKR1D1; 3-oxo-5-beta-steroid 4-dehydrogenase [EC:1.3.1.3]	0.004	0.01	0	5.3326	0	0	0.187526	1	5	11	5.8	0.63895	0	0.644444	0	0	1	0
K00252	GCDH, gcdH; glutaryl-CoA dehydrogenase [EC:1.3.8.6]	1.86	0.959	2.74405e-05	3.22861	0.00029372	2.23144e-05	0.30973	0.675325	22	9	52.7727	0.814282	31198	0.18135	0.365414	0.0277611	6	0
K00253	IVD, ivd; isovaleryl-CoA dehydrogenase [EC:1.3.8.4]	13.293	3.228	0.000221394	3.49705	4.09e-06	0	0.285955	0.745455	11	9	66.9091	0.791912	278	0.380165	0.0101767	0	6	0
K00255-K07512	ACADL; long-chain-acyl-CoA dehydrogenase [EC:1.3.8.8];MECR, NRBF1; mitochondrial trans-2-enoyl-CoA reductase [EC:1.3.1.38]	11.394	5.51	0.000118261	3.46091	1.453e-05	0	0.288941	0.777778	19	9	68.0526	0.794924	946	0.367852	0.0209308	0	21	0
K00257	E1.3.99.-	52.599	36.032	0.00183539	3.51401	0.00109043	0.00986877	0.284575	0.472222	9	9	77	0.790499	129532	0.461078	3.31612	30.012	1	0
K00258	E1.3.-.-	1.229	0.478	0	3.32227	0.00097491	0.00200486	0.300999	0.266667	6	8	38.3333	0.806477	30440	0.18438	4.44721	9.14549	1	0
K00259	ald; alanine dehydrogenase [EC:1.4.1.1]	0.687	0.317	0	2.65708	0.00031933	1.08851e-07	0.376353	0.840093	66	8	90.6667	0.86191	42304	0.139059	0.132425	4.514e-05	136	0
K00260-K00261-K00262-K15371	gudB, rocG; glutamate dehydrogenase [EC:1.4.1.2];GLUD1_2, gdhA; glutamate dehydrogenase (NAD(P)+) [EC:1.4.1.3];E1.4.1.4, gdhA; glutamate dehydrogenase (NADP+) [EC:1.4.1.4];GDH2; glutamate dehydrogenase [EC:1.4.1.2]	11.118	5.903	0.000227996	2.56637	0.00146625	0	0.389655	0.679598	107	8	107.14	0.869469	140544	0.145571	0.375059	0	171	0
K00263	E1.4.1.9; leucine dehydrogenase [EC:1.4.1.9]	0.216	0.29	0	3.1792	0.00019524	0.00170667	0.314544	0.549451	14	9	51.2857	0.8184	9666	0.165973	0.381694	3.33654	3	0
K00264-K00265-K00266	GLT1; glutamate synthase (NADPH/NADH) [EC:1.4.1.13 1.4.1.14];gltB; glutamate synthase (NADPH/NADH) large chain [EC:1.4.1.13 1.4.1.14];gltD; glutamate synthase (NADPH/NADH) small chain [EC:1.4.1.13 1.4.1.14]	59.258	33.726	0.00303841	2.5649	0.00158324	2.72127e-06	0.389879	0.663778	109	8	105.67	0.869592	159558	0.143573	0.397553	0.000683312	171	0
K00270	pdh; phenylalanine dehydrogenase [EC:1.4.1.20]	0.049	0.055	0	3.21903	0.00015968	1.55501e-07	0.310653	0.578348	27	9	44.7778	0.815081	8024	0.156566	0.161868	0.000157632	45	0
K00271	vdh; valine dehydrogenase (NAD+) [EC:1.4.1.23]	0.105	0.08	0	3.18289	2.14e-05	0	0.31418	0.818182	11	9	63.7273	0.818092	2302	0.207581	0.0532471	0	21	0
K00273	E1.4.3.3, DAO; D-amino-acid oxidase [EC:1.4.3.3]	0.137	6.72	0	2.90044	0.00241605	0.0150669	0.344775	0.453968	36	9	59.8611	0.84163	119880	0.117727	1.83687	11.4551	1	0
K00274	MAO, aofH; monoamine oxidase [EC:1.4.3.4]	0.433	0.093	0	2.87242	0.00302959	0.218996	0.348139	0.240741	28	8	45.8214	0.843965	108800	0.0936313	2.96142	214.068	1	0
K00275	pdxH, PNPO; pyridoxamine 5'-phosphate oxidase [EC:1.4.3.5]	3.739	0.79	0	3.18142	0.00010769	0.014523	0.314325	0.5	5	8	51.4	0.818215	4150	0.215063	0.589495	79.4991	1	0
K00276	E1.4.3.21, AOC2, AOC3, tynA; primary-amine oxidase [EC:1.4.3.21]	0	0.016	0	2.94395	0.00271097	0.0513239	0.339679	0.279365	36	8	34.6944	0.838004	92358	0.082803	2.06109	39.0204	1	0
K00278	nadB; L-aspartate oxidase [EC:1.4.3.16]	10.188	3.334	0	2.80088	0.00159429	7.98238e-06	0.35703	0.565385	40	8	80.35	0.849926	66518	0.151843	1.09089	0.00546194	1	0
K00281-K00282-K00283	GLDC, gcvP; glycine dehydrogenase [EC:1.4.4.2];gcvPA; glycine dehydrogenase subunit 1 [EC:1.4.4.2];gcvPB; glycine dehydrogenase subunit 2 [EC:1.4.4.2]	18.527	4.292	9.93158e-05	3.00737	3.38e-06	7.67397e-05	0.332516	0.935065	22	9	71.4545	0.832719	116	0.166561	0.00420503	0.0954712	1	0
K00284	E1.4.7.1; glutamate synthase (ferredoxin) [EC:1.4.7.1]	26.958	14.581	0.00123492	2.60103	0.00024618	0	0.384463	0.831131	95	8	113.032	0.866581	55644	0.158308	0.0709258	0	378	0
K00285	dadA; D-amino-acid dehydrogenase [EC:1.4.99.1]	0.562	0.276	0	3.31195	0	0	0.301937	1	10	9	82.8	0.807338	0	0.350847	0	0	1	0
K00286	E1.5.1.2, proC; pyrroline-5-carboxylate reductase [EC:1.5.1.2]	3.079	0.693	0	3.63201	0.00013152	0.00262265	0.27533	0.694444	9	9	34.4444	0.780666	19212	0.355097	0.399967	7.97576	3	0
K00287	folA; dihydrofolate reductase [EC:1.5.1.3]	1.539	0.353	3.28595e-05	3.04204	1.836e-05	0	0.328727	0.949275	24	8	59.125	0.82983	1446	0.161986	0.020938	0	1	0
K00288	MTHFD; methylenetetrahydrofolate dehydrogenase (NADP+) / methenyltetrahydrofolate cyclohydrolase / formyltetrahydrofolate synthetase [EC:1.5.1.5 3.5.4.9 6.3.4.3]	1.228	0.211	4.67876e-06	2.85619	0.00151685	0.000119705	0.350116	0.477298	43	8	50.2093	0.845317	52050	0.0994244	0.965493	0.0761939	28	0
K00289	E1.5.1.6, FTHFD; formyltetrahydrofolate dehydrogenase [EC:1.5.1.6]	0.286	0.059	1.1932e-05	3.04204	1.58e-05	0	0.328727	0.967391	24	8	59.1667	0.82983	1650	0.1621	0.0180186	0	36	0
K00290	LYS1; saccharopine dehydrogenase (NAD+, L-lysine forming) [EC:1.5.1.7]	0.888	0.653	0	2.74115	0.00121132	3.26552e-06	0.36481	0.762353	51	8	103.922	0.854904	86934	0.172627	0.650075	0.0017525	3	0
K00292-K00293	E1.5.1.9; saccharopine dehydrogenase (NAD+, L-glutamate forming) [EC:1.5.1.9];LYS9; saccharopine dehydrogenase (NADP+, L-glutamate forming) [EC:1.5.1.10]	0.341	0.067	0	2.62537	0.00016068	0.000756185	0.380899	0.940641	83	8	113.976	0.864553	15968	0.162823	0.0529857	0.249359	3	0
K00294	E1.2.1.88; 1-pyrroline-5-carboxylate dehydrogenase [EC:1.2.1.88]	1.431	0.623	0	2.66003	0.0008304	0.00317223	0.375936	0.921113	84	8	111.702	0.861664	81112	0.169246	0.270572	1.03362	3	0
K00297	metF, MTHFR; methylenetetrahydrofolate reductase (NADPH) [EC:1.5.1.20]	5.284	1.028	1.39553e-05	3.17994	3.208e-05	0.000844775	0.314471	0.89011	14	8	56.6429	0.818338	3024	0.200151	0.0627164	1.65154	15	0
K00299	ssuE; FMN reductase [EC:1.5.1.38]	0.307	0.145	0	3.53392	3.194e-05	0.00436094	0.282972	0.5	4	8	32.75	0.78884	1530	0.266393	0.218549	29.8397	1	0
K00300	E1.5.1.-	0.171	0.076	0	3.42847	0.00285226	0.0115381	0.291676	0.466667	6	9	56.8333	0.797628	131686	0.317505	13.0111	52.6328	3	0
K00301-K00302-K00303-K00314	E1.5.3.1; sarcosine oxidase [EC:1.5.3.1];soxA; sarcosine oxidase, subunit alpha [EC:1.5.3.1];soxB; sarcosine oxidase, subunit beta [EC:1.5.3.1];SARDH; sarcosine dehydrogenase [EC:1.5.8.3]	0.073	0.061	0	2.87389	0.00193374	6.53104e-06	0.34796	0.501502	37	9	50.3784	0.843842	65124	0.0999571	1.43044	0.0048312	1	0
K00315	DMGDH; dimethylglycine dehydrogenase [EC:1.5.8.4]	0.027	0.02	0	3.30605	0	0	0.302476	1	16	9	30.1875	0.807829	0	0.180763	0	0	1	0
K00316	spdH; spermidine dehydrogenase [EC:1.5.99.6]	0	0.004	0	3.07965	0.00060145	0.000221293	0.324713	0.505495	14	8	50.3571	0.826696	19248	0.153061	1.17583	0.432629	6	0
K00318	E1.5.99.8; proline dehydrogenase [EC:1.5.99.8]	0.226	0.118	0	3.37684	9.076e-05	1.81418e-05	0.296135	0.666667	10	9	59.9	0.80193	6762	0.263877	0.24841	0.049654	3	0
K00319-K13942	mtd; methylenetetrahydromethanopterin dehydrogenase [EC:1.5.99.9];hmd; 5,10-methenyltetrahydromethanopterin hydrogenase [EC:1.12.98.2]	0	0.027	0	3.56121	0.00147493	0.00147493	0.280803	0.6	5	9	24.4	0.786566	44886	0.288095	8.07377	8.07375	1	0
K00320	mer; coenzyme F420-dependent N5,N10-methenyltetrahydromethanopterin reductase [EC:1.5.99.11]	0.203	0.07	0	3.33555	7.845e-05	0.00287366	0.299801	0.857143	7	9	56.7143	0.805371	4648	0.283571	0.306739	11.236	6	0
K00322-K00323-K00324-K00325	sthA, udhA; NAD(P) transhydrogenase [EC:1.6.1.1];NNT; NAD(P) transhydrogenase [EC:1.6.1.2];pntA; NAD(P) transhydrogenase subunit alpha [EC:1.6.1.2];pntB; NAD(P) transhydrogenase subunit beta [EC:1.6.1.2]	34.142	10.919	0.000371567	3.23009	6.095e-05	1.30621e-05	0.309589	0.666667	10	8	34.2	0.814159	3394	0.137903	0.16682	0.0357509	6	0
K00329-K00330-K00331-K00332-K00333-K00334-K00335-K00336-K00337-K00338-K00339-K00340-K00341-K00342-K00343-K03878-K03879-K03880-K03881-K03882-K03883-K03884	E1.6.5.3; NADH dehydrogenase [EC:1.6.5.3];nuoA; NADH-quinone oxidoreductase subunit A [EC:1.6.5.3];nuoB; NADH-quinone oxidoreductase subunit B [EC:1.6.5.3];nuoC; NADH-quinone oxidoreductase subunit C [EC:1.6.5.3];nuoD; NADH-quinone oxidoreductase subunit D [EC:1.6.5.3];nuoE; NADH-quinone oxidoreductase subunit E [EC:1.6.5.3];nuoF; NADH-quinone oxidoreductase subunit F [EC:1.6.5.3];nuoG; NADH-quin…	90.599	37.813	0.00133121	4.25295	0	0	0.235131	0	1	8	41	0.728921	0	0	0	0	1	0
K00354	E1.6.99.1; NADPH2 dehydrogenase [EC:1.6.99.1]	0.99	0.269	8.55244e-07	3.46755	0	0	0.288388	1	5	8	36.8	0.794371	0	0.248649	0	0	6	0
K00355	NQO1; NAD(P)H dehydrogenase (quinone) [EC:1.6.5.2]	3.668	0.894	0	4.2323	0	0	0.236278	1	2	8	22	0.730642	0	0.52381	0	0	1	0
K00360-K00367-K00370-K00371-K00372-K00373-K00374-K02567-K02568	nasB; assimilatory nitrate reductase electron transfer subunit [EC:1.7.99.4];narB; ferredoxin-nitrate reductase [EC:1.7.7.2];narG; nitrate reductase alpha subunit [EC:1.7.99.4];narH; nitrate reductase beta subunit [EC:1.7.99.4];nasA; assimilatory nitrate reductase catalytic subunit [EC:1.7.99.4];narJ; nitrate reductase delta subunit;narI; nitrate reductase gamma subunit [EC:1.7.99.4];napA; peripl…	53.652	46.219	0.0201476	3.70944	0	0	0.269583	1	5	9	17.2	0.774213	0	0.373913	0	0	15	0
K00362-K00363-K00366-K03385-K04016-K15876	nirB; nitrite reductase (NAD(P)H) large subunit [EC:1.7.1.4];nirD; nitrite reductase (NAD(P)H) small subunit [EC:1.7.1.4];nirA; ferredoxin-nitrite reductase [EC:1.7.7.1];nrfA; cytochrome c-552 [EC:1.7.2.2];nrfE; cytochrome c-type biogenesis protein NrfE;nrfH; cytochrome c nitrite reductase small subunit	23.153	80.093	0.00023316	3.01696	0.00101695	3.26552e-06	0.331459	0.714286	22	8	61.3636	0.83192	50934	0.178383	1.26518	0.0040626	15	0
K00364	E1.7.1.7, guaC; GMP reductase [EC:1.7.1.7]	1.072	0.197	1.6284e-06	3.10693	1.379e-05	9.07089e-07	0.321861	0.801471	17	8	52.4706	0.824422	888	0.165522	0.0222019	0.00146041	45	0
K00368	nirK; nitrite reductase (NO-forming) [EC:1.7.2.1]	1.299	3.11	0.000894077	3.70796	5.359e-05	1.41506e-05	0.26969	0.733333	6	9	14.6667	0.774336	3122	0.312057	0.24446	0.0645502	3	0
K00376	nosZ; nitrous-oxide reductase [EC:1.7.2.4]	5.434	10.21	0.000969173	3.47566	0.0001273	0.00152935	0.287715	0	2	8	63.5	0.793695	6098	0.504032	1.7421	20.9292	1	0
K00380-K00381-K00392	cysJ; sulfite reductase (NADPH) flavoprotein alpha-component [EC:1.8.1.2];cysI; sulfite reductase (NADPH) hemoprotein beta-component [EC:1.8.1.2];sir; sulfite reductase (ferredoxin) [EC:1.8.7.1]	14.407	2.447	9.2689e-05	3.49705	5.408e-05	0.00106785	0.285955	0.571429	7	8	27.8571	0.791912	2944	0.32392	0.211453	4.1753	10	0
K00382	DLD, lpd, pdhD; dihydrolipoamide dehydrogenase [EC:1.8.1.4]	14.307	9.437	0.00128723	2.47493	0.00319251	0.00367422	0.404052	0.58961	155	8	120.587	0.877089	356622	0.153224	0.563735	0.648797	1	0
K00383	E1.8.1.7, GSR, gor; glutathione reductase (NADPH) [EC:1.8.1.7]	0.489	0.256	0	3.45354	0	0	0.289558	1	10	9	26	0.795538	0	0.164557	0	0	1	0
K00384	E1.8.1.9, trxB; thioredoxin reductase (NADPH) [EC:1.8.1.9]	8.534	5.261	0.000141904	3.22566	2.066e-05	0.00751307	0.310014	0.4	5	8	81	0.814528	2126	0.364865	0.113093	41.1265	1	0
K00387-K05301-K07147	SUOX; sulfite oxidase [EC:1.8.3.1];E1.8.2.1; sulfite dehydrogenase [EC:1.8.2.1];yedY; sulfoxide reductase catalytic subunit YedY [EC:1.8.-.-]	4.838	1.309	0	3.47566	2.155e-05	0.00439757	0.287715	0.666667	6	8	31	0.793695	1566	0.223022	0.0983039	20.0602	3	0
K00390	cysH; phosphoadenosine phosphosulfate reductase [EC:1.8.4.8]	5.164	2.644	0.000520564	3.2205	0.00013806	0.00439337	0.310511	0.472222	9	8	45.8889	0.814958	7626	0.188069	0.419856	13.3607	3	0
K00394-K00395	aprA; adenylylsulfate reductase, subunit A [EC:1.8.99.2];aprB; adenylylsulfate reductase, subunit B [EC:1.8.99.2]	0.237	0.171	4.46488e-05	2.80457	0.0018292	0.00147025	0.356561	0.701282	40	7	84.25	0.849619	71370	0.163275	1.25163	1.00602	6	0
K00399-K00401-K00402	mcrA; methyl-coenzyme M reductase alpha subunit [EC:2.8.4.1];mcrB; methyl-coenzyme M reductase beta subunit [EC:2.8.4.1];mcrG; methyl-coenzyme M reductase gamma subunit [EC:2.8.4.1]	0.007	0.149	0.000255103	3.81121	9.033e-05	0.0174173	0.262384	0.7	5	9	13.2	0.765733	5368	0.314286	0.494466	95.3423	1	0
K00423-K00434	E1.10.3.3; L-ascorbate oxidase [EC:1.10.3.3];E1.11.1.11; L-ascorbate peroxidase [EC:1.11.1.11]	9.131	1.787	0	4.73894	0	0	0.211018	1	2	10	10.5	0.688422	0	0.552632	0	0	3	0
K00430-K11188	E1.11.1.7; peroxidase [EC:1.11.1.7];PRDX6; peroxiredoxin 6, 1-Cys peroxiredoxin [EC:1.11.1.7 1.11.1.15 3.1.1.-]	0.808	0.257	0.000118798	2.99115	0.00209214	0.000241703	0.33432	0.386555	35	8	39.0571	0.834071	97846	0.102244	1.63605	0.189012	3	0
K00432	E1.11.1.9; glutathione peroxidase [EC:1.11.1.9]	4.797	5.942	0.000118477	3.45354	0	0	0.289558	1	10	9	26	0.795538	0	0.164557	0	0	1	0
K00440-K00441	frhA; coenzyme F420 hydrogenase alpha subunit [EC:1.12.98.1];frhB; coenzyme F420 hydrogenase beta subunit [EC:1.12.98.1]	0.019	0.061	0	3.66445	0	0	0.272892	0	1	9	82	0.777962	0	0	0	0	1	0
K00446	dmpB; catechol 2,3-dioxygenase [EC:1.13.11.2]	0.034	0.035	5.62259e-06	3.78761	0.00231809	0.0144116	0.264019	0.388889	9	9	10.8889	0.767699	170294	0.167521	7.04957	43.8274	1	1
K00448-K00449	pcaG; protocatechuate 3,4-dioxygenase, alpha subunit [EC:1.13.11.3];pcaH; protocatechuate 3,4-dioxygenase, beta subunit [EC:1.13.11.3]	0.13	0.097	5.79177e-05	3.8267	0.00170837	0.000193264	0.261322	0.47619	7	8	12.1429	0.764442	72326	0.244898	6.67973	0.755663	1	1
K00450	E1.13.11.4; gentisate 1,2-dioxygenase [EC:1.13.11.4]	0.083	0.022	0	3.75295	3.822e-05	0.00741997	0.266457	0	2	9	14	0.770588	590	0.5	0.523041	101.542	1	0
K00451	HGD, hmgA; homogentisate 1,2-dioxygenase [EC:1.13.11.5]	0.783	0.357	0	3.92404	0	0	0.254839	1	2	9	21.5	0.75633	0	0.52439	0	0	3	0
K00452	HAAO; 3-hydroxyanthranilate 3,4-dioxygenase [EC:1.13.11.6]	0.166	0.055	0	3.53466	0.0014496	6.59816e-05	0.282913	0.6	5	8	33.2	0.788778	77830	0.253846	7.93511	0.361183	1	0
K00453	E1.13.11.11, TDO2; tryptophan 2,3-dioxygenase [EC:1.13.11.11]	0.682	0.199	0	3.43142	1.958e-05	3.0841e-05	0.291425	0.75	8	9	28.75	0.797382	650	0.218511	0.0669881	0.105515	1	0
K00454	LOX2S; lipoxygenase [EC:1.13.11.12]	0.103	0.03	0	3.45133	0	0	0.289744	1	6	9	54.1667	0.795723	0	0.35872	0	0	10	0
K00457	HPD, hppD; 4-hydroxyphenylpyruvate dioxygenase [EC:1.13.11.27]	1.061	0.68	0	3.25516	0.00083367	0.00163846	0.307204	0.65	16	9	57.625	0.81207	48892	0.219106	1.4261	2.8028	3	0
K00459	E1.13.12.16; nitronate monooxygenase [EC:1.13.12.16]	1.749	0.392	0	2.92773	0.00221091	6.53104e-06	0.341562	0.695767	28	8	55.9643	0.839356	61538	0.131064	2.16116	0.00638409	15	0
K00466	E1.13.12.3; tryptophan 2-monooxygenase [EC:1.13.12.3]	0.004	0.004	0	3.37758	7.997e-05	0.00200021	0.29607	0.75	8	9	28.25	0.801868	1772	0.199468	0.273597	6.84323	1	0
K00467	E1.13.12.4; lactate 2-monooxygenase [EC:1.13.12.4]	0.47	0.091	1.14345e-07	2.75442	8.124e-05	5.06156e-05	0.363052	0.83871	32	8	72.5625	0.853798	3220	0.128657	0.0694856	0.0432921	10	0
K00468	E1.13.12.-	0.035	0.003	1.14345e-07	3.14159	0.00299483	0.0261579	0.31831	0.424501	27	8	26.3333	0.821534	86400	0.101924	3.03587	26.5163	1	0
K00469	MIOX; inositol oxygenase [EC:1.13.99.1]	0.019	0.025	0	4.13127	0.00086999	0.019868	0.242056	0.4	5	9	10.4	0.739061	25804	0.236364	4.76233	108.758	3	1
K00471	E1.14.11.1; gamma-butyrobetaine dioxygenase [EC:1.14.11.1]	0	0.014	0	3.27581	0	0	0.305268	1	3	8	127	0.810349	0	0.701657	0	0	6	0
K00472	E1.14.11.2; prolyl 4-hydroxylase [EC:1.14.11.2]	0.42	0.087	0	3.63274	8.851e-05	9.07089e-07	0.275274	0.785714	8	9	28.375	0.780605	12842	0.292526	0.302815	0.00310338	3	0
K00480	E1.14.13.1; salicylate hydroxylase [EC:1.14.13.1]	0.884	0.177	0	3.52434	0.00041121	0.0212716	0.283741	0.428571	8	9	20.125	0.789639	20608	0.169872	1.40685	72.7755	1	0
K00481	pobA; p-hydroxybenzoate 3-monooxygenase [EC:1.14.13.2]	0.017	0.04	0	3.35251	0.00065085	0.000420296	0.298284	0.527778	9	8	38.1111	0.803958	22632	0.220295	1.97931	1.27817	6	0
K00483	hpaB; 4-hydroxyphenylacetate 3-monooxygenase [EC:1.14.14.9]	0.052	0.02	0	3.559	0	0	0.280978	0	1	9	69	0.78675	0	0	0	0	1	0
K00485	E1.14.13.8; dimethylaniline monooxygenase (N-oxide forming) [EC:1.14.13.8]	0.054	0.006	0	4.36873	0	0	0.228899	0	1	10	7	0.719272	0	0	0	0	1	0
K00486	KMO; kynurenine 3-monooxygenase [EC:1.14.13.9]	0.287	0.121	0	3.87094	0	0	0.258335	1	2	9	17	0.760755	0	0.53125	0	0	1	0
K00490	CYP4F; cytochrome P450, family 4, subfamily F (leukotriene-B4 20-monooxygenase) [EC:1.14.13.30]	0	0.004	0	3.44469	0.00147493	0.00147493	0.290302	0.666667	6	9	53.5	0.796276	62890	0.348584	6.72814	6.72812	1	0
K00492	E1.14.13.-	14.091	2.876	4.65094e-05	3.09513	0.00359626	0.25873	0.323088	0.141667	16	8	35.875	0.825406	115034	0.122014	6.15185	442.59	1	0
K00500	phhA, PAH; phenylalanine-4-hydroxylase [EC:1.14.16.1]	0.432	0.147	0	3.24263	3.436e-05	1.55501e-07	0.308392	0.768421	20	9	49.95	0.813115	2104	0.185	0.0470217	0.000212803	78	0
K00501	TH; tyrosine 3-monooxygenase [EC:1.14.16.2]	0	0.003	0	3.28835	0	0	0.304104	1	14	9	60.8571	0.809304	0	0.250441	0	0	6	0
K00502	TPH1_2; tryptophan 5-monooxygenase [EC:1.14.16.4]	0	0.003	0	3.4528	0	0	0.28962	1	7	9	28.7143	0.7956	0	0.241297	0	0	1	0
K00505	TYR; tyrosinase [EC:1.14.18.1]	0.029	0.014	0	3.05973	0.00188682	0.0207209	0.326826	0.437229	22	8	47.0909	0.828355	67690	0.137291	2.34738	25.7787	1	0
K00507	SCD, desC; stearoyl-CoA desaturase (delta-9 desaturase) [EC:1.14.19.1]	4.022	2.097	0	3.59145	0	0	0.278439	1	3	9	45	0.784046	0	0.351562	0	0	1	0
K00508	E1.14.19.3; linoleoyl-CoA desaturase [EC:1.14.19.3]	10.884	3.848	0	3.45133	0	0	0.289744	1	6	9	54.1667	0.795723	0	0.35872	0	0	1	0
K00511	SQLE, ERG1; squalene monooxygenase [EC:1.14.13.132]	0	0.004	0	5.12979	0.00099213	0.0102624	0.19494	0.52381	7	9	5.28571	0.655851	24426	0.352381	3.87923	40.1261	3	0
K00514	ZDS, crtQ; zeta-carotene desaturase [EC:1.3.5.6]	0.004	0.011	0	7.13422	2.18e-06	0.00881146	0.14017	0.8	6	11	6.5	0.488815	18	0.65	0.00994443	40.1949	1	0
K00517	E1.14.-.-	12.182	3.847	8.68717e-05	3.36357	0.00096504	0.377133	0.297303	0.311111	10	8	28	0.803036	38714	0.169697	2.64131	1032.21	1	0
K00523-K12452	ascD, ddhD, rfbI; CDP-4-dehydro-6-deoxyglucose reductase [EC:1.17.1.1];rfbH; CDP-6-deoxy-D-xylo-4-hexulose-3-dehydrase	0.738	0.27	0	5.34587	0.00147493	0.00147493	0.18706	0	2	10	1.5	0.637844	32810	0.5	20.1844	20.1844	1	0
K00524-K00525-K00526	nrdJ; ribonucleotide reductase, class II [EC:1.17.4.1];E1.17.4.1A, nrdA, nrdE; ribonucleoside-diphosphate reductase alpha chain [EC:1.17.4.1];E1.17.4.1B, nrdB, nrdF; ribonucleoside-diphosphate reductase beta chain [EC:1.17.4.1]	42.703	11.9	0.000388964	2.55605	0.00150048	7.30206e-06	0.391229	0.777778	109	7	111.523	0.870329	194958	0.157296	0.376772	0.00183356	6	0
K00527	nrdD; ribonucleoside-triphosphate reductase [EC:1.17.4.2]	0.763	0.5	0	2.54351	0.00151483	0.00536655	0.393157	0.803602	114	7	114.053	0.871374	115628	0.161319	0.363692	1.28844	1	0
K00529-K05710	hcaD; ferredoxin--NAD+ reductase [EC:1.18.1.3];hcaC, bphF; dioxygenase ferredoxin subunit	3.162	1.153	0	2.86652	0.0143182	0.0622434	0.348855	0.237589	48	9	55	0.844457	917530	0.106923	8.16433	35.4917	1	0
K00543	ASMT; acetylserotonin N-methyltransferase [EC:2.1.1.4]	0	0.004	0	3.02065	0.00551662	0.00147819	0.331055	0.732927	41	7	44.4634	0.831613	254456	0.136316	3.68268	0.986783	1	0
K00547	mmuM; homocysteine S-methyltransferase [EC:2.1.1.10]	0.043	0.018	0	2.96829	0.00427022	3.26552e-06	0.336894	0.60037	47	7	40.5957	0.835976	149600	0.103825	2.48672	0.00190164	28	0
K00548	metH, MTR; 5-methyltetrahydrofolate--homocysteine methyltransferase [EC:2.1.1.13]	24.552	4.673	5.76258e-05	2.88569	0.00098503	0.000142195	0.346537	0.45614	39	8	53.3077	0.842859	41794	0.10857	0.691289	0.0997919	1	0
K00549	metE; 5-methyltetrahydropteroyltriglutamate--homocysteine methyltransferase [EC:2.1.1.14]	7.198	0.849	0	3.13938	6.797e-05	4.35403e-06	0.318534	0.619048	15	8	46.8667	0.821718	3452	0.147379	0.124023	0.00794465	1	0
K00551	PEMT; phosphatidylethanolamine N-methyltransferase [EC:2.1.1.17]	0	0.009	0	3.07448	0.00268524	0.000179604	0.325258	0.711963	42	7	39.8333	0.827126	79986	0.126455	1.74988	0.117042	10	0
K00558	DNMT1, dcm; DNA (cytosine-5)-methyltransferase 1 [EC:2.1.1.37]	10	2.771	0	3.26032	3.31e-06	0	0.306718	0.988235	35	7	40.4571	0.81164	442	0.222292	0.00258842	0	496	0
K00559	E2.1.1.41, SMT1, ERG6; sterol 24-C-methyltransferase [EC:2.1.1.41]	0	0.004	0	3.24926	0.0105379	2.93897e-05	0.307762	0.933333	36	7	39.4722	0.812561	273304	0.212067	8.01172	0.0223443	1	0
K00560	thyA, TYMS; thymidylate synthase [EC:2.1.1.45]	6.504	1.17	8.71761e-06	3.05015	0.00026621	0.00038044	0.327853	0.562091	18	8	54.7222	0.829154	26138	0.162864	0.404787	0.578479	10	0
K00563-K00564-K06970-K08316-K12297	rlmA1; 23S rRNA (guanine745-N1)-methyltransferase [EC:2.1.1.187];rsmC; 16S rRNA (guanine1207-N2)-methyltransferase [EC:2.1.1.172];rlmF; 23S rRNA (adenine1618-N6)-methyltransferase [EC:2.1.1.181];rsmD; 16S rRNA (guanine966-N2)-methyltransferase [EC:2.1.1.171];rlmL, rlmK; 23S rRNA (guanine2445-N2)-methyltransferase / 23S rRNA (guanine2069-N7)-methyltransferase [EC:2.1.1.173 2.1.1.264]	7.435	1.065	0	3.26032	3.31e-06	0	0.306718	0.988235	35	7	40.4571	0.81164	442	0.222292	0.00258842	0	496	0
K00568	ubiG; 2-polyprenyl-6-hydroxyphenyl methylase / 3-demethylubiquinone-9 3-methyltransferase [EC:2.1.1.222 2.1.1.64]	4.246	0.807	1.2034e-05	3.25369	0.00493141	0.0562766	0.307344	0.729268	41	7	34.8537	0.812193	218992	0.192292	3.29202	37.568	1	0
K00569	E2.1.1.67, tpmT; thiopurine S-methyltransferase [EC:2.1.1.67]	0.087	0.003	0	3.0826	0.0018541	0.00508565	0.324402	0.80027	39	7	40.6923	0.82645	63464	0.137011	1.3012	3.56908	1	0
K00577-K00581-K00582-K00583-K00584	mtrA2, mtrA; tetrahydromethanopterin S-methyltransferase subunit A [EC:2.1.1.86];mtrE; tetrahydromethanopterin S-methyltransferase subunit E [EC:2.1.1.86];mtrF; tetrahydromethanopterin S-methyltransferase subunit F [EC:2.1.1.86];mtrG; tetrahydromethanopterin S-methyltransferase subunit G [EC:2.1.1.86];mtrH; tetrahydromethanopterin S-methyltransferase subunit H [EC:2.1.1.86]	0	0.049	0	3.31785	0.00083989	0.0129918	0.3014	0.466667	10	9	42	0.806846	37850	0.202899	2.29878	35.5585	6	0
K00588	E2.1.1.104; caffeoyl-CoA O-methyltransferase [EC:2.1.1.104]	0.052	0.045	0	3.11578	0.00100425	2.44914e-05	0.320947	0.933333	36	7	42.5278	0.823685	44780	0.149648	0.763509	0.0186203	1	0
K00589-K02303-K02496	MET1; uroporphyrin-III C-methyltransferase [EC:2.1.1.107];cobA; uroporphyrin-III C-methyltransferase [EC:2.1.1.107];hemX; uroporphyrin-III C-methyltransferase [EC:2.1.1.107]	4.293	1.088	0	3.25737	0.00182849	0	0.306996	0.847795	38	7	37.5789	0.811885	147882	0.205349	1.31699	0	10	0
K00595	cobL; precorrin-6Y C5,15-methyltransferase (decarboxylating) [EC:2.1.1.132]	0.012	0.008	0	3.25737	0.00036018	0.00732674	0.306996	0.885886	37	7	38.3514	0.811885	6542	0.210573	0.266436	5.41981	1	0
K00599	E2.1.1.-	6.698	1.225	0	2.81121	0.0218483	0.176104	0.355719	0.361491	70	7	42.2429	0.849066	587772	0.0819972	8.54268	68.8568	1	0
K00600	glyA, SHMT; glycine hydroxymethyltransferase [EC:2.1.2.1]	10.247	5.648	0.000126991	2.64454	0.00508313	0.000228949	0.378137	0.338798	61	8	57.5082	0.862955	207030	0.0880677	2.28074	0.102727	10	0
K00601-K08289-K11175	E2.1.2.2; phosphoribosylglycinamide formyltransferase [EC:2.1.2.2];purT; phosphoribosylglycinamide formyltransferase 2 [EC:2.1.2.2];purN; phosphoribosylglycinamide formyltransferase 1 [EC:2.1.2.2]	10.191	2.003	0	3.03687	0.00017818	0.000267343	0.329286	0.726601	29	8	54.0345	0.830261	9600	0.147233	0.168165	0.252317	3	0
K00602-K01492	purH; phosphoribosylaminoimidazolecarboxamide formyltransferase / IMP cyclohydrolase [EC:2.1.2.3 3.5.4.10];E2.1.2.3; phosphoribosylaminoimidazolecarboxamide formyltransferase [EC:2.1.2.3]	10.593	2.132	0.000438273	2.75221	0.00192144	0.000542947	0.363344	0.51746	36	8	57.9444	0.853982	97328	0.104972	1.46083	0.412791	6	0
K00603	fctD; glutamate formiminotransferase [EC:2.1.2.5]	0.088	0.033	0	2.5649	0.00431618	0.00315871	0.389879	0.646191	104	8	98.5481	0.869592	322988	0.136872	1.1359	0.831288	3	0
K00604	MTFMT, fmt; methionyl-tRNA formyltransferase [EC:2.1.2.9]	4.16	0.852	4.30027e-06	3.0413	8.083e-05	0.00929473	0.328807	0.893333	25	8	57.12	0.829892	4452	0.156493	0.0884927	10.1759	1	0
K00605	gcvT, AMT; aminomethyltransferase [EC:2.1.2.10]	5.489	1.752	3.61408e-06	2.64602	0.00353679	0.00407629	0.377926	0.358135	64	8	62.3125	0.862832	228704	0.0957181	1.51253	1.74325	1	0
K00606	panB; 3-methyl-2-oxobutanoate hydroxymethyltransferase [EC:2.1.2.11]	4.273	0.778	1.48208e-05	2.94912	0.00130472	0.000357258	0.339085	0.536508	36	8	58	0.837574	40196	0.134195	0.99195	0.271615	1	0
K00609-K00610	pyrB, PYR2; aspartate carbamoyltransferase catalytic subunit [EC:2.1.3.2];pyrI; aspartate carbamoyltransferase regulatory subunit	5.442	1.423	4.14511e-06	3.00664	8.178e-05	0	0.332597	0.817734	29	8	88.5862	0.83278	5316	0.229498	0.0771834	0	6	0
K00611	OTC, argF, argI; ornithine carbamoyltransferase [EC:2.1.3.3]	4.735	1.124	3.37984e-05	3.2323	6.74e-06	4.23973e-05	0.309377	0.722222	9	9	53.1111	0.813975	252	0.183142	0.0204971	0.128935	6	0
K00613	GATM; glycine amidinotransferase [EC:2.1.4.1]	0.014	0.005	0	2.83038	0.0016998	0.042549	0.353309	0.365449	43	8	68.6744	0.847468	80024	0.125547	1.08194	27.0829	3	0
K00615	E2.2.1.1, tktA, tktB; transketolase [EC:2.2.1.1]	14.278	5.105	0.000424857	2.88643	0.00602704	0.0358659	0.346449	0.276623	56	8	42.7321	0.842797	332726	0.0924165	2.94572	17.5295	1	0
K00616	E2.2.1.2, talA, talB; transaldolase [EC:2.2.1.2]	4.618	2.047	9.02613e-05	2.99336	0.00088247	4.84023e-05	0.334072	0.468468	37	8	41.3514	0.833886	75528	0.0996418	0.652789	0.0358046	10	0
K00619-K14682	argA; amino-acid N-acetyltransferase [EC:2.3.1.1];argAB; amino-acid N-acetyltransferase [EC:2.3.1.1]	6.82	1.764	0	2.39676	0.0074332	1.24401e-05	0.417231	0.507409	198	8	121.288	0.883604	542974	0.143706	1.02751	0.00171962	10	0
K00620	argJ; glutamate N-acetyltransferase / amino-acid N-acetyltransferase [EC:2.3.1.35 2.3.1.1]	7.681	2.23	0.000230522	2.38791	0.0106207	0.00435305	0.418777	0.475705	205	8	117.829	0.884341	719884	0.139114	1.41799	0.581185	10	0
K00625-K13788-K15024	E2.3.1.8, pta; phosphate acetyltransferase [EC:2.3.1.8];pta; phosphate acetyltransferase [EC:2.3.1.8];K15024; putative phosphotransacetylase [EC:2.3.1.8]	0.757	0.374	0	2.58481	0.00033485	6.85759e-05	0.386876	0.852609	124	8	125.895	0.867933	34104	0.184597	0.07391	0.0151365	6	0
K00626	E2.3.1.9, atoB; acetyl-CoA C-acetyltransferase [EC:2.3.1.9]	32.743	18.042	0.00145414	2.5826	0.00122287	1.36063e-06	0.387207	0.761905	133	8	118.158	0.868117	183258	0.17479	0.251654	0.000280004	55	0
K00627	DLAT, aceF, pdhC; pyruvate dehydrogenase E2 component (dihydrolipoamide acetyltransferase) [EC:2.3.1.12]	6.278	2.27	1.03666e-05	2.59513	7.985e-05	0.000242701	0.385337	0.914542	119	8	127.992	0.867072	9968	0.190181	0.0183655	0.0558212	1	0
K00631-K03621-K08591	plsB; glycerol-3-phosphate O-acyltransferase [EC:2.3.1.15];plsX; glycerol-3-phosphate acyltransferase PlsX [EC:2.3.1.15];plsY; glycerol-3-phosphate acyltransferase PlsY [EC:2.3.1.15]	11.587	2.695	5.5452e-05	2.56711	0.00331841	0.000823119	0.389543	0.790847	124	8	119.395	0.869408	203818	0.172287	0.732459	0.181684	3	0
K00632	E2.3.1.16, fadA; acetyl-CoA acyltransferase [EC:2.3.1.16]	12.2	8.818	0.000539625	2.57153	0.00366833	0.0669804	0.388873	0.672806	143	8	112.049	0.869039	427382	0.165021	0.702113	12.82	1	0
K00634	ptb; phosphate butyryltransferase [EC:2.3.1.19]	0.166	0.04	0	2.60472	0.00032586	1.08851e-06	0.383918	0.917773	115	8	127.678	0.866273	59384	0.191135	0.0775547	0.000259065	1	0
K00635	E2.3.1.20; diacylglycerol O-acyltransferase [EC:2.3.1.20]	8.268	3.494	7.90161e-05	2.52581	0.00361803	1.9956e-06	0.395912	0.873416	117	8	124.991	0.872849	231614	0.173841	0.846372	0.000466833	6	0
K00639	kbl, GCAT; glycine C-acetyltransferase [EC:2.3.1.29]	2.087	0.784	0	2.53761	0.00281127	7.61955e-05	0.394071	0.706866	138	8	117.08	0.871866	139710	0.161267	0.557569	0.0151121	1	0
K00640	cysE; serine O-acetyltransferase [EC:2.3.1.30]	4.196	2.128	9.94493e-06	2.54351	0.00209801	7.34742e-05	0.393157	0.746639	133	8	120.383	0.871374	102220	0.167432	0.431748	0.0151202	10	0
K00641	metX; homoserine O-acetyltransferase [EC:2.3.1.31]	7.622	1.393	0	2.57448	0.00065713	0.00303065	0.388427	0.845397	124	8	126.282	0.868793	42830	0.181701	0.145046	0.668942	3	0
K00643	E2.3.1.37, ALAS; 5-aminolevulinate synthase [EC:2.3.1.37]	0.029	0.016	0	2.54351	0.00590491	0.000283556	0.393157	0.697789	134	8	115.142	0.871374	243968	0.159256	1.2061	0.0579174	3	0
K00645	fabD; [acyl-carrier-protein] S-malonyltransferase [EC:2.3.1.39]	3.843	1.161	1.61882e-06	2.54425	0.00119108	4.16436e-07	0.393043	0.845549	122	8	122.746	0.871313	109704	0.174852	0.267212	9.34251e-05	28	0
K00647-K09458	fabB; 3-oxoacyl-[acyl-carrier-protein] synthase I [EC:2.3.1.41];fabF; 3-oxoacyl-[acyl-carrier-protein] synthase II [EC:2.3.1.179]	18.269	5.915	0.000119683	3.15855	0.00027304	0.00903837	0.316601	0.656667	25	8	70.24	0.82012	15166	0.245594	0.298924	9.8952	1	0
K00648	fabH; 3-oxoacyl-[acyl-carrier-protein] synthase III [EC:2.3.1.180]	8.091	3.801	9.92603e-06	2.53614	0.00160648	2.05827e-06	0.394301	0.804503	128	8	120.969	0.871989	149844	0.171587	0.343511	0.000440115	15	0
K00651	metA; homoserine O-succinyltransferase [EC:2.3.1.46]	0.044	0.023	0	2.58333	0.00119286	0.00285997	0.387097	0.852443	119	8	125.235	0.868056	118628	0.1815	0.274358	0.657792	3	0
K00652	bioF; 8-amino-7-oxononanoate synthase [EC:2.3.1.47]	5.123	0.592	0	2.5413	0.00763569	0.0666297	0.3935	0.826446	121	8	120.95	0.871559	236936	0.172025	1.72718	15.0715	1	0
K00654	E2.3.1.50; serine palmitoyltransferase [EC:2.3.1.50]	0.007	0.006	0	2.55457	0.00509389	0.000495198	0.391455	0.768889	126	8	120.183	0.870452	243214	0.168548	1.10651	0.107568	1	0
K00655	plsC; 1-acyl-sn-glycerol-3-phosphate acyltransferase [EC:2.3.1.51]	3.219	0.826	0	2.59661	0.00110643	0.000790391	0.385118	0.841457	120	8	122.658	0.866949	81784	0.182799	0.252358	0.180275	3	0
K00656	E2.3.1.54, pflD; formate C-acetyltransferase [EC:2.3.1.54]	11.887	37.012	0.00117035	2.38274	0.0126851	2.65518e-05	0.419684	0.454303	194	8	107.134	0.884771	596538	0.12604	1.78965	0.00374599	55	0
K00657	E2.3.1.57, speG; diamine N-acetyltransferase [EC:2.3.1.57]	0.02	0.047	0	2.55826	0.0032345	0.00510223	0.390891	0.795891	128	8	121.539	0.870145	104066	0.171423	0.691627	1.091	1	0
K00658	DLST, sucB; 2-oxoglutarate dehydrogenase E2 component (dihydrolipoamide succinyltransferase) [EC:2.3.1.61]	9.288	5.316	0.000332018	2.47788	0.00345026	0.0118953	0.403571	0.602769	153	8	121.248	0.876844	381486	0.154457	0.617213	2.12794	1	0
K00665	FASN; fatty acid synthase, animal type [EC:2.3.1.85]	0.01	0.003	0	2.53097	0.0045149	0.00367794	0.395105	0.728469	135	8	115.215	0.872419	349928	0.163425	0.915354	0.745668	10	0
K00667	FAS2; fatty acid synthase subunit alpha, fungi type [EC:2.3.1.86]	0	0.019	0	3.15782	0.00030138	6.06765e-05	0.316674	0.649231	26	8	68.1154	0.820182	16830	0.238166	0.31726	0.0638736	10	0
K00668	FAS1; fatty acid synthase subunit beta, fungi type [EC:2.3.1.86]	0	0.02	0	2.53097	0.0045149	0.00180674	0.395105	0.728469	135	8	115.215	0.872419	349928	0.163425	0.915354	0.366299	10	0
K00673	astA; arginine N-succinyltransferase [EC:2.3.1.109]	0.005	0.019	0	2.59145	0.0026119	0.00589336	0.385885	0.837535	120	8	121.15	0.86738	133252	0.179469	0.595731	1.34418	1	0
K00674	dapD; 2,3,4,5-tetrahydropyridine-2-carboxylate N-succinyltransferase [EC:2.3.1.117]	5.314	1.588	0.000439365	2.59956	0.00068122	0.00224796	0.384681	0.882258	117	8	125.923	0.866704	67904	0.187665	0.159359	0.525869	3	0
K00677	lpxA; UDP-N-acetylglucosamine acyltransferase [EC:2.3.1.129]	4.734	2.03	7.08939e-05	3.09735	0.0009597	0.000644888	0.322857	0.475269	31	8	63.6452	0.825221	43220	0.209359	0.847322	0.569374	1	0
K00679	E2.3.1.158; phospholipid:diacylglycerol acyltransferase [EC:2.3.1.158]	0	0.006	0	3.06121	0	0	0.326668	1	9	8	62.4444	0.828233	0	0.198868	0	0	6	0
K00680	E2.3.1.-	12.608	4.309	0.000809519	2.48746	0.0125759	0.117568	0.402016	0.535848	162	8	105.235	0.876045	747458	0.139754	2.12471	19.8632	1	0
K00681	ggt; gamma-glutamyltranspeptidase [EC:2.3.2.2]	0.598	0.085	0	2.63053	0.00615816	0.0351953	0.380151	0.7125	96	8	100.521	0.864122	217164	0.146746	1.75572	10.0343	1	0
K00689-K00690-K05341	E2.4.1.5; dextransucrase [EC:2.4.1.5];E2.4.1.7; sucrose phosphorylase [EC:2.4.1.7];E2.4.1.4; amylosucrase [EC:2.4.1.4]	0.205	0.058	0	3.40118	6.578e-05	0	0.294016	0.818182	11	8	33.4545	0.799902	4506	0.170686	0.163673	0	15	0
K00691-K00705	E2.4.1.8, mapA; maltose phosphorylase [EC:2.4.1.8];malQ; 4-alpha-glucanotransferase [EC:2.4.1.25]	0.839	0.402	0	3.41667	9.545e-05	0	0.292683	0.819048	15	8	31.8667	0.798611	9100	0.173188	0.174164	0	10	0
K00693-K00694-K16150-K16153	GYS; glycogen(starch) synthase [EC:2.4.1.11];bcsA; cellulose synthase (UDP-forming) [EC:2.4.1.12];K16150; glycogen(starch) synthase [EC:2.4.1.11];K16153; phosphorylase / glycogen(starch) synthase [EC:2.4.1.1 2.4.1.11]	0.388	0.289	0	3.16372	0.00012596	0	0.316084	0.721675	29	8	65.931	0.81969	7108	0.229725	0.11888	0	120	0
K00696	E2.4.1.14; sucrose-phosphate synthase [EC:2.4.1.14]	0	0.004	0	2.96755	0.00160621	7.07529e-05	0.336978	0.489489	37	8	59.973	0.836037	73450	0.14592	1.18816	0.052338	36	0
K00697	otsA; trehalose 6-phosphate synthase [EC:2.4.1.15]	0.256	0.031	0	3.08407	0.00219715	2.17701e-06	0.324247	0.427061	44	8	55.75	0.826327	183262	0.16543	1.36673	0.0013542	21	0
K00698	CHS1; chitin synthase [EC:2.4.1.16]	0	0.022	0	2.9882	0.0010849	0	0.33465	0.643875	27	8	65.8889	0.834317	97512	0.172034	1.09977	0	45	0
K00702	E2.4.1.20; cellobiose phosphorylase [EC:2.4.1.20]	0.049	0.01	0	3.4174	0.00068566	0	0.29262	0.868132	14	8	32.4286	0.79855	30662	0.176242	1.34047	0	3	0
K00703-K16148	E2.4.1.21, glgA; starch synthase [EC:2.4.1.21];glgA; starch synthase [EC:2.4.1.21]	0.68	0.455	0	2.58628	0.00038593	5.44253e-06	0.386655	0.979171	95	7	123.211	0.86781	14166	0.179869	0.111188	0.00156802	1	0
K00720	UGCG; ceramide glucosyltransferase [EC:2.4.1.80]	0	0.008	0	3.14676	0.00249764	0.00130701	0.317788	0.564394	33	8	59.2121	0.821104	197044	0.200719	2.07153	1.08403	3	0
K00721	DPM1; dolichol-phosphate mannosyltransferase [EC:2.4.1.83]	1.864	0.616	0	3.15118	0.00182055	1.74161e-05	0.317341	0.583333	16	8	74	0.820735	223900	0.274074	3.11428	0.0297924	21	0
K00748	lpxB; lipid-A-disaccharide synthase [EC:2.4.1.182]	5.539	0.958	0	3.17847	0.00022609	0.00645267	0.314617	0.806324	23	8	74.913	0.818461	14056	0.268506	0.269047	7.67868	1	0
K00754	E2.4.1.-	2.282	0.63	0	3.00147	0.00522679	0.00895681	0.33317	0.445993	42	8	60.7381	0.83321	493294	0.166341	3.40612	5.83685	1	0
K00756	E2.4.2.2, pdp; pyrimidine-nucleoside phosphorylase [EC:2.4.2.2]	0.052	0.026	0	3.28097	8.769e-05	0.000705352	0.304788	0.659341	14	8	45.6429	0.809919	5214	0.206529	0.171434	1.37896	1	0
K00757	E2.4.2.3, udp; uridine phosphorylase [EC:2.4.2.3]	0.28	0.059	0	3.2795	9.081e-05	0.0013951	0.304925	0.648352	14	8	38.4286	0.810042	5008	0.172325	0.177534	2.72743	1	0
K00758	E2.4.2.4, deoA; thymidine phosphorylase [EC:2.4.2.4]	0.679	0.087	0	3.3326	5.451e-05	0.0369712	0.300066	0.679487	13	8	37.7692	0.805617	3072	0.193688	0.114765	77.8387	1	0
K00759	E2.4.2.7, apt; adenine phosphoribosyltransferase [EC:2.4.2.7]	0.687	0.426	0	2.65782	0.00308017	0.00195712	0.376249	0.518431	51	7	75.451	0.861849	196610	0.121304	1.65302	1.05032	6	0
K00760	hprT, hpt, HPRT1; hypoxanthine phosphoribosyltransferase [EC:2.4.2.8]	0.521	0.182	0	2.63422	0.00556037	0.00921386	0.379619	0.454545	56	7	69.4107	0.863815	294916	0.107115	2.71763	4.50328	1	0
K00761-K02825	upp, UPRT; uracil phosphoribosyltransferase [EC:2.4.2.9];pyrR; pyrimidine operon attenuation protein / uracil phosphoribosyltransferase [EC:2.4.2.9]	0.646	0.344	0	3.22419	0.00037956	4.35403e-06	0.310156	0.552381	21	8	58.0476	0.814651	17728	0.234063	0.494693	0.00567475	45	0
K00762	pyrE; orotate phosphoribosyltransferase [EC:2.4.2.10]	3.292	1.054	0.000143849	4.10398	6.3e-07	2.04095e-05	0.243666	0.666667	3	9	11.3333	0.741335	4	0.596491	0.0057477	0.186203	3	0
K00763	pncB, NAPRT1; nicotinate phosphoribosyltransferase [EC:6.3.4.21]	6.665	1.458	0	3.52581	5.481e-05	1.63276e-06	0.283623	0.666667	7	8	28	0.789516	7786	0.266667	0.214307	0.00638409	6	0
K00764	purF, PPAT; amidophosphoribosyltransferase [EC:2.4.2.14]	11.418	3.354	3.63415e-05	2.64602	0.00054872	0.00804271	0.377926	0.865544	87	8	110.529	0.862832	56424	0.164477	0.172626	2.53022	3	0
K00765-K02502	hisG; ATP phosphoribosyltransferase [EC:2.4.2.17];hisZ; ATP phosphoribosyltransferase regulatory subunit	7.74	2.418	0.00010192	2.55826	0.00500997	0.0106025	0.390891	0.925878	104	7	121.308	0.870145	129894	0.171824	1.31849	2.79029	3	0
K00766	trpD; anthranilate phosphoribosyltransferase [EC:2.4.2.18]	5.24	1.47	0	3.1851	3.691e-05	0.000700998	0.313962	0.777778	9	9	88.1111	0.817908	2712	0.297673	0.112247	2.13181	10	0
K00767	nadC, QPRT; nicotinate-nucleotide pyrophosphorylase (carboxylating) [EC:2.4.2.19]	4.746	1.434	1.95999e-06	3.55383	0.00013753	0.00294695	0.281386	0.666667	6	8	25.6667	0.78718	2980	0.28022	0.627366	13.443	1	0
K00768	E2.4.2.21, cobU, cobT; nicotinate-nucleotide--dimethylbenzimidazole phosphoribosyltransferase [EC:2.4.2.21]	0.515	0.195	0	3.48525	0.0001914	0.0159352	0.286923	0.5	8	8	25.625	0.792896	11932	0.225664	0.654827	54.5184	1	0
K00769-K03816	gpt; xanthine phosphoribosyltransferase [EC:2.4.2.22];xpt; xanthine phosphoribosyltransferase [EC:2.4.2.22]	0.073	0.047	0	3.10103	0.00051019	1.36063e-06	0.322473	0.585714	21	8	43.1905	0.824914	31332	0.138876	0.664948	0.00177336	21	0
K00772	E2.4.2.28, mtaP; 5'-methylthioadenosine phosphorylase [EC:2.4.2.28]	1.176	0.645	7.56191e-07	3.22271	0.00041733	0.0161593	0.310297	0.474359	13	8	46.2308	0.814774	10450	0.201003	0.87864	34.0216	3	0
K00773	tgt, QTRT1; queuine tRNA-ribosyltransferase [EC:2.4.2.29]	8.552	1.909	3.75146e-05	3.59661	0.0017181	0.000351588	0.27804	0.75	8	8	28.625	0.783616	112736	0.35625	5.87805	1.20287	1	0
K00787-K00795	FDPS; farnesyl diphosphate synthase [EC:2.5.1.1 2.5.1.10];ispA; farnesyl diphosphate synthase [EC:2.5.1.1 2.5.1.10]	2.861	0.438	0	4.28909	0.0013919	0.000120162	0.23315	0.757353	17	9	14	0.72591	183290	0.5	2.24096	0.193461	3	0
K00788	thiE; thiamine-phosphate pyrophosphorylase [EC:2.5.1.3]	0.943	0.152	0	3.5236	0	5.44253e-07	0.283801	1	3	8	110.667	0.7897	0	0.962319	0	0.0049654	3	0
K00789	metK; S-adenosylmethionine synthetase [EC:2.5.1.6]	10.63	5.621	0.000306011	3.01549	0.00330274	0.013783	0.331621	0.710256	40	7	41.225	0.832043	112490	0.114514	2.2599	9.43102	1	0
K00790	murA; UDP-N-acetylglucosamine 1-carboxyvinyltransferase [EC:2.5.1.7]	9.649	3.34	3.28863e-05	3.40487	0.00050526	0.00249649	0.293697	0.8	10	8	28.8	0.799594	20682	0.171856	1.3829	6.83289	1	0
K00791	miaA, TRIT1; tRNA dimethylallyltransferase [EC:2.5.1.75]	4.307	1.155	0	3.43215	0	0	0.291362	1	3	8	53.6667	0.797321	0	0.377934	0	0	6	0
K00793	ribE, RIB5; riboflavin synthase [EC:2.5.1.9]	4.092	0.679	0	3.49484	0.00047327	0.0153581	0.286136	0.4	5	8	27.4	0.792097	7928	0.215748	2.59068	84.0704	1	0
K00794	ribH, RIB4; 6,7-dimethyl-8-ribityllumazine synthase [EC:2.5.1.78]	3.336	0.94	0.000388459	4.09218	0	0	0.244368	1	2	9	9.5	0.742318	0	0.558824	0	0	1	0
K00796	folP; dihydropteroate synthase [EC:2.5.1.15]	4.675	0.713	0	3.13274	2.997e-05	5.17041e-05	0.319209	0.5	8	8	98.875	0.822271	2016	0.354391	0.102535	0.176893	6	0
K00797	speE, SRM; spermidine synthase [EC:2.5.1.16]	5.04	0.897	0	3.01401	0.00197597	0.0289011	0.331784	0.321637	19	8	38.8421	0.832166	55902	0.102216	2.84644	41.6328	1	0
K00798	E2.5.1.17, cobO, btuR; cob(I)alamin adenosyltransferase [EC:2.5.1.17]	1.907	0.353	3.42417e-05	3.33628	3.3e-07	0	0.299735	0.666667	3	8	69	0.80531	38	0.348485	0.0030107	0	1	0
K00799	GST, gst; glutathione S-transferase [EC:2.5.1.18]	4.239	0.95	2.08792e-05	3.24189	0.00183316	0.0364215	0.308462	0.426471	17	9	29.2941	0.813176	65680	0.121814	2.95139	58.6387	1	0
K00800	aroA; 3-phosphoshikimate 1-carboxyvinyltransferase [EC:2.5.1.19]	13.319	2.48	7.31903e-05	3.5177	9.7e-07	9.2523e-06	0.284277	0.666667	4	8	88.25	0.790192	12	0.700397	0.00663723	0.0633089	3	0
K00801	FDFT1; farnesyl-diphosphate farnesyltransferase [EC:2.5.1.21]	0.026	0.013	0	5.10398	0.00144675	0.0131666	0.195925	0.571429	8	9	11.75	0.658001	79598	0.405172	4.94969	45.0461	3	0
K00805	hepST; heptaprenyl diphosphate synthase [EC:2.5.1.30]	0.113	0.051	0	4.29867	0	0	0.23263	1	14	9	15.7143	0.725111	0	0.628571	0	0	105	0
K00806	uppS; undecaprenyl diphosphate synthase [EC:2.5.1.31]	3.04	0.829	0	4.22788	0.00313871	0.0247844	0.236525	0.608187	19	9	12.8947	0.73101	286664	0.39075	4.52139	35.7025	3	0
K00812-K00813-K11358-K14454-K14455	aspB; aspartate aminotransferase [EC:2.6.1.1];aspC; aspartate aminotransferase [EC:2.6.1.1];yhdR; aspartate aminotransferase [EC:2.6.1.1];GOT1; aspartate aminotransferase, cytoplasmic [EC:2.6.1.1];GOT2; aspartate aminotransferase, mitochondrial [EC:2.6.1.1]	8.129	4.106	0.000116204	2.47345	0.0136499	0.0851283	0.404293	0.337568	166	8	83.3373	0.877212	1117580	0.105616	2.25059	14.0359	1	0
K00814	GPT, ALT; alanine transaminase [EC:2.6.1.2]	0	0.003	0	2.47861	0.00282745	2.10445e-06	0.403451	0.496734	150	8	101.007	0.876782	280148	0.127373	0.515915	0.000383991	136	0
K00817	hisC; histidinol-phosphate aminotransferase [EC:2.6.1.9]	13.147	2.215	1.34612e-06	2.54794	0.00734977	0.000364966	0.392475	0.552628	119	8	94.0336	0.871005	585938	0.125211	1.69045	0.0839421	3	0
K00818	E2.6.1.11, argD; acetylornithine aminotransferase [EC:2.6.1.11]	5.969	1.908	5.09823e-05	2.59882	0.00098509	0	0.38479	0.775089	98	8	110.745	0.866765	104606	0.155105	0.275122	0	15	0
K00819	E2.6.1.13, rocD; ornithine--oxo-acid transaminase [EC:2.6.1.13]	0.934	0.296	0	2.5944	0.00144769	0.000909	0.385446	0.747273	100	8	108.24	0.867134	134458	0.151173	0.396233	0.248793	10	0
K00820	E2.6.1.16, glmS; glucosamine--fructose-6-phosphate aminotransferase (isomerizing) [EC:2.6.1.16]	12.915	5.941	0.000128967	2.58038	0.00699729	0.000838059	0.387539	0.759467	93	8	103.204	0.868301	280786	0.140797	2.05931	0.246642	10	0
K00821	argD; acetylornithine/N-succinyldiaminopimelate aminotransferase [EC:2.6.1.11 2.6.1.17]	2.203	0.527	0	2.59661	0.00123299	0.00338169	0.385118	0.746869	100	8	109.84	0.866949	124470	0.153622	0.337469	0.925568	3	0
K00822	E2.6.1.18; beta-alanine--pyruvate transaminase [EC:2.6.1.18]	0.561	0.067	0	2.56932	0.00393502	9.42647e-05	0.389208	0.51762	89	8	84.5955	0.869223	230570	0.11541	1.21013	0.028989	1	0
K00823	puuE; 4-aminobutyrate aminotransferase [EC:2.6.1.19]	0.49	0.1	0	2.53171	0.00310258	3.99119e-05	0.39499	0.597578	114	8	102.667	0.872357	246854	0.13438	0.744891	0.00958236	21	0
K00824	dat; D-alanine transaminase [EC:2.6.1.21]	0.068	0.021	0	2.559	0.00840627	0.0674042	0.390778	0.40345	127	8	89.1024	0.870084	471020	0.12272	1.81165	14.5264	1	0
K00826	E2.6.1.42, ilvE; branched-chain amino acid aminotransferase [EC:2.6.1.42]	8.157	3.541	0.0001291	2.58481	0.00478207	0.00182749	0.386876	0.672597	106	8	105.075	0.867933	222424	0.144932	1.23477	0.471873	3	0
K00827-K14272	AGXT2; alanine-glyoxylate transaminase / (R)-3-amino-2-methylpropionate-pyruvate transaminase [EC:2.6.1.44 2.6.1.40];GGAT; glutamate--glyoxylate aminotransferase [EC:2.6.1.4 2.6.1.2 2.6.1.44 2.6.1.-]	0.014	0.009	0	2.41667	0.00858072	1.35338e-05	0.413793	0.382447	177	8	93.1582	0.881944	664914	0.111835	1.32686	0.00209276	78	0
K00830	AGXT; alanine-glyoxylate transaminase / serine-glyoxylate transaminase / serine-pyruvate transaminase [EC:2.6.1.44 2.6.1.45 2.6.1.51]	5.08	1.421	3.93714e-05	2.39602	0.0124049	0.000277497	0.417359	0.346513	188	8	90.6436	0.883665	825534	0.107271	1.80596	0.0403994	10	0
K00831	serC, PSAT1; phosphoserine aminotransferase [EC:2.6.1.52]	6.837	1.772	3.17597e-05	2.59292	0.00387442	0.0120742	0.385666	0.756133	99	8	109.465	0.867257	154676	0.152218	1.07114	3.3381	1	0
K00832	tyrB; aromatic-amino-acid transaminase [EC:2.6.1.57]	0.455	0.078	7.07811e-06	2.43805	0.0165855	0.00906278	0.410163	0.364037	157	8	85.0828	0.880162	1219090	0.104782	2.89136	1.57993	3	0
K00833	bioA; adenosylmethionine-8-amino-7-oxononanoate aminotransferase [EC:2.6.1.62]	5.858	0.828	0	3.14676	0.00217616	0.0348269	0.317788	0.887395	35	7	41.4286	0.821104	69322	0.150991	1.70176	27.2346	1	0
K00835	avtA; valine--pyruvate aminotransferase [EC:2.6.1.66]	0.006	0.004	0	2.63348	0.00137043	3.15667e-05	0.379726	0.657193	76	8	84.8816	0.863877	96196	0.126312	0.493535	0.0113682	21	0
K00836-K15785	E2.6.1.76, ectB; diaminobutyrate-2-oxoglutarate transaminase [EC:2.6.1.76];doeD; L-2,4-diaminobutyrate transaminase [EC:2.6.1.-]	0.738	0.275	0	2.59071	0.00200296	8.3815e-05	0.385995	0.735248	101	8	108.871	0.867441	110528	0.150791	0.542782	0.022713	1	0
K00840	astC; succinylornithine aminotransferase [EC:2.6.1.81]	0.468	0.11	0	2.60029	0.00389581	0.00148472	0.384572	0.802412	96	8	111.323	0.866642	141704	0.156119	1.11071	0.423301	1	0
K00841	patA; aminotransferase [EC:2.6.1.-]	0.023	0.002	0	2.60103	0.00026448	0.00115114	0.384463	0.821948	95	8	114.063	0.866581	41542	0.159752	0.0761981	0.331649	1	0
K00845	glk; glucokinase [EC:2.7.1.2]	0.48	0.171	0	2.49705	0.0332491	0.000115745	0.400473	0.566954	145	7	97.3103	0.875246	1261794	0.133485	6.27606	0.0218478	21	0
K00847	E2.7.1.4, scrK; fructokinase [EC:2.7.1.4]	0.89	0.16	0	2.51327	0.0101958	0.000273669	0.397887	0.689088	130	7	106.792	0.873894	505470	0.145296	2.14661	0.0576178	3	0
K00848	rhaB; rhamnulokinase [EC:2.7.1.5]	0	0.007	0	2.56563	0.00127859	0.0370133	0.389767	0.95141	109	7	121.872	0.86953	32764	0.175594	0.321055	9.29408	1	0
K00849	galK; galactokinase [EC:2.7.1.6]	0.59	0.232	0	2.5472	0.0055222	0.0181911	0.392588	0.902349	112	7	119.286	0.871067	256220	0.1692	1.34949	4.44544	1	0
K00850	pfkA, PFK; 6-phosphofructokinase 1 [EC:2.7.1.11]	3.121	1.205	0	2.50221	0.00646169	0.0127205	0.399646	0.608308	141	7	102.078	0.874816	489816	0.137943	1.2543	2.46921	3	0
K00851	E2.7.1.12, gntK, idnK; gluconokinase [EC:2.7.1.12]	0.056	0.015	0	2.56121	0.00517346	0.0151403	0.390441	0.901866	112	7	118.75	0.869899	125722	0.170373	1.26426	3.69991	3	0
K00852	rbsK, RBKS; ribokinase [EC:2.7.1.15]	0.139	0.035	0	2.53319	0.00162142	0.0189629	0.39476	0.825728	118	7	115.381	0.872235	115410	0.159367	0.376087	4.39842	1	0
K00853	araB; L-ribulokinase [EC:2.7.1.16]	0.026	0.017	0	2.52434	0.00485853	0.00444165	0.396144	0.795938	120	7	113.5	0.872972	204112	0.156973	1.10815	1.01307	1	0
K00854	xylB, XYLB; xylulokinase [EC:2.7.1.17]	0.096	0.034	0	2.55678	0.00339997	0.00452383	0.391116	0.887484	113	7	118.425	0.870268	140952	0.168696	0.823515	1.09573	3	0
K00855	PRK, prkB; phosphoribulokinase [EC:2.7.1.19]	0.223	0.447	4.66558e-06	2.52507	0.00236113	0.000286277	0.396028	0.82312	118	7	115.458	0.872911	134632	0.159252	0.547662	0.0664018	1	0
K00856	E2.7.1.20, ADK; adenosine kinase [EC:2.7.1.20]	0.474	0.102	0	2.44469	0.00379536	0	0.40905	0.72415	130	7	111.546	0.879609	259802	0.140663	0.799069	0	28	0
K00857	E2.7.1.21, tdk; thymidine kinase [EC:2.7.1.21]	0.297	0.135	0	2.53319	0.00244068	0.00555458	0.39476	0.823845	118	7	115.025	0.872235	144870	0.159536	0.566114	1.28838	1	0
K00858	ppnK, NADK; NAD+ kinase [EC:2.7.1.23]	3.949	0.746	1.0211e-06	2.55531	0.0037589	0	0.391342	0.833039	117	7	115.325	0.870391	102946	0.164515	0.879326	0	15	0
K00859	coaE; dephospho-CoA kinase [EC:2.7.1.24]	1.775	0.39	0	2.27139	0.0445128	2.69224e-05	0.44026	0.494026	217	7	126.143	0.894051	1629494	0.136371	5.61436	0.0033957	1	0
K00860	cysC; adenylylsulfate kinase [EC:2.7.1.25]	0.631	0.282	0	2.56121	0.0018023	1.75846e-05	0.390441	0.891909	113	7	118.274	0.869899	80292	0.169691	0.436539	0.0042592	1	0
K00863-K05878-K05879	E2.7.1.29, DAK1, DAK2; dihydroxyacetone kinase [EC:2.7.1.29];dhaK; dihydroxyacetone kinase, N-terminal domain [EC:2.7.1.-];dhaL; dihydroxyacetone kinase, C-terminal domain [EC:2.7.1.-]	0.079	0.126	0	2.54941	0.00345285	5.26111e-05	0.392248	0.807292	119	7	113.773	0.870883	100384	0.161152	0.794156	0.0121006	1	0
K00864	E2.7.1.30, glpK; glycerol kinase [EC:2.7.1.30]	9.143	4.262	0.000378198	2.48451	0.00843451	1.85046e-05	0.402493	0.792717	120	7	114.592	0.876291	411466	0.148243	1.92377	0.00422059	21	0
K00865-K15788	glxK; glycerate kinase [EC:2.7.1.31];GLYCTK; glycerate kinase [EC:2.7.1.31]	0.099	0.023	0	2.49558	0.00361748	9.2523e-06	0.400709	0.772389	122	7	114.189	0.875369	208884	0.151444	0.811561	0.0020757	36	0
K00867-K03525-K09680	coaA; type I pantothenate kinase [EC:2.7.1.33];coaX; type III pantothenate kinase [EC:2.7.1.33];coaW; type II pantothenate kinase [EC:2.7.1.33]	1.034	0.296	0	2.56047	0.00237922	0.00752202	0.390553	0.901705	112	7	118.929	0.869961	58740	0.170141	0.581422	1.83819	3	0
K00868	pdxK, pdxY; pyridoxine kinase [EC:2.7.1.35]	0.075	0.001	0	2.54499	0.00401149	0.0152088	0.39293	0.90251	112	7	119.759	0.871251	88234	0.16773	0.980308	3.71665	1	0
K00869	E2.7.1.36, MVK, mvaK1; mevalonate kinase [EC:2.7.1.36]	0.112	0.036	0	2.56563	0.00021046	3.80977e-05	0.389767	0.96902	108	7	123.88	0.86953	5680	0.177988	0.053336	0.00965495	1	0
K00872-K02204	thrB1; homoserine kinase [EC:2.7.1.39];thrB2; homoserine kinase type II [EC:2.7.1.39]	0.559	0.109	0	2.55236	0.00083879	0.000558042	0.391794	0.918919	111	7	121.856	0.870637	40434	0.172356	0.206826	0.1376	3	0
K00873-K12406	PK, pyk; pyruvate kinase [EC:2.7.1.40];PKLR; pyruvate kinase isozymes R/L [EC:2.7.1.40]	3.398	2.248	0	2.34145	0.0219814	0.000803985	0.427087	0.463597	181	7	105.376	0.888213	1192502	0.119881	3.32393	0.121575	10	0
K00874	kdgK; 2-dehydro-3-deoxygluconokinase [EC:2.7.1.45]	0.041	0.032	0	2.54867	0.00933346	0.00745722	0.392361	0.901705	112	7	119.348	0.870944	221316	0.169529	2.28086	1.82236	3	0
K00876	E2.7.1.48, udk; uridine kinase [EC:2.7.1.48]	0.225	0.116	0	2.43142	0.0138768	0.00918895	0.411283	0.517189	154	7	93.6688	0.880715	836688	0.120397	2.46628	1.63313	1	0
K00877-K00941	THI20; hydroxymethylpyrimidine/phosphomethylpyrimidine kinase [EC:2.7.1.49 2.7.4.7];thiD; hydroxymethylpyrimidine/phosphomethylpyrimidine kinase [EC:2.7.1.49 2.7.4.7]	1.688	0.387	0	2.56637	0.0002873	0	0.389655	0.969367	108	7	122.88	0.869469	21444	0.176805	0.0728093	0	1	0
K00878	thiM; hydroxyethylthiazole kinase [EC:2.7.1.50]	0.042	0.018	0	2.56563	0.00072061	7.80096e-06	0.389767	0.95192	109	7	121.771	0.86953	49184	0.17521	0.180946	0.00195883	1	0
K00882	fruK; 1-phosphofructokinase [EC:2.7.1.56]	0.026	0.004	0	2.5472	0.00165725	7.44071e-05	0.392588	0.874864	114	7	118.289	0.871067	98322	0.166137	0.397885	0.0178642	10	0
K00884	NAGK, nagK; N-acetylglucosamine kinase [EC:2.7.1.59]	0.064	0.008	0	2.54794	0.00469153	0.00287538	0.392475	0.88622	113	7	118.08	0.871005	128366	0.165842	1.13635	0.696453	6	0
K00886	ppgK; polyphosphate glucokinase [EC:2.7.1.63]	0.093	0.031	0	3.29646	0.00038222	7.25671e-06	0.303356	0.47619	28	8	29.5357	0.808628	12550	0.123065	0.37362	0.00709343	28	0
K00887	E2.7.1.66; undecaprenol kinase [EC:2.7.1.66]	0.781	0.116	0	2.55678	0.00268609	0.000187223	0.391116	0.919738	111	7	120.036	0.870268	165948	0.171725	0.662327	0.0461648	10	0
K00888	PI4K; phosphatidylinositol 4-kinase [EC:2.7.1.67]	0.001	0.033	0	2.55605	0.00098455	0.00178062	0.391229	0.969193	108	7	123.139	0.870329	58516	0.173925	0.24951	0.451254	1	0
K00891	E2.7.1.71, aroK, aroL; shikimate kinase [EC:2.7.1.71]	3.303	1.986	0	2.5649	0.00139731	0	0.389879	0.934946	110	7	120.727	0.869592	90944	0.173708	0.347676	0	6	0
K00895	E2.7.1.90, pfk; pyrophosphate--fructose-6-phosphate 1-phosphotransferase [EC:2.7.1.90]	0.906	0.619	1.09084e-06	3.27802	1.082e-05	0	0.305062	0.836257	19	8	53.3158	0.810165	524	0.226876	0.0155865	0	28	0
K00899	mtnK; 5-methylthioribose kinase [EC:2.7.1.100]	0.121	0.063	0	2.51696	0.00388982	0.000347415	0.397304	0.934445	110	7	121.127	0.873587	126466	0.167072	0.967858	0.0864432	1	0
K00900	E2.7.1.105, PFK; 6-phosphofructo-2-kinase [EC:2.7.1.105]	0	0.014	0	2.53097	0.00277124	0	0.395105	0.789394	121	7	113.207	0.872419	199558	0.156579	0.62685	0	136	0
K00901	E2.7.1.107, DGK, dgkA; diacylglycerol kinase (ATP dependent) [EC:2.7.1.107]	0.4	0.054	0	2.48009	0.00773252	1.54205e-05	0.403211	0.819209	118	7	117.263	0.876659	283906	0.154905	1.79355	0.00357677	10	0
K00912	lpxK; tetraacyldisaccharide 4'-kinase [EC:2.7.1.130]	3.523	0.505	0	2.56121	0.00101962	0.00790746	0.390441	0.93628	110	7	120.991	0.869899	71734	0.173339	0.2537	1.96752	1	0
K00917	lacC; tagatose 6-phosphate kinase [EC:2.7.1.144]	0.013	0.006	0	2.5649	0.00075476	0.000212266	0.389879	0.95158	109	7	121.982	0.869592	35460	0.175261	0.189521	0.0533001	3	0
K00919	ispE; 4-diphosphocytidyl-2-C-methyl-D-erythritol kinase [EC:2.7.1.148]	2.548	0.482	0	2.56342	0.00176577	3.31994e-05	0.390104	0.935446	110	7	120.855	0.869715	66418	0.173392	0.439356	0.00826063	3	0
K00921	PIKFYVE, FAB1; 1-phosphatidylinositol-3-phosphate 5-kinase [EC:2.7.1.150]	0.001	0.007	0	2.56711	1.98e-06	0	0.389543	0.987127	107	7	124	0.869408	452	0.178417	0.000506473	0	4465	0
K00922	PIK3C; phosphatidylinositol-4,5-bisphosphate 3-kinase [EC:2.7.1.153]	0	0.004	0	2.56637	0.00147691	0.00147493	0.389655	0.968847	108	7	122.852	0.869469	33326	0.177007	0.374287	0.373785	1	0
K00923	PIK3C2; phosphatidylinositol-4-phosphate 3-kinase [EC:2.7.1.154]	0	0.004	0	2.56711	1.98e-06	0	0.389543	0.987127	107	7	124	0.869408	452	0.178417	0.000506473	0	1	0
K00925	ackA; acetate kinase [EC:2.7.2.1]	0.853	0.623	0	2.38569	0.0100656	0.00500367	0.419165	0.619554	141	7	112.17	0.884526	398636	0.132903	1.95387	0.971279	6	0
K00926	arcC; carbamate kinase [EC:2.7.2.2]	0.111	0.032	0	2.46313	0.0117387	0.00237098	0.405988	0.664958	133	7	108.038	0.878073	437838	0.138856	2.4157	0.487924	1	0
K00927	PGK, pgk; phosphoglycerate kinase [EC:2.7.2.3]	9.996	4.608	0.000218184	2.5531	0.00186199	3.72166e-05	0.391681	0.859649	115	7	116.783	0.870575	74316	0.166357	0.443154	0.00885754	6	0
K00928	lysC; aspartate kinase [EC:2.7.2.4]	9.726	4.607	0.000729977	2.48746	0.0025986	1.81418e-06	0.402016	0.718629	129	7	113.147	0.876045	251846	0.148293	0.551346	0.000384915	6	0
K00929	E2.7.2.7, buk; butyrate kinase [EC:2.7.2.7]	0.005	0.006	0	2.54941	0.00076167	0.0022113	0.392248	0.934779	110	7	123.618	0.870883	54640	0.173135	0.189517	0.550212	1	0
K00930	argB; acetylglutamate kinase [EC:2.7.2.8]	6.18	2.338	0.000217579	2.55015	0.00093132	0.00102161	0.392134	0.904923	112	7	124.018	0.870821	59040	0.174182	0.227591	0.249656	6	0
K00931	proB; glutamate 5-kinase [EC:2.7.2.11]	5.512	1.085	4.71906e-07	2.35841	0.00978243	7.61955e-06	0.424015	0.525659	184	7	117.147	0.886799	904484	0.134189	1.45514	0.00113341	3	0
K00932	E2.7.2.15, tdcD, pduW; propionate kinase [EC:2.7.2.15]	0.083	0.048	0	2.559	0.00040332	0.00141827	0.390778	0.908462	112	7	124.295	0.870084	21674	0.177564	0.0985613	0.34659	6	0
K00939	E2.7.4.3, adk; adenylate kinase [EC:2.7.4.3]	5.371	6.045	0.000553776	2.49558	0.00078807	5.80537e-06	0.400709	0.779097	125	7	115.008	0.875369	84916	0.150929	0.172556	0.00127114	6	0
K00940	E2.7.4.6, ndk; nucleoside-diphosphate kinase [EC:2.7.4.6]	5.174	2.063	0.00141332	2.45796	0.00741093	0.0311904	0.406841	0.63772	137	7	102.861	0.878503	518996	0.134989	1.48056	6.23125	1	0
K00942	E2.7.4.8, gmk; guanylate kinase [EC:2.7.4.8]	3.376	0.951	1.33528e-05	2.54056	0.00184405	0.0112352	0.393614	0.774757	123	7	112.642	0.87162	130656	0.158428	0.410339	2.50006	3	0
K00943	E2.7.4.9, tmk; dTMP kinase [EC:2.7.4.9]	2.504	0.413	0	2.49484	0.00397792	0.000139958	0.400828	0.822976	118	7	114.89	0.87543	217728	0.154422	0.922675	0.0324631	6	0
K00944	E2.7.4.10; nucleoside-triphosphate--adenylate kinase [EC:2.7.4.10]	3.052	2.781	0.000389118	2.47345	0.00357691	0	0.404293	0.638235	136	7	106.61	0.877212	351368	0.13633	0.719853	0	45	0
K00945-K13800	cmk; cytidylate kinase [EC:2.7.4.14];CMPK1, UMPK; UMP-CMP kinase [EC:2.7.4.- 2.7.4.14]	3.346	0.605	3.06765e-05	2.51696	0.00406565	3.95854e-05	0.397304	0.665245	134	7	104.522	0.873587	372320	0.142985	0.830424	0.00808546	10	0
K00946	thiL; thiamine-monophosphate kinase [EC:2.7.4.16]	2.354	0.352	0	2.52655	0.00220451	0.0036592	0.395797	0.874088	114	7	120.474	0.872788	126256	0.165486	0.529276	0.878528	3	0
K00948	PRPS, prsA; ribose-phosphate pyrophosphokinase [EC:2.7.6.1]	6.694	2.715	0.000226967	2.48378	0.00252002	0.000136556	0.402613	0.695005	128	7	110.57	0.876352	219906	0.143041	0.538851	0.0291995	3	0
K00949	E2.7.6.2, THI80; thiamine pyrophosphokinase [EC:2.7.6.2]	0.01	0.032	0	2.46755	0.00330905	0.00367534	0.40526	0.702521	132	7	112.447	0.877704	222244	0.143794	0.686127	0.762077	1	0
K00950	folK; 2-amino-4-hydroxy-6-hydroxymethyldihydropteridine diphosphokinase [EC:2.7.6.3]	1.541	0.251	0	2.49853	0.00127256	0	0.400236	0.756808	122	7	113.828	0.875123	106426	0.149577	0.285492	0	3	0
K00951	relA; GTP pyrophosphokinase [EC:2.7.6.5]	16.998	4.506	7.02408e-06	2.47788	0.003086	3.75535e-05	0.403571	0.698573	128	7	110.156	0.876844	198456	0.142864	0.659874	0.00802999	1	0
K00954-K02201	E2.7.7.3A, coaD, kdtB; pantetheine-phosphate adenylyltransferase [EC:2.7.7.3];E2.7.7.3B; pantetheine-phosphate adenylyltransferase [EC:2.7.7.3]	3.371	1.912	1.1156e-05	3.22861	9.711e-05	0.00148334	0.30973	0.666667	4	8	87.75	0.814282	2824	0.373404	0.664475	10.1498	1	0
K00955-K13811	cysNC; bifunctional enzyme CysN/CysC [EC:2.7.7.4 2.7.1.25];PAPSS; 3'-phosphoadenosine 5'-phosphosulfate synthase [EC:2.7.7.4 2.7.1.25]	4.183	0.977	0	2.56047	0.00269743	0.00151972	0.390553	0.876727	114	7	117.281	0.869961	104754	0.168265	0.64762	0.364867	1	0
K00956-K00957-K00958	cysN; sulfate adenylyltransferase subunit 1 [EC:2.7.7.4];cysD; sulfate adenylyltransferase subunit 2 [EC:2.7.7.4];sat, met3; sulfate adenylyltransferase [EC:2.7.7.4]	13.783	3.951	0.000956866	3.48525	9.1e-07	1.63276e-06	0.286923	0.8	6	8	52.6667	0.792896	6	0.39899	0.00415112	0.00744811	1	0
K00962	pnp, PNPT1; polyribonucleotide nucleotidyltransferase [EC:2.7.7.8]	16.588	10.395	0.00260061	2.55457	0.00150945	0.00265183	0.391455	0.779197	111	7	111.423	0.870452	195234	0.157156	0.372195	0.653879	3	0
K00963	UGP2, galU, galF; UTP--glucose-1-phosphate uridylyltransferase [EC:2.7.7.9]	3.056	1.385	4.36872e-05	3.22861	0.0001642	5.0797e-06	0.30973	0.657143	21	8	33.8095	0.814282	7552	0.135781	0.214007	0.00662054	36	0
K00965	galT, GALT; UDPglucose--hexose-1-phosphate uridylyltransferase [EC:2.7.7.12]	0.255	0.119	0	3.21829	0.00018977	0.0168301	0.310724	0.601732	22	8	37.3182	0.815143	8396	0.148678	0.236091	20.9381	1	0
K00966-K00971	GMPP; mannose-1-phosphate guanylyltransferase [EC:2.7.7.13];manC, cpsB; mannose-1-phosphate guanylyltransferase [EC:2.7.7.13]	2.027	1.247	3.34408e-05	3.86357	4.738e-05	0.000590787	0.258828	0.642857	8	9	18.25	0.761369	2134	0.214706	0.162099	2.02123	6	0
K00967	PCYT2; ethanolamine-phosphate cytidylyltransferase [EC:2.7.7.14]	0	0.006	0	3.93215	0.00147493	0.00147493	0.254314	0.333333	3	9	11.6667	0.755654	66560	0.354167	13.4563	13.4562	1	0
K00968	PCYT1; choline-phosphate cytidylyltransferase [EC:2.7.7.15]	0.004	0.004	0	3.91372	0	0	0.255512	1	2	9	18.5	0.75719	0	0.528571	0	0	3	0
K00969-K06210-K13522	nadD; nicotinate-nucleotide adenylyltransferase [EC:2.7.7.18];NMNAT; nicotinamide mononucleotide adenylyltransferase [EC:2.7.7.1 2.7.7.18];K13522, nadM; bifunctional NMN adenylyltransferase/nudix hydrolase [EC:2.7.7.1 3.6.1.-]	2.748	0.651	0	3.17773	0.00029395	0.00184378	0.31469	0.515152	12	8	34.25	0.818523	11342	0.128759	0.670451	4.20537	6	0
K00973	E2.7.7.24, rfbA, rffH; glucose-1-phosphate thymidylyltransferase [EC:2.7.7.24]	9.725	6.865	0.000334099	3.35029	0.00096646	5.33368e-05	0.298481	0.711111	10	8	34.9	0.804142	44900	0.16619	2.6452	0.145983	3	0
K00975	glgC; glucose-1-phosphate adenylyltransferase [EC:2.7.7.27]	0.879	0.771	0	3.35324	5.22e-06	0.00146948	0.298219	0.805556	9	8	47.1111	0.803896	30	0.226496	0.0158746	4.46886	1	0
K00978	rfbF; glucose-1-phosphate cytidylyltransferase [EC:2.7.7.33]	0.665	1.056	0	3.35177	0.00441825	0.00441825	0.29835	0.777778	9	8	36.7778	0.804019	98418	0.176282	13.4364	13.4364	1	1
K00979	kdsB; 3-deoxy-manno-octulosonate cytidylyltransferase (CMP-KDO synthetase) [EC:2.7.7.38]	4.132	0.905	1.32738e-06	4.14971	0.00294768	0.00294768	0.240981	0	2	9	8	0.737525	157460	0.5	40.339	40.3389	1	0
K00980	tagD; glycerol-3-phosphate cytidylyltransferase [EC:2.7.7.39]	0.451	0.158	0	3.08038	0	0	0.324635	1	8	8	63	0.826635	0	0.197492	0	0	36	0
K00981	E2.7.7.41, CDS1, CDS2, cdsA; phosphatidate cytidylyltransferase [EC:2.7.7.41]	2.559	0.916	0	3.11873	4.194e-05	6.58546e-05	0.320643	0.428571	7	8	65	0.823439	2412	0.232143	0.163985	0.257492	6	0
K00983	E2.7.7.43, neuA, CMAS; N-acylneuraminate cytidylyltransferase [EC:2.7.7.43]	0.251	0.189	0	3.59513	0	0	0.278154	1	3	9	25.3333	0.783739	0	0.378109	0	0	6	0
K00985	E2.7.7.48; RNA-directed RNA polymerase [EC:2.7.7.48]	0.264	0.064	0	2.5708	9.365e-05	2.79383e-05	0.388985	0.962688	103	7	123.534	0.8691	5804	0.178003	0.0248854	0.007424	3	0
K00991	ispD; 2-C-methyl-D-erythritol 4-phosphate cytidylyltransferase [EC:2.7.7.60]	0.962	0.125	1.39631e-05	3.54572	4.428e-05	7.07529e-06	0.28203	0.666667	3	8	42.3333	0.787856	1518	0.358757	0.403981	0.0645502	3	0
K00995	E2.7.8.5, pgsA, PGS1; CDP-diacylglycerol--glycerol-3-phosphate 3-phosphatidyltransferase [EC:2.7.8.5]	2.857	0.788	0	2.93363	0.00122564	0.000362835	0.340875	0.442105	20	8	64.05	0.838864	86402	0.147581	1.67729	0.49654	1	0
K00997-K06133	acpS; holo-[acyl-carrier protein] synthase [EC:2.7.8.7];LYS5, acpT; 4'-phosphopantetheinyl transferase [EC:2.7.8.-]	0.879	0.38	0	2.60693	0.0013516	1.08851e-05	0.383593	0.964292	111	8	129.108	0.866089	39910	0.192987	0.333273	0.002684	3	0
K00998	pssA; CDP-diacylglycerol---serine O-phosphatidyltransferase [EC:2.7.8.8]	4.527	1.293	0	2.74041	0.00221269	0.00417641	0.364909	0.393333	25	8	69.08	0.854966	97370	0.117085	2.42245	4.57234	3	0
K01000	mraY; phospho-N-acetylmuramoyl-pentapeptide-transferase [EC:2.7.8.13]	8.524	2.242	0	3.21239	0.00107322	0.0340009	0.311295	0.535948	18	7	63.0556	0.815634	47572	0.254256	1.63189	51.7003	1	0
K01002	E2.7.8.20, mdoB; phosphoglycerol transferase [EC:2.7.8.20]	0	0.004	0	3.62463	8.298e-05	0.0117517	0.27589	0.4	5	9	21.2	0.781281	2154	0.256098	0.454233	64.329	1	0
K01006-K01007	ppdK; pyruvate,orthophosphate dikinase [EC:2.7.9.1];pps, ppsA; pyruvate, water dikinase [EC:2.7.9.2]	24.163	15.538	0.00184127	2.32301	0.0195601	8.70805e-06	0.430476	0.445986	183	7	106.093	0.889749	1019248	0.117881	2.92546	0.0013024	28	0
K01008	selD, SEPHS; selenide, water dikinase [EC:2.7.9.3]	0.517	0.043	0	2.49853	0.00117011	5.8883e-05	0.400236	0.768871	121	7	114.686	0.875123	95526	0.150506	0.264677	0.0133192	1	0
K01011	TST, MPST, sseA; thiosulfate/3-mercaptopyruvate sulfurtransferase [EC:2.8.1.1 2.8.1.2]	2.122	0.57	8.27888e-06	2.67183	1.47e-05	1.03408e-05	0.374275	0.977401	60	8	99.7167	0.860681	2492	0.15294	0.00670565	0.00471713	3	0
K01012	bioB; biotin synthase [EC:2.8.1.6]	8.781	2.849	2.84638e-06	3.74558	0.00031135	0.0320134	0.266982	0.333333	3	8	14	0.771202	11466	0.350427	2.84055	292.069	1	0
K01014	SULT1A; aryl sulfotransferase [EC:2.8.2.1]	0.025	0.008	0	3.26106	3.041e-05	8.0083e-06	0.306649	0.7	5	8	70.8	0.811578	1756	0.314667	0.166464	0.0438374	3	0
K01026	pct; propionate CoA-transferase [EC:2.8.3.1]	0.044	0.006	0	2.55973	0.00140276	0.0123317	0.390666	0.574342	96	8	111.396	0.870022	105282	0.155147	0.399933	3.51581	10	0
K01027-K01028-K01029	OXCT; 3-oxoacid CoA-transferase [EC:2.8.3.5];E2.8.3.5A, scoA; 3-oxoacid CoA-transferase subunit A [EC:2.8.3.5];E2.8.3.5B, scoB; 3-oxoacid CoA-transferase subunit B [EC:2.8.3.5]	3.821	1.759	7.44991e-05	3.12832	0.00036028	5.60218e-05	0.319661	0.471951	41	9	79.8537	0.82264	26534	0.228807	0.240509	0.037398	15	0
K01031-K01032	pcaI; 3-oxoadipate CoA-transferase, alpha subunit [EC:2.8.3.6];pcaJ; 3-oxoadipate CoA-transferase, beta subunit [EC:2.8.3.6]	1.183	0.43	3.56818e-05	3.13053	0.00508913	0.00291059	0.319435	0.493952	32	9	81.2188	0.822456	459398	0.232054	4.3528	2.48947	3	0
K01034-K01035	atoD; acetate CoA-transferase alpha subunit [EC:2.8.3.8];atoA; acetate CoA-transferase beta subunit [EC:2.8.3.8]	1.012	0.367	3.02888e-05	2.56195	0.00413142	0.0100809	0.390328	0.48163	103	8	101.272	0.869838	321226	0.143039	1.09783	2.67877	1	0
K01039-K01040	gctA; glutaconate CoA-transferase, subunit A [EC:2.8.3.12];gctB; glutaconate CoA-transferase, subunit B [EC:2.8.3.12]	0.161	0.051	0	2.55383	0.0039713	0.0571626	0.391568	0.507727	95	8	104.516	0.870514	246194	0.144558	1.14415	16.4688	1	0
K01041	E2.8.3.-	1.682	0.719	3.80825e-05	2.60914	0.00020244	8.56551e-06	0.383267	0.982319	110	8	130.264	0.865905	14566	0.195298	0.0503708	0.00213125	1	0
K01042	selA; L-seryl-tRNA(Ser) seleniumtransferase [EC:2.9.1.1]	0.123	0.023	0	3.89012	0	0	0.257062	0	1	9	13	0.759157	0	0	0	0	1	0
K01044	CES1; carboxylesterase 1 [EC:3.1.1.1]	0.039	0.004	0	3.19617	0.00308425	0.177953	0.312875	0.484848	12	8	37.1667	0.816986	95290	0.158832	7.03466	405.881	1	0
K01046-K14675	E3.1.1.3; triacylglycerol lipase [EC:3.1.1.3];TGL3; TAG lipase / lysophosphatidylethanolamine acyltransferase [EC:3.1.1.3 2.3.1.-]	9.613	57.418	0.00217213	2.88127	0.00029045	0	0.347069	0.55	16	8	62.75	0.843228	17220	0.139755	0.496851	0	1	0
K01049	ACHE; acetylcholinesterase [EC:3.1.1.7]	0.039	0.004	0	2.75147	0.00026267	0.000173617	0.363441	0.877419	31	8	69	0.854044	8296	0.122995	0.231912	0.153287	3	0
K01051	E3.1.1.11; pectinesterase [EC:3.1.1.11]	0.027	0.014	0	3.43289	0.00147493	0.00147493	0.2913	0.818182	11	8	23.8182	0.797259	35676	0.219697	3.66989	3.66988	1	0
K01053	E3.1.1.17, gnl, RGN; gluconolactonase [EC:3.1.1.17]	0.018	0.003	0	3.37242	0.00213435	0.0337687	0.296523	0.0952381	7	8	25.4286	0.802298	51142	0.150602	8.34531	132.036	1	0
K01055	pcaD; 3-oxoadipate enol-lactonase [EC:3.1.1.24]	0.008	0.003	0	4.06047	0.00268991	6.96644e-05	0.246277	0.333333	4	9	10.5	0.744961	235538	0.276316	18.4057	0.476679	3	0
K01057-K07404	PGLS, pgl, devB; 6-phosphogluconolactonase [EC:3.1.1.31];pgl; 6-phosphogluconolactonase [EC:3.1.1.31]	0.144	0.035	0	3.49558	2.79e-06	0.001707	0.286076	0.666667	4	8	37.75	0.792035	38	0.281716	0.0190906	11.6801	1	0
K01058	pldA; phospholipase A1 [EC:3.1.1.32 3.1.1.4]	0.069	0.021	0	2.96903	0.00125196	0.00874909	0.336811	0.336957	24	8	39.9167	0.835914	62106	0.0997917	1.42776	9.97761	3	0
K01060	E3.1.1.41; cephalosporin-C deacetylase [EC:3.1.1.41]	0.012	0.011	0	2.74558	0.00013069	0.000306959	0.364222	0.933333	30	8	71.9333	0.854535	7136	0.125699	0.119233	0.280049	1	0
K01061	E3.1.1.45; carboxymethylenebutenolidase [EC:3.1.1.45]	3.278	0.75	0	4.10251	0.0004031	0.00802461	0.243753	0.333333	3	8	10	0.741458	10416	0.358025	3.67762	73.2112	1	0
K01066	E3.1.1.-; esterase / lipase [EC:3.1.1.-]	0.864	0.188	1.56293e-05	3.12611	0.00504414	0.227899	0.319887	0.272727	23	7	26.3043	0.822824	147008	0.102352	6.00253	271.199	1	0
K01067	E3.1.2.1, ACH1; acetyl-CoA hydrolase [EC:3.1.2.1]	0.947	0.453	2.40076e-06	2.4823	0.00244581	2.35843e-06	0.402852	0.686445	142	8	116.866	0.876475	145584	0.153974	0.471421	0.000454579	435	0
K01068	ACOT1_2_4; acyl-coenzyme A thioesterase 1/2/4 [EC:3.1.2.2]	0.096	0.048	0	2.59661	0.00735185	0.041701	0.385118	0.784291	124	8	117.379	0.866949	314050	0.175193	1.62274	9.2045	1	0
K01069	E3.1.2.6, gloB; hydroxyacylglutathione hydrolase [EC:3.1.2.6]	5.077	1.117	0	3.32448	0.0002544	0.00345227	0.300799	0.615385	13	9	25.6154	0.806293	4994	0.1214	0.53561	7.26836	1	0
K01070	frmB, ESD, fghA; S-formylglutathione hydrolase [EC:3.1.2.12]	5.319	0.836	0	2.95501	0.00100667	7.6014e-05	0.338408	0.48433	27	9	38.5926	0.837082	29332	0.0871165	1.02047	0.0770557	1	0
K01075	E3.1.2.23; 4-hydroxybenzoyl-CoA thioesterase [EC:3.1.2.23]	0.838	0.117	0	2.56563	0.00441185	2.06816e-05	0.389767	0.916317	114	7	126.123	0.86953	269392	0.18439	1.05923	0.0049654	1	0
K01076	E3.1.2.-	1.674	0.419	0.000145572	2.59956	0.00099156	0.107792	0.384681	0.965111	111	8	129.703	0.866704	32286	0.192152	0.244495	26.5789	1	0
K01077-K01113	E3.1.3.1, phoA, phoB; alkaline phosphatase [EC:3.1.3.1];phoD; alkaline phosphatase D [EC:3.1.3.1]	2.862	0.432	0	3.33923	0.00117411	0.0150794	0.29947	0.2	6	8	33.1667	0.805064	36652	0.188447	5.3559	68.7873	3	0
K01078-K09474	E3.1.3.2; acid phosphatase [EC:3.1.3.2];phoN; acid phosphatase (class A) [EC:3.1.3.2]	0.173	0.042	0	3.51696	0.00042957	0.0152361	0.284336	0.4	6	8	22	0.790253	12988	0.184874	1.95956	69.5019	3	0
K01079	serB, PSPH; phosphoserine phosphatase [EC:3.1.3.3]	6.637	1.843	0	2.88864	1.014e-05	7.29299e-05	0.346183	0.871795	13	8	78.9231	0.842613	350	0.168639	0.0213486	0.153546	3	0
K01081-K03787-K11751	E3.1.3.5; 5'-nucleotidase [EC:3.1.3.5];surE; 5'-nucleotidase [EC:3.1.3.5];ushA; 5'-nucleotidase / UDP-sugar diphosphatase [EC:3.1.3.5 3.6.1.45]	3.936	1.1	0	2.58997	0.0102482	0.128313	0.386105	0.284553	82	7	60.5732	0.867502	468568	0.0909507	3.42065	42.8284	1	0
K01082	E3.1.3.7, cysQ, MET22, BPNT1; 3'(2'), 5'-bisphosphate nucleotidase [EC:3.1.3.7]	1.483	0.225	0	3.48378	3.16e-06	1.25697e-06	0.287045	0.761905	7	8	46.1429	0.793019	218	0.346939	0.0123556	0.00491474	10	0
K01085	agp; glucose-1-phosphatase [EC:3.1.3.10]	0.111	0.052	0	3.30826	0.00028017	0	0.302274	0.547368	20	8	35.9	0.807645	10566	0.154077	0.383413	0	36	0
K01087	otsB; trehalose 6-phosphate phosphatase [EC:3.1.3.12]	0.112	0.008	0	3.9646	8.8e-07	5.44253e-07	0.252232	0.857143	8	9	27.875	0.75295	16	0.381849	0.0030107	0.00186203	15	0
K01089	hisB; imidazoleglycerol-phosphate dehydratase / histidinol-phosphatase [EC:4.2.1.19 3.1.3.15]	0.914	0.18	1.62524e-06	3.46829	7.674e-05	0.00232199	0.288327	0.466667	6	9	38.8333	0.794309	3524	0.289801	0.350062	10.5921	3	0
K01091	E3.1.3.18, gph; phosphoglycolate phosphatase [EC:3.1.3.18]	3.949	0.678	2.43243e-06	3.59145	1.843e-05	0.00410959	0.278439	0.666667	6	9	26.6667	0.784046	1004	0.276042	0.0840715	18.7466	1	0
K01092	E3.1.3.25, IMPA, suhB; myo-inositol-1(or 4)-monophosphatase [EC:3.1.3.25]	4.413	0.741	4.05263e-05	3.78245	0.00112799	0.0330283	0.264379	0.3	5	9	16.6	0.768129	34670	0.234783	6.17462	180.797	1	0
K01095-K01096	pgpA; phosphatidylglycerophosphatase A [EC:3.1.3.27];pgpB; phosphatidylglycerophosphatase B [EC:3.1.3.27]	1.074	0.264	0	3.76917	3.6e-07	0.00103333	0.26531	0.833333	4	9	19.25	0.769235	2	0.409574	0.0024633	7.07055	1	0
K01101	E3.1.3.41; 4-nitrophenyl phosphatase [EC:3.1.3.41]	0	0.007	0	4.32301	0	0	0.23132	1	2	9	6	0.723083	0	0.6	0	0	3	0
K01112	E3.1.3.-	0.116	0.092	0	3.05678	0.00153818	0.00109167	0.327141	0.288538	23	8	32.2174	0.828601	50308	0.0880257	1.83043	1.29909	1	0
K01114	plcC; phospholipase C [EC:3.1.4.3]	0.528	0.082	0	2.9351	0.0110148	0.0381926	0.340704	0.217742	32	8	40.8125	0.838741	529510	0.103769	9.4211	32.6666	1	0
K01117	E3.1.4.12; sphingomyelin phosphodiesterase [EC:3.1.4.12]	0.671	0.09	0	3.73378	0.00027108	0.00658172	0.267825	0.4	5	9	17.6	0.772185	8004	0.225641	1.48389	36.0283	3	0
K01119	cpdB; 2',3'-cyclic-nucleotide 2'-phosphodiesterase [EC:3.1.4.16]	0.032	0.012	0	4.21313	0	0	0.237353	0	1	9	12	0.732239	0	0	0	0	1	0
K01120-K13298	PDE; 3',5'-cyclic-nucleotide phosphodiesterase [EC:3.1.4.17];PDE11; dual 3',5'-cyclic-AMP and -GMP phosphodiesterase 11 [EC:3.1.4.17 3.1.4.35]	0.442	0.151	0	2.73894	0.00045889	0.00364976	0.365105	0.674419	43	7	83.7674	0.855089	35012	0.147478	0.292089	2.32312	3	0
K01126	E3.1.4.46, glpQ, ugpQ; glycerophosphoryl diester phosphodiesterase [EC:3.1.4.46]	1.053	0.288	0	3.01475	0.00021698	0.00678163	0.331703	0.362637	14	8	42.9286	0.832104	7470	0.117739	0.424196	13.2581	1	0
K01129	dgt; dGTPase [EC:3.1.5.1]	4.398	1.014	0	3.15634	1.986e-05	0	0.316822	0.642857	8	8	95.875	0.820305	1758	0.352482	0.067946	0	3	0
K01130	E3.1.6.1, aslA; arylsulfatase [EC:3.1.6.1]	1.652	0.264	1.43873e-06	4.08628	0.00401962	0.0104134	0.244721	0.333333	4	9	12.25	0.74281	118218	0.272222	27.5042	71.2534	3	0
K01131	STS; steryl-sulfatase [EC:3.1.6.2]	0.02	0.009	0	3.45354	0.00771495	0.00260539	0.289558	0.5	4	9	38.75	0.795538	189252	0.260135	52.7895	17.8274	1	0
K01139	spoT, HDDC3; guanosine-3',5'-bis(diphosphate) 3'-pyrophosphohydrolase [EC:3.1.7.2]	11.719	2.436	2.4382e-06	3.1851	9.264e-05	0.00292264	0.313962	0.833333	12	8	94.8333	0.817908	2308	0.375992	0.211296	6.66605	1	0
K01178	E3.2.1.3; glucoamylase [EC:3.2.1.3]	0.15	0.06	0	3.45501	0	0	0.289434	1	12	8	34	0.795415	0	0.196532	0	0	1	0
K01179-K01225	E3.2.1.4; endoglucanase [EC:3.2.1.4];E3.2.1.91; cellulose 1,4-beta-cellobiosidase [EC:3.2.1.91]	0.6	0.288	1.6269e-07	4.38496	0	0	0.228052	1	2	9	19.5	0.71792	0	0.78	0	0	1	0
K01182	E3.2.1.10; oligo-1,6-glucosidase [EC:3.2.1.10]	0.67	0.284	0	3.3444	0.00029182	0.00147493	0.299008	0.477833	29	8	29.6552	0.804634	13382	0.131801	0.275418	1.39203	1	0
K01183-K13381	E3.2.1.14; chitinase [EC:3.2.1.14];chiA; bifunctional chitinase/lysozyme [EC:3.2.1.14 3.2.1.17]	0.176	0.073	0	3.34218	3.872e-05	0.00148472	0.299206	0.6	5	8	35.2	0.804818	1392	0.220126	0.211953	8.12737	1	0
K01186	NEU1; sialidase-1 [EC:3.2.1.18]	0.022	0.03	0	3.51106	0.00128492	0.010355	0.284814	0.4	5	9	22.6	0.790745	37814	0.221569	7.03365	56.6834	3	1
K01187-K12317-K15922	E3.2.1.20, malZ; alpha-glucosidase [EC:3.2.1.20];GANC; neutral alpha-glucosidase C [EC:3.2.1.20];yihQ; alpha-glucosidase [EC:3.2.1.20]	2.38	1.12	0	3.34292	0.00052494	0.00253788	0.29914	0.43871	31	8	28.5484	0.804757	32910	0.126882	0.463471	2.2407	3	0
K01188-K05349-K05350	E3.2.1.21; beta-glucosidase [EC:3.2.1.21];bglX; beta-glucosidase [EC:3.2.1.21];bglB; beta-glucosidase [EC:3.2.1.21]	1.283	0.388	0	3.38643	0.00090176	0.00294659	0.295296	0.54	25	8	26.04	0.801131	37080	0.129552	0.987247	3.22592	1	0
K01189-K07406-K07407	GLA; alpha-galactosidase [EC:3.2.1.22];melA; alpha-galactosidase [EC:3.2.1.22];E3.2.1.22B, galA, rafA; alpha-galactosidase [EC:3.2.1.22]	0.732	0.197	0	3.23894	0.0149039	0.0795957	0.308743	0.243697	35	8	26.3714	0.813422	641616	0.108973	11.6549	62.2438	1	0
K01190	lacZ; beta-galactosidase [EC:3.2.1.23]	0.292	0.124	0	3.38864	0.00024257	0.00724146	0.295103	0.515789	20	8	31.85	0.800946	12038	0.156897	0.331957	9.90993	1	0
K01193	E3.2.1.26, sacA; beta-fructofuranosidase [EC:3.2.1.26]	0.018	0.024	0	3.30162	0.00052754	0.00718423	0.302881	0.452874	30	8	34.2667	0.808198	25730	0.135441	0.481292	6.55441	1	0
K01194	E3.2.1.28, treA, treF; alpha,alpha-trehalase [EC:3.2.1.28]	0.054	0.021	0	3.38791	0.00012171	0	0.295168	0.727941	17	8	31.3529	0.801008	14466	0.156765	0.195953	0	15	0
K01195	E3.2.1.31, GUSB, uidA; beta-glucuronidase [EC:3.2.1.31]	0.047	0.02	0	4.09292	0.00090515	0.0227033	0.244324	0.333333	4	9	6	0.742257	26370	0.315789	6.19349	155.347	3	0
K01198	xynB; xylan 1,4-beta-xylosidase [EC:3.2.1.37]	0.024	0.018	0	4.39086	0	0	0.227746	0	1	9	21	0.717429	0	0	0	0	1	0
K01201	GBA, srfJ; glucosylceramidase [EC:3.2.1.45]	0.067	0.045	0	3.37832	0.00047902	0.00121993	0.296005	0.639706	17	8	30.0588	0.801807	19088	0.148073	0.771222	1.96409	3	0
K01207	E3.2.1.52, nagZ; beta-N-acetylhexosaminidase [EC:3.2.1.52]	4.311	1.724	6.9502e-06	3.51622	0	0	0.284396	1	4	8	36.75	0.790315	0	0.276316	0	0	10	0
K01218	E3.2.1.78; mannan endo-1,4-beta-mannosidase [EC:3.2.1.78]	0.017	0.006	0	4.19469	0	0	0.238397	1	2	9	28.5	0.733776	0	0.558824	0	0	3	0
K01220	E3.2.1.85, lacG; 6-phospho-beta-galactosidase [EC:3.2.1.85]	0.017	0.053	0	3.45428	8.634e-05	0.00633806	0.289496	0.611111	9	8	32.3333	0.795477	4074	0.185185	0.26257	19.2747	1	0
K01222	E3.2.1.86A, celF; 6-phospho-beta-glucosidase [EC:3.2.1.86]	0.047	0.012	0	3.19027	0.00190405	0.0701039	0.313454	0.589744	13	8	33.8462	0.817478	46796	0.13273	4.00876	147.596	1	0
K01223	E3.2.1.86B, bglA; 6-phospho-beta-glucosidase [EC:3.2.1.86]	0.213	0.11	0	3.35251	4.21e-06	0.000201374	0.298284	0.955556	10	8	38.2	0.803958	168	0.187255	0.0115228	0.55116	1	0
K01226	treC; trehalose-6-phosphate hydrolase [EC:3.2.1.93]	0.405	0.179	0	3.37094	0.00018471	1.1647e-05	0.296653	0.580952	21	8	30.9524	0.802421	13780	0.144637	0.240739	0.0151799	21	0
K01229	LCT; lactase-phlorizin hydrolase [EC:3.2.1.108 3.2.1.62]	0.162	0.03	0	3.40855	0.00014647	0.00190918	0.293379	0.658333	16	8	35.8125	0.799287	8952	0.184601	0.250555	3.2659	3	0
K01232	E3.2.1.122, glvA; maltose-6'-phosphate glucosidase [EC:3.2.1.122]	0	0.009	0	3.37021	0.00025966	0.00356304	0.296718	0.549784	22	8	30.3636	0.802483	19684	0.141886	0.323041	4.43274	3	0
K01239	iunH; purine nucleosidase [EC:3.2.2.1]	0.091	0.01	0	3.16888	0.00112183	0.0203325	0.315569	0.376667	25	8	41.24	0.81926	86398	0.161725	1.22818	22.26	1	0
K01241	amn; AMP nucleosidase [EC:3.2.2.4]	0.865	0.342	0	2.69543	0.00240365	3.26552e-06	0.370999	0.583719	47	7	80.2766	0.858714	127694	0.134467	1.39974	0.00190164	36	0
K01243	mtnN, mtn, pfs; S-adenosylhomocysteine/5'-methylthioadenosine nucleosidase [EC:3.2.2.9]	0.105	0.017	0	2.98968	0.00560347	0.00303421	0.334484	0.59247	43	7	41.5814	0.834194	210546	0.122659	3.56667	1.93131	1	0
K01251	E3.3.1.1, ahcY; adenosylhomocysteinase [EC:3.3.1.1]	13.077	8.627	0.000618996	2.88717	0.00736771	0.00798266	0.34636	0.510145	46	7	43.3043	0.842736	269354	0.104097	4.38379	4.74968	1	0
K01253	EPHX1; microsomal epoxide hydrolase [EC:3.3.2.9]	0.071	0.003	0	4.24115	0	0	0.235785	0	1	10	17	0.729904	0	0	0	0	1	0
K01254	E3.3.2.6, LTA4H; leukotriene-A4 hydrolase [EC:3.3.2.6]	0.063	0.01	0	4.44395	0	0	0.225025	0	1	10	6	0.713004	0	0	0	0	1	0
K01255-K01256-K01270-K07751-K11140-K11142	CARP, pepA; leucyl aminopeptidase [EC:3.4.11.1];pepN; aminopeptidase N [EC:3.4.11.2];K01270, pepD; dipeptidase D [EC:3.4.13.-];pepB; PepB aminopeptidase [EC:3.4.11.23];ANPEP; aminopeptidase N [EC:3.4.11.2];LAP3; cytosol aminopeptidase [EC:3.4.11.1 3.4.11.5]	17.82	5.638	0.000196221	2.92994	0.00059816	0.00086819	0.341304	0.503003	37	9	62.2703	0.839172	22192	0.123552	0.442477	0.642226	1	0
K01423	E3.4.-.-	4.708	0.98	5.98399e-06	3.38643	0.0001302	0.00155221	0.295296	0.6	5	8	45.8	0.801131	3726	0.310204	0.712715	8.4968	1	0
K01424	E3.5.1.1, ansA, ansB; L-asparaginase [EC:3.5.1.1]	0.832	0.191	0	2.90339	0.00049543	5.55138e-05	0.344425	0.584204	42	8	76.8571	0.841384	43284	0.170794	0.322855	0.0361765	10	0
K01425	glsA, GLS; glutaminase [EC:3.5.1.2]	0.13	0.029	0	2.61209	0.00132794	0.000904005	0.382835	0.725226	98	8	104.112	0.865659	103756	0.149802	0.370875	0.252476	1	0
K01426	E3.5.1.4, amiE; amidase [EC:3.5.1.4]	3.518	0.736	3.93919e-05	2.9646	0.00165905	0.0571866	0.337313	0.28	26	8	53.9231	0.836283	61918	0.130471	1.74647	60.1999	1	0
K01427-K01428-K01429-K01430-K14048	URE; urease [EC:3.5.1.5];ureC; urease subunit alpha [EC:3.5.1.5];ureB; urease subunit beta [EC:3.5.1.5];ureA; urease subunit gamma [EC:3.5.1.5];ureAB; urease subunit gamma/beta [EC:3.5.1.5]	0.735	1.522	7.95343e-05	3.00221	0.00330478	0.000229675	0.333088	0.466667	30	8	49.8333	0.833149	134936	0.139589	3.01506	0.20954	15	0
K01431	E3.5.1.6; beta-ureidopropionase [EC:3.5.1.6]	0.713	0.32	0	2.93658	0.00122435	7.27485e-05	0.340532	0.846154	13	8	91.8462	0.838618	55124	0.22007	2.57773	0.153164	1	0
K01433-K01938-K13402	purU; formyltetrahydrofolate deformylase [EC:3.5.1.10];fhs; formate--tetrahydrofolate ligase [EC:6.3.4.3];MTHFD1L; monofunctional C1-tetrahydrofolate synthase, mitochondrial [EC:6.3.4.3]	6.487	2.184	6.30191e-05	2.85914	0.00109349	9.79656e-06	0.349755	0.533063	39	8	54.2308	0.845071	32172	0.107388	0.767406	0.00687517	36	0
K01434	E3.5.1.11; penicillin amidase [EC:3.5.1.11]	1.014	0.239	0	3.34882	8.532e-05	0.00034785	0.298613	0.607143	8	9	47.25	0.804265	1840	0.259615	0.291901	1.19008	3	0
K01437	ASPA, aspA; aspartoacylase [EC:3.5.1.15]	0	0.006	0	2.58407	0.00477263	6.53104e-06	0.386986	0.361077	70	8	69.7857	0.867994	227256	0.0970594	1.8661	0.00255364	136	0
K01438	argE; acetylornithine deacetylase [EC:3.5.1.16]	4.009	0.507	3.32221e-06	2.6969	0.0014878	0.0037253	0.370796	0.533101	42	8	68	0.858591	56974	0.11039	0.96955	2.42765	1	0
K01439	dapE; succinyl-diaminopimelate desuccinylase [EC:3.5.1.18]	7.41	0.846	1.97865e-05	3.15413	0.00014553	0.00433133	0.317045	0.516667	16	9	56.375	0.820489	7294	0.170833	0.248947	7.40929	3	0
K01442	E3.5.1.24; choloylglycine hydrolase [EC:3.5.1.24]	0.131	0.038	0	2.97271	0.00021446	0.00137046	0.336393	0.62963	28	9	72.5357	0.835607	9642	0.160477	0.209635	1.33963	3	0
K01443	E3.5.1.25, nagA, AMDHD2; N-acetylglucosamine-6-phosphate deacetylase [EC:3.5.1.25]	0.213	0.069	0	2.7028	0.00361876	0.0165918	0.369986	0.661905	36	8	66.25	0.8581	95084	0.108429	2.75126	12.6144	6	0
K01447-K01448	E3.5.1.28A, cwlA, xlyA, xlyB; N-acetylmuramoyl-L-alanine amidase [EC:3.5.1.28];E3.5.1.28B, amiA, amiB, amiC; N-acetylmuramoyl-L-alanine amidase [EC:3.5.1.28]	2.255	0.536	0	3.09661	0.00122637	0.0010721	0.322934	0.882353	17	9	78.0588	0.825283	47996	0.252427	1.97446	1.72608	1	0
K01451	hipO; hippurate hydrolase [EC:3.5.1.32]	1.107	0.181	0	2.94174	0.00085488	1.30621e-05	0.339935	0.608374	29	8	62	0.838188	27396	0.133047	0.80683	0.0123279	36	0
K01452	E3.5.1.41; chitin deacetylase [EC:3.5.1.41]	0.206	0.027	0	2.76032	0.00058886	1.63276e-05	0.362276	0.933333	30	8	70.9	0.853306	12402	0.127229	0.537237	0.0148962	1	0
K01455	E3.5.1.49; formamidase [EC:3.5.1.49]	0.026	0.024	0	2.78761	0.00082058	2.93897e-05	0.35873	0.492437	35	8	60.8857	0.851032	47996	0.112543	0.641694	0.0229827	1	0
K01457	E3.5.1.54; allophanate hydrolase [EC:3.5.1.54]	1.105	0.197	3.36328e-05	3.25516	0.00011995	0.000117559	0.307204	0.844444	10	8	31.1	0.81207	5776	0.150242	0.328303	0.321758	3	0
K01458	E3.5.1.68; N-formylglutamate deformylase [EC:3.5.1.68]	0.156	0.003	0	2.60767	0.00248246	0.000129532	0.383484	0.714562	97	8	102.258	0.866028	140466	0.146082	0.700463	0.0365495	6	0
K01464	E3.5.2.2, DPYS; dihydropyrimidinase [EC:3.5.2.2]	0.244	0.074	0	3.89086	9.47e-06	0.0015455	0.257013	0	2	9	12	0.759095	536	0.5	0.129597	21.1501	1	0
K01465	URA4, pyrC; dihydroorotase [EC:3.5.2.3]	9.815	2.048	1.11421e-05	3.33776	1.75e-06	0.00142649	0.299602	0.666667	4	8	109	0.805187	10	0.534314	0.0119744	9.76074	3	0
K01466	allB; allantoinase [EC:3.5.2.5]	0.056	0.009	0	4.7795	0	0	0.209227	1	2	10	4.5	0.685042	0	0.642857	0	0	3	0
K01467	E3.5.2.6, ampC, penP; beta-lactamase [EC:3.5.2.6]	5.735	3.348	1.94233e-05	3.56932	0	0	0.280165	1	2	9	62	0.78589	0	0.512397	0	0	3	0
K01468	hutI, AMDHD1; imidazolonepropionase [EC:3.5.2.7]	0.627	0.15	0	3.48378	0.0005168	0.0153343	0.287045	0.466667	6	9	52.6667	0.793019	34468	0.431694	2.35747	69.9501	3	0
K01469	E3.5.2.9; 5-oxoprolinase (ATP-hydrolysing) [EC:3.5.2.9]	0.281	0.023	0	2.66667	0	0	0.375	1	80	8	115.45	0.861111	0	0.17626	0	0	3240	0
K01470	E3.5.2.10; creatinine amidohydrolase [EC:3.5.2.10]	0.154	0.035	0	4.43437	0	0	0.225511	0	1	9	11	0.713803	0	0	0	0	1	0
K01473-K01474	hyuA; N-methylhydantoinase A [EC:3.5.2.14];hyuB; N-methylhydantoinase B [EC:3.5.2.14]	0.423	0.019	0	4.43437	0	0	0.225511	0	1	9	11	0.713803	0	0	0	0	1	0
K01476	E3.5.3.1, rocF, arg; arginase [EC:3.5.3.1]	0.579	0.091	0	3.20354	0.0015826	0.00885059	0.312155	0.385621	18	9	48.6111	0.816372	58656	0.159381	2.40643	13.4578	15	0
K01477	alc, ALLC; allantoicase [EC:3.5.3.4]	0.054	0.015	0	3.78097	0.00294768	0.00294768	0.264482	0.52381	7	9	12.4286	0.768252	104476	0.230159	11.5254	11.5254	3	0
K01478	E3.5.3.6, arcA; arginine deiminase [EC:3.5.3.6]	0.083	0.048	0	3.23525	1.796e-05	0.000201374	0.309095	0.666667	10	9	50.6	0.813729	1068	0.177544	0.0491565	0.55116	6	0
K01479	hutG; formiminoglutamase [EC:3.5.3.8]	0.204	0.03	0	2.6615	0.0008158	0.00148255	0.375727	0.932119	83	8	111.795	0.861541	77366	0.17016	0.269017	0.488883	1	0
K01480	E3.5.3.11, speB; agmatinase [EC:3.5.3.11]	0.23	0.152	0	3.16003	0.00185523	0.000256343	0.316453	0.416667	16	9	35.625	0.819998	87202	0.112382	3.1736	0.438507	3	0
K01484	astB; succinylarginine dihydrolase [EC:3.5.3.23]	0.017	0.004	0	3.37316	2.915e-05	0.00441172	0.296458	0.333333	3	9	72.6667	0.802237	1206	0.351133	0.265945	40.2496	1	0
K01485	E3.5.4.1, codA; cytosine deaminase [EC:3.5.4.1]	1.438	0.293	0	3.4351	0.00294876	0.00294876	0.291112	0.654545	11	8	24.2727	0.797075	74046	0.155425	7.33705	7.33706	1	0
K01486	ade; adenine deaminase [EC:3.5.4.2]	0.354	0.116	0	3.29425	4.132e-05	5.44253e-07	0.303559	0.745455	11	8	38.7273	0.808813	2772	0.193636	0.102812	0.0013542	21	0
K01487	E3.5.4.3, guaD; guanine deaminase [EC:3.5.4.3]	0.38	0.051	0	3.50074	2.198e-05	0	0.285654	0.866667	10	8	27.1	0.791605	1070	0.273737	0.0601593	0	28	0
K01488	E3.5.4.4, ADA, add; adenosine deaminase [EC:3.5.4.4]	1.429	0.591	0	3.27581	5.18e-06	0	0.305268	0.892857	8	8	72	0.810349	174	0.327273	0.0177221	0	1	0
K01489	E3.5.4.5, cdd; cytidine deaminase [EC:3.5.4.5]	1.055	0.18	0	3.25221	0.00112652	0.160093	0.307483	0.527273	11	8	53.9091	0.812316	29036	0.242834	2.80299	398.339	1	0
K01490	E3.5.4.6, AMPD; AMP deaminase [EC:3.5.4.6]	0	0.008	0	2.76917	0.00026541	2.72127e-07	0.361119	0.768137	38	7	86.2632	0.852569	21814	0.157702	0.191165	0.000196003	45	0
K01491-K13403	folD; methylenetetrahydrofolate dehydrogenase (NADP+) / methenyltetrahydrofolate cyclohydrolase [EC:1.5.1.5 3.5.4.9];MTHFD2; methylenetetrahydrofolate dehydrogenase(NAD+) / 5,10-methenyltetrahydrofolate cyclohydrolase [EC:1.5.1.15 3.5.4.9]	5.855	1.667	0.000100485	3.31047	2.706e-05	8.30591e-05	0.302072	0.766082	19	9	37.4737	0.807461	2422	0.191192	0.0389806	0.119649	28	0
K01493	comEB; dCMP deaminase [EC:3.5.4.12]	0.222	0.108	0	3.23968	1.375e-05	0	0.308673	0.745455	11	8	79.7273	0.81336	2020	0.349681	0.0342125	0	10	0
K01494	E3.5.4.13, dcd; dCTP deaminase [EC:3.5.4.13]	5.421	1.831	0.00010806	3.14233	1.687e-05	5.80537e-07	0.318235	0.772727	12	8	102.917	0.821472	1986	0.351251	0.0384777	0.00132411	10	0
K01495-K09007	GCH1, folE; GTP cyclohydrolase I [EC:3.5.4.16];GCH4, folE; GTP cyclohydrolase I [EC:3.5.4.16]	6.882	2.152	6.05001e-05	2.73083	0.00212125	0.000476403	0.36619	0.486022	31	8	69.4839	0.855765	166504	0.11757	1.87286	0.420618	3	0
K01496	hisI; phosphoribosyl-AMP cyclohydrolase [EC:3.5.4.19]	2.205	0.492	1.14446e-05	4.14086	4.7e-07	9.72399e-06	0.241496	0.833333	4	9	6.25	0.738262	4	0.480769	0.00321597	0.0665364	6	0
K01497	ribA, RIB1; GTP cyclohydrolase II [EC:3.5.4.25]	3.379	0.724	0	2.74336	0.00257432	2.50356e-05	0.364516	0.490323	31	8	68.6452	0.85472	188052	0.119383	2.27288	0.0221041	6	0
K01498	ribD1; diaminohydroxyphosphoribosylaminopyrimidine deaminase [EC:3.5.4.26]	0.718	0.091	0	3.69543	0	0	0.270605	1	3	9	25	0.775381	0	0.609756	0	0	1	0
K01499	mch; methenyltetrahydromethanopterin cyclohydrolase [EC:3.5.4.27]	0	0.003	0	4.56047	0	0	0.219276	0	1	10	5	0.703294	0	0	0	0	1	0
K01500	E3.5.4.-	1.155	0.236	0	5.0708	0	0	0.197208	0	1	10	3	0.660767	0	0	0	0	1	0
K01501	E3.5.5.1; nitrilase [EC:3.5.5.1]	1.598	0.558	0	2.73525	0.00338882	0.0663374	0.365597	0.342817	38	8	68.6579	0.855396	152812	0.115586	2.44084	47.7804	1	0
K01502	E3.5.5.7; aliphatic nitrilase [EC:3.5.5.7]	0	0.014	0	3.48378	0	0	0.287045	1	2	9	60.5	0.793019	0	0.530702	0	0	3	0
K01505	E3.5.99.7; 1-aminocyclopropane-1-carboxylate deaminase [EC:3.5.99.7]	0.178	0.006	0	3.23599	0	0	0.309025	1	10	9	84	0.813668	0	0.316981	0	0	55	0
K01509	E3.6.1.3; adenosinetriphosphatase [EC:3.6.1.3]	9.597	5.411	0.000166095	2.56711	1.98e-06	0	0.389543	0.987127	107	7	124	0.869408	452	0.178417	0.000506473	0	4465	0
K01512	acyP; acylphosphatase [EC:3.6.1.7]	0.025	0.011	0	2.70059	0.00378605	0.00484738	0.370289	0.433673	49	8	64.0204	0.858284	138754	0.106346	2.11478	2.70761	6	0
K01514-K01524	PPX1; exopolyphosphatase [EC:3.6.1.11];ppx-gppA; exopolyphosphatase / guanosine-5'-triphosphate,3'-diphosphate pyrophosphatase [EC:3.6.1.11 3.6.1.40]	6.645	1.879	1.97223e-06	3.46681	3.9e-07	0.00148037	0.288449	0	2	8	70	0.794432	70	0.522727	0.00533715	20.2588	1	0
K01515-K08312	nudF; ADP-ribose pyrophosphatase [EC:3.6.1.13];nudE; ADP-ribose diphosphatase [EC:3.6.1.-]	1.452	0.35	0	2.75221	0.00096907	3.99119e-06	0.363344	0.674797	42	7	84.5476	0.853982	70234	0.149377	0.631511	0.00260093	1	0
K01520	dut, DUT; dUTP pyrophosphatase [EC:3.6.1.23]	3.443	1.822	2.20608e-05	3.32301	1.86e-05	0	0.300932	0.672727	11	8	72.6364	0.806416	1662	0.36685	0.0462802	0	15	0
K01522	FHIT; bis(5'-adenosyl)-triphosphatase [EC:3.6.1.29]	0.036	0.003	0	2.50516	0.0007519	0	0.399176	0.776243	119	7	115.395	0.87457	82066	0.152036	0.172937	0	528	0
K01523	hisE; phosphoribosyl-ATP pyrophosphohydrolase [EC:3.6.1.31]	2.069	0.695	0	3.46976	0.00023028	5.57212e-06	0.288204	0.833333	4	8	31.25	0.794186	9748	0.276549	1.57569	0.0381272	6	0
K01525	apaH; bis(5'-nucleosyl)-tetraphosphatase (symmetrical) [EC:3.6.1.41]	1.661	0.173	0	2.58702	0	0	0.386545	1	94	7	124.436	0.867748	0	0.181659	0	0	4465	0
K01555-K16171	FAH, fahA; fumarylacetoacetase [EC:3.7.1.2];faaH; fumarylacetoacetate (FAA) hydrolase [EC:3.7.1.2]	0.658	0.268	0	3.05162	0.00011688	4.46288e-05	0.327695	0.549451	14	8	65.5	0.829031	7498	0.178962	0.2285	0.0872492	15	0
K01556	KYNU, kynU; kynureninase [EC:3.7.1.3]	0.643	0.145	0	2.89307	0.00423374	0.00780876	0.345654	0.436782	30	8	72.7333	0.842244	230112	0.154025	3.86258	7.1242	1	0
K01560-K01561	E3.8.1.2; 2-haloacid dehalogenase [EC:3.8.1.2];dehH; haloacetate dehalogenase [EC:3.8.1.3]	0.562	0.173	0	3.28835	3.318e-05	0.011809	0.304104	0.8	6	9	49	0.809304	2410	0.23445	0.151356	53.8685	1	0
K01563	dhaA; haloalkane dehalogenase [EC:3.8.1.5]	2.118	0.518	3.3083e-05	3.41224	0	1.08851e-06	0.293062	1	7	9	49	0.79898	0	0.278409	0	0.00425606	3	0
K01564	E3.8.1.-	0.249	0.01	0	3.47198	2.168e-05	0.0270601	0.28802	0.333333	3	9	33.6667	0.794002	718	0.343643	0.197794	246.879	1	0
K01568	E4.1.1.1, pdc; pyruvate decarboxylase [EC:4.1.1.1]	0.033	0.004	0	2.59366	0.00242259	5.14319e-05	0.385556	0.573109	85	8	89.2	0.867195	134836	0.126167	0.780074	0.0165611	6	0
K01569	oxdD; oxalate decarboxylase [EC:4.1.1.2]	0	0.005	0	2.99631	0.00032226	0.000537748	0.333744	0.79085	18	9	43.9444	0.833641	7406	0.106146	0.490014	0.817676	3	0
K01571-K01572-K01573	E4.1.1.3A, oadA; oxaloacetate decarboxylase, alpha subunit [EC:4.1.1.3];E4.1.1.3B, oadB; oxaloacetate decarboxylase, beta subunit [EC:4.1.1.3];E4.1.1.3G, oadG; oxaloacetate decarboxylase, gamma subunit [EC:4.1.1.3]	1.044	0.433	1.7652e-05	2.64159	0.00092892	3.21835e-05	0.378559	0.626266	80	8	90.4875	0.863201	74492	0.135663	0.317807	0.0110108	6	0
K01575	E4.1.1.5, alsD; acetolactate decarboxylase [EC:4.1.1.5]	0.011	0.007	0	3.66298	0.00294768	0.00294768	0.273002	0.4	5	9	29.2	0.778085	156052	0.405556	16.1356	16.1356	3	0
K01576	mdlC; benzoylformate decarboxylase [EC:4.1.1.7]	0.032	0.045	0	3.99041	0.00148229	0.00147493	0.250601	0.4	5	8	7.8	0.750799	45374	0.262069	8.11406	8.07375	1	1
K01578	E4.1.1.9, MLYCD; malonyl-CoA decarboxylase [EC:4.1.1.9]	0.175	0.006	0	2.82596	9.3e-07	1.24401e-06	0.353862	0.988223	63	8	134.683	0.847837	108	0.258013	0.000404033	0.000540452	66	0
K01579	panD; aspartate 1-decarboxylase [EC:4.1.1.11]	3.111	1.019	3.51609e-05	2.82522	0.00037191	0	0.353955	0.634921	36	8	88.1111	0.847898	35342	0.170428	0.282755	0	78	0
K01580	E4.1.1.15, gadB, gadA, GAD; glutamate decarboxylase [EC:4.1.1.15]	0.255	0.067	4.88019e-05	2.559	0.00244425	0.00506236	0.390778	0.584781	112	8	98.5089	0.870084	206490	0.13312	0.597314	1.23711	1	0
K01581	E4.1.1.17, ODC1, speC, speF; ornithine decarboxylase [EC:4.1.1.17]	8.469	4.691	0.000124728	3.13864	8.029e-05	4.40845e-05	0.318609	0.525	16	9	57.1875	0.82178	2370	0.167215	0.137346	0.0754121	28	0
K01582	E4.1.1.18, ldcC, cadA; lysine decarboxylase [EC:4.1.1.18]	0.765	0.113	3.63344e-05	3.14971	0.0002459	0.0048938	0.31749	0.672727	11	8	46	0.820858	7846	0.167883	0.611844	12.1767	3	0
K01583-K01584-K01585-K02626	E4.1.1.19; arginine decarboxylase [EC:4.1.1.19];E4.1.1.19A, adi; arginine decarboxylase [EC:4.1.1.19];E4.1.1.19S, speA; arginine decarboxylase [EC:4.1.1.19];pdaD; arginine decarboxylase [EC:4.1.1.19]	1.754	0.526	3.63344e-05	3.31268	0.00039962	0.00418636	0.30187	0.638889	9	9	49.4444	0.807276	31140	0.194663	1.21529	12.7312	3	0
K01586	lysA; diaminopimelate decarboxylase [EC:4.1.1.20]	11.934	4.107	0.000106568	3.2559	0.00010225	5.2974e-05	0.307135	0.615385	13	8	36.9231	0.812008	7134	0.158468	0.215276	0.111531	15	0
K01588	purE; 5-(carboxyamino)imidazole ribonucleotide mutase [EC:5.4.99.18]	2.947	0.498	3.87301e-06	3.95944	2.179e-05	0.00138893	0.252561	0.666667	3	9	13	0.75338	3360	0.40625	0.198797	12.6717	1	0
K01589	purK; 5-(carboxyamino)imidazole ribonucleotide synthase [EC:6.3.4.18]	2.81	0.295	6.11525e-07	3.81563	8.175e-05	7.23857e-05	0.26208	0.7	5	9	18	0.765364	5878	0.352941	0.447499	0.396239	1	0
K01591	pyrF; orotidine-5'-phosphate decarboxylase [EC:4.1.1.23]	3.954	1.523	0	3.25737	0.00054238	5.44253e-07	0.306996	0.858974	13	8	75	0.811885	42174	0.324675	1.14192	0.00114586	3	0
K01592	E4.1.1.25; tyrosine decarboxylase [EC:4.1.1.25]	0.077	0.001	0	3.2323	5.452e-05	0	0.309377	0.8	16	9	57.125	0.813975	3372	0.204018	0.0932633	0	6	0
K01593	DDC; aromatic-L-amino-acid decarboxylase [EC:4.1.1.28]	0.122	0.001	0	3.06047	0.00311085	0.0209721	0.326747	0.333333	34	8	38.9118	0.828294	82522	0.104883	2.50423	16.8826	1	0
K01595	ppc; phosphoenolpyruvate carboxylase [EC:4.1.1.31]	10.079	2.245	0	2.85546	0.00029451	5.0797e-06	0.350207	0.718615	22	8	90	0.845379	27100	0.184049	0.366397	0.0063196	28	0
K01596	E4.1.1.32, pckA, PEPCK; phosphoenolpyruvate carboxykinase (GTP) [EC:4.1.1.32]	10.675	6.909	0.000379049	2.73156	0.0023328	0.00366446	0.366091	0.390063	44	8	87.5	0.855703	173384	0.147059	1.45111	2.27946	6	0
K01597	MVD, mvaD; diphosphomevalonate decarboxylase [EC:4.1.1.33]	0.221	0.061	0	4.29867	0	0	0.23263	1	14	9	15.7143	0.725111	0	0.628571	0	0	105	0
K01598	PPCDC, coaC; phosphopantothenoylcysteine decarboxylase [EC:4.1.1.36]	0.684	0.12	0	3.4882	3.6e-07	0	0.286681	0.833333	4	8	37.75	0.79265	2	0.299603	0.0024633	0	6	0
K01599	hemE, UROD; uroporphyrinogen decarboxylase [EC:4.1.1.37]	8.199	2.108	1.12907e-05	4.24631	0.00147388	0.00815485	0.235498	0.6	5	8	24.6	0.729474	111206	0.595122	8.06802	44.6397	1	0
K01601-K01602	rbcL; ribulose-bisphosphate carboxylase large chain [EC:4.1.1.39];rbcS; ribulose-bisphosphate carboxylase small chain [EC:4.1.1.39]	0.406	0.468	0.000156639	3.2913	0.00014037	0.00277943	0.303831	0.666667	10	8	50	0.809059	8998	0.262632	0.384193	7.60731	1	0
K01607	pcaC; 4-carboxymuconolactone decarboxylase [EC:4.1.1.44]	0.446	0.056	0	5.01622	4.804e-05	0.00241773	0.199353	0.333333	3	10	3	0.665315	712	0.444444	0.438285	22.0577	1	0
K01608	gcl; tartronate-semialdehyde synthase [EC:4.1.1.47]	0.412	0.059	6.6119e-05	3.12684	5.004e-05	6.53104e-06	0.319811	0.791209	14	9	70.3571	0.822763	2962	0.193821	0.0978282	0.0127682	3	0
K01609	trpC; indole-3-glycerol phosphate synthase [EC:4.1.1.48]	4.396	1.416	5.98523e-05	3.41519	6.16e-06	2.17701e-06	0.292809	0.866667	6	9	64.6667	0.798734	632	0.369524	0.0280999	0.00993081	10	0
K01610	E4.1.1.49, pckA; phosphoenolpyruvate carboxykinase (ATP) [EC:4.1.1.49]	3.35	1.846	1.61385e-05	2.48746	0.00506857	2.68498e-05	0.402016	0.726034	127	7	116.213	0.876045	302542	0.15231	1.09234	0.00578645	28	0
K01611	speD, AMD1; S-adenosylmethionine decarboxylase [EC:4.1.1.50]	0.488	0.293	0	3.26106	0.00027921	0	0.306649	0.944742	34	7	39.6176	0.811578	7554	0.215313	0.224764	0	1	0
K01613	psd, PISD; phosphatidylserine decarboxylase [EC:4.1.1.65]	4.727	0.969	6.8308e-05	3.26844	3.305e-05	0	0.305957	0.785714	8	8	40.375	0.810964	1248	0.187791	0.113072	0	3	0
K01615	E4.1.1.70; glutaconyl-CoA decarboxylase [EC:4.1.1.70]	0.024	0.044	0	3.49189	0.00016077	0	0.286378	0.812866	19	9	36.1053	0.792343	10260	0.228514	0.231593	0	6	0
K01617	E4.1.1.77; 4-oxalocrotonate decarboxylase [EC:4.1.1.77]	0.069	0.022	0	4.49558	0.00011977	0.00990045	0.222441	0.333333	3	10	4.66667	0.708702	6016	0.433333	1.0927	90.3251	1	0
K01618	E4.1.1.-	0.175	0.007	0	3.65487	6.663e-05	0.0281648	0.273608	0.333333	4	9	20.5	0.778761	1644	0.277027	0.455916	192.718	1	0
K01619	deoC, DERA; deoxyribose-phosphate aldolase [EC:4.1.2.4]	0.312	0.103	0	2.70944	0.00231206	0.000392603	0.36908	0.475083	43	8	56.2791	0.857547	128262	0.0925643	1.47165	0.249896	3	0
K01620	ltaE; threonine aldolase [EC:4.1.2.5]	0.398	0.105	0	2.78097	0.0023614	0.000113749	0.359586	0.437943	48	8	61.8542	0.851586	84386	0.111049	1.34649	0.0648606	10	0
K01621	E4.1.2.9; phosphoketolase [EC:4.1.2.9]	0.323	0.189	0	3.06195	0.00013864	5.44253e-06	0.32659	0.761905	21	8	45.5238	0.828171	8274	0.125756	0.180694	0.00709343	10	0
K01622	K01622; fructose 1,6-bisphosphate aldolase/phosphatase [EC:4.1.2.13 3.1.3.11]	0	0.007	0	2.78982	0.00316334	0.000849908	0.358446	0.349291	48	8	49.3125	0.850848	202706	0.0933949	1.80376	0.484625	10	0
K01623-K01624-K11645	ALDO; fructose-bisphosphate aldolase, class I [EC:4.1.2.13];FBA, fbaA; fructose-bisphosphate aldolase, class II [EC:4.1.2.13];fbaB; fructose-bisphosphate aldolase, class I [EC:4.1.2.13]	8.447	6.096	0.000145646	2.81563	0.00255017	0.00211219	0.35516	0.371795	40	8	46.375	0.848697	181072	0.0905762	1.74495	1.44526	1	0
K01625	eda; 2-dehydro-3-deoxyphosphogluconate aldolase / 4-hydroxy-2-oxoglutarate aldolase [EC:4.1.2.14 4.1.3.16]	0.041	0.026	0	2.58407	0.00540344	0.0120776	0.386986	0.532478	87	8	81.3908	0.867994	290120	0.113358	1.69991	3.79959	3	0
K01626-K03856	E2.5.1.54, aroF, aroG, aroH; 3-deoxy-7-phosphoheptulonate synthase [EC:2.5.1.54];AROA2, aroA; 3-deoxy-7-phosphoheptulonate synthase [EC:2.5.1.54]	8.055	3.57	0.000162605	3.35693	9.426e-05	0.00624512	0.297891	0.618182	11	8	43.7273	0.803589	8762	0.214349	0.234536	15.539	10	0
K01627	kdsA; 2-dehydro-3-deoxyphosphooctonate aldolase (KDO 8-P synthase) [EC:2.5.1.55]	5.866	2.132	0.000192589	6.14676	0	0	0.162687	0	1	11	2	0.571104	0	0	0	0	1	0
K01628	fucA; L-fuculose-phosphate aldolase [EC:4.1.2.17]	0.077	0.003	0	3.21755	4.318e-05	0.000559891	0.310795	0.75641	13	8	35.6154	0.815204	1616	0.145965	0.0909105	1.17879	6	0
K01629	rhaD; rhamnulose-1-phosphate aldolase [EC:4.1.2.19]	0.006	0.011	0	3.18805	9.866e-05	0.0388997	0.313671	0.558333	16	8	43.9375	0.817662	2940	0.16643	0.16877	66.5427	1	0
K01631	dgoA; 2-dehydro-3-deoxyphosphogalactonate aldolase [EC:4.1.2.21]	0	0.003	0	2.62463	0.00246506	0	0.381006	0.662807	76	8	85.2895	0.864614	156946	0.124329	0.887746	0	171	0
K01632	E4.1.2.22; fructose-6-phosphate phosphoketolase [EC:4.1.2.22]	0.302	0.112	0	3.27802	0.00010667	3.25645e-05	0.305062	0.638095	15	9	34.8667	0.810165	7756	0.153598	0.194637	0.0594193	36	0
K01633	folB; dihydroneopterin aldolase [EC:4.1.2.25]	0.914	0.189	0	3.27212	4.734e-05	0.00153789	0.305612	0.464286	8	8	60.625	0.810656	1524	0.28869	0.161962	5.26149	3	0
K01634	E4.1.2.27; sphinganine-1-phosphate aldolase [EC:4.1.2.27]	0.127	0.005	0	3.93289	0	0	0.254266	1	2	9	17.5	0.755592	0	0.530303	0	0	3	0
K01635-K08302	lacD; tagatose 1,6-diphosphate aldolase [EC:4.1.2.40];gatY-kbaY; tagatose 1,6-diphosphate aldolase GatY/KbaY [EC:4.1.2.40]	0.03	0.102	0	3.01475	0.00018982	0.000750017	0.331703	0.60114	27	8	47.4074	0.832104	11808	0.12187	0.192421	0.760295	3	0
K01636	E4.1.2.-	0.293	0.14	0	2.68215	0.0004622	0.0128729	0.372835	0.86756	64	8	94.9531	0.859821	20798	0.149297	0.197663	5.5052	1	0
K01637	E4.1.3.1, aceA; isocitrate lyase [EC:4.1.3.1]	11.196	10.329	0.00288973	3.0118	0.00057479	0.000117881	0.332027	0.401709	27	9	60.2593	0.83235	20064	0.143134	0.582667	0.119496	10	0
K01638	E2.3.3.9, aceB, glcB; malate synthase [EC:2.3.3.9]	11.744	4.527	0.000411229	2.5472	0.00247785	2.06816e-05	0.392588	0.74926	133	8	120.368	0.871067	130412	0.168583	0.509915	0.00425606	15	0
K01639	E4.1.3.3, nanA, NPL; N-acetylneuraminate lyase [EC:4.1.3.3]	0.03	0.013	0	2.62832	0.00628878	0.00234206	0.380471	0.826923	65	8	90.6	0.864307	175374	0.134621	2.64806	0.986189	6	0
K01640	E4.1.3.4, HMGCL, hmgL; hydroxymethylglutaryl-CoA lyase [EC:4.1.3.4]	1.547	0.295	2.84955e-06	2.5767	0.0034642	0.0112772	0.388094	0.564351	89	8	108	0.868609	166310	0.15405	1.06534	3.46806	1	0
K01641	E2.3.3.10; hydroxymethylglutaryl-CoA synthase [EC:2.3.3.10]	0.017	0.015	0	2.58555	0.00134496	1.55112e-05	0.386766	0.795785	129	8	120.364	0.867871	135112	0.178054	0.285361	0.00329102	6	0
K01643-K01644	citF; citrate lyase subunit alpha / citrate CoA-transferase [EC:4.1.3.6 2.8.3.10];citE; citrate lyase subunit beta / citryl-CoA lyase [EC:4.1.3.6 4.1.3.34]	1.173	1.372	0.000127307	2.66593	0.00136923	9.79656e-05	0.375104	0.498299	49	8	77.4286	0.861173	56006	0.121171	0.764813	0.0547208	10	0
K01647-K01648-K15230-K15231	CS, gltA; citrate synthase [EC:2.3.3.1];ACLY; ATP citrate (pro-S)-lyase [EC:2.3.3.8];aclA; ATP-citrate lyase alpha-subunit [EC:2.3.3.8];aclB; ATP-citrate lyase beta-subunit [EC:2.3.3.8]	12.678	41.028	0.000292088	2.52507	0.00247338	5.06156e-05	0.396028	0.732559	135	8	121.296	0.872911	191304	0.165029	0.501455	0.0102618	10	0
K01649	leuA; 2-isopropylmalate synthase [EC:2.3.3.13]	18.993	4.293	0.000131771	2.57891	0.00295728	1.19736e-05	0.387761	0.797982	128	8	121.836	0.868424	112356	0.177603	0.63235	0.00256029	3	0
K01652-K01653	E2.2.1.6L, ilvB, ilvG, ilvI; acetolactate synthase I/II/III large subunit [EC:2.2.1.6];E2.2.1.6S, ilvH, ilvN; acetolactate synthase I/III small subunit [EC:2.2.1.6]	20.583	6.549	0.000613633	2.66888	0.00327272	0.00548841	0.374689	0.760017	69	8	92.1449	0.860927	188556	0.142639	1.29818	2.17707	3	0
K01654	E2.5.1.56, neuB; N-acetylneuraminate synthase [EC:2.5.1.56]	0.729	0.501	0	3.45501	0.00010316	0.00396862	0.289434	0.6	6	9	22.6667	0.795415	1844	0.19209	0.470582	18.1035	1	0
K01655-K02594	LYS21, LYS20; homocitrate synthase [EC:2.3.3.14];nifV; homocitrate synthase NifV [EC:2.3.3.14]	0.766	0.251	9.74763e-07	2.47419	0.00242376	0	0.404173	0.618859	156	8	123.417	0.877151	253348	0.156819	0.425246	0	1	0
K01656	TRP3; anthranilate synthase / indole-3-glycerol phosphate synthase [EC:4.1.3.27 4.1.1.48]	0.32	0.046	0	2.49041	0.00501189	0.00145651	0.40154	0.472421	148	8	95.473	0.875799	482370	0.122245	0.926861	0.269356	10	0
K01657-K01658-K13503	trpE; anthranilate synthase component I [EC:4.1.3.27];trpG; anthranilate synthase component II [EC:4.1.3.27];trpEG; anthranilate synthase [EC:4.1.3.27]	14.754	3.498	7.21502e-05	2.4941	0.00334214	1.01594e-05	0.400946	0.503103	143	8	98.1608	0.875492	369956	0.125686	0.639681	0.00194449	28	0
K01659	prpC; 2-methylcitrate synthase [EC:2.3.3.5]	6.923	2.623	9.9001e-05	2.53097	0.00317765	3.04782e-05	0.395105	0.753727	130	8	122.369	0.872419	200200	0.166933	0.669018	0.00641683	1	0
K01661	menB; naphthoate synthase [EC:4.1.3.36]	0.212	0.117	0	3.60103	0	0	0.277698	0	1	9	112	0.783247	0	0	0	0	1	0
K01662	dxs; 1-deoxy-D-xylulose-5-phosphate synthase [EC:2.2.1.7]	12.443	2.965	0	3.19395	0.00076756	1.74161e-05	0.313092	0.894737	19	9	43.5789	0.817171	25516	0.155451	1.10569	0.0250884	1	0
K01663-K02500-K02501	HIS7; glutamine amidotransferase / cyclase [EC:2.4.2.- 4.1.3.-];hisF; cyclase [EC:4.1.3.-];hisH; glutamine amidotransferase [EC:2.4.2.-]	12.8	3.071	0.000132463	2.64381	0.00319855	0.00976304	0.378243	0.842476	88	8	107.148	0.863016	141252	0.159192	0.994822	3.03653	1	0
K01664-K01665-K13950	pabA; para-aminobenzoate synthetase component II [EC:2.6.1.85];pabB; para-aminobenzoate synthetase component I [EC:2.6.1.85];pabAB; para-aminobenzoate synthetase [EC:2.6.1.85]	12.819	2.482	5.73833e-05	2.65413	0.0005411	7.61955e-06	0.376771	0.822472	90	8	105.989	0.862156	91196	0.160104	0.164555	0.00231719	3	0
K01666	E4.1.3.39, mhpE; 4-hydroxy 2-oxovalerate aldolase [EC:4.1.3.39]	0.099	0.121	0	2.59808	0.00469005	0.040008	0.384899	0.566106	85	8	85.7059	0.866826	212974	0.122088	1.5102	12.8826	1	0
K01667	tnaA; tryptophanase [EC:4.1.99.1]	0.608	0.182	1.00844e-05	2.67183	0.00257105	2.17701e-06	0.374275	0.814452	66	8	90.197	0.860681	74486	0.139624	1.06621	0.000902801	1	0
K01668	E4.1.99.2; tyrosine phenol-lyase [EC:4.1.99.2]	0.403	0.142	0	2.63938	0.00347724	0.000712718	0.378877	0.671351	75	8	88.1467	0.863385	170128	0.130976	1.26896	0.260094	3	0
K01672-K01674	E4.2.1.1; carbonic anhydrase [EC:4.2.1.1];cah; carbonic anhydrase [EC:4.2.1.1]	1.48	0.455	0	3.25442	0.00094419	2.93897e-05	0.307274	0.822222	10	8	30.8	0.812131	41220	0.148077	2.58425	0.0804395	3	0
K01673	cynT, can; carbonic anhydrase [EC:4.2.1.1]	5.471	1.946	2.15933e-06	3.07448	0.00238913	0.00468457	0.325258	0.433333	16	8	36.375	0.827126	144154	0.107301	4.08691	8.01354	3	0
K01676-K01677-K01678-K01679	E4.2.1.2A, fumA, fumB; fumarate hydratase, class I [EC:4.2.1.2];E4.2.1.2AA, fumA; fumarate hydratase subunit alpha [EC:4.2.1.2];E4.2.1.2AB, fumB; fumarate hydratase subunit beta [EC:4.2.1.2];E4.2.1.2B, fumC; fumarate hydratase, class II [EC:4.2.1.2]	15.153	4.789	0.000161675	3.11209	2.98e-05	0.000835398	0.321327	0.549451	14	8	65.7143	0.823992	2092	0.192147	0.058259	1.6332	15	0
K01681	ACO, acnA; aconitate hydratase [EC:4.2.1.3]	18.839	7.209	0.000389583	3.31932	2.15e-06	0.00196295	0.301266	0.571429	7	9	61.8571	0.806723	56	0.286376	0.0084065	7.67515	1	0
K01682	acnB; aconitate hydratase 2 / 2-methylisocitrate dehydratase [EC:4.2.1.3 4.2.1.99]	19.655	12.348	0.002199	3.25664	5.717e-05	0.00678483	0.307065	0.361111	9	9	56	0.811947	2096	0.216624	0.17386	20.6334	1	0
K01685	uxaA; altronate hydrolase [EC:4.2.1.7]	0.158	0.039	0	3.53982	0.00149483	0.00451392	0.2825	0.5	4	8	30.5	0.788348	35480	0.263043	10.2284	30.8865	1	0
K01686	uxuA; mannonate dehydratase [EC:4.2.1.8]	0.062	0.034	0	3.53982	0.00149483	0.00451392	0.2825	0.5	4	8	30.5	0.788348	35480	0.263043	10.2284	30.8865	1	0
K01687	ilvD; dihydroxy-acid dehydratase [EC:4.2.1.9]	13.078	4.709	0.000233945	3.19395	9.647e-05	0.000252679	0.313092	0.8	10	9	67.5	0.817171	4926	0.229252	0.264038	0.691581	1	0
K01689	ENO, eno; enolase [EC:4.2.1.11]	11.089	6.956	0.000525892	3.26327	5.455e-05	0.00312014	0.306441	0.6	10	8	71.3	0.811394	4116	0.316889	0.149303	8.53982	6	0
K01690	edd; phosphogluconate dehydratase [EC:4.2.1.12]	0.142	0.038	0	3.2854	6.643e-05	0.00620517	0.304377	0.5	5	8	66.8	0.80955	1738	0.316588	0.363638	33.9671	3	0
K01692	paaF, echA; enoyl-CoA hydratase [EC:4.2.1.17]	5.306	1.205	0.000182501	3.30678	0.00019249	0.00110435	0.302409	0.477952	38	9	50.3158	0.807768	28106	0.221655	0.138643	0.795424	3	0
K01693	E4.2.1.19, hisB; imidazoleglycerol-phosphate dehydratase [EC:4.2.1.19]	4.634	1.517	0.000158182	3.52434	0	0.000153117	0.283741	1	3	9	71	0.789639	0	0.559055	0	1.39693	3	0
K01694	TRP; tryptophan synthase [EC:4.2.1.20]	6.146	1.434	4.72007e-05	2.76032	0.00226776	8.73526e-05	0.362276	0.37247	39	8	54.0256	0.853306	112134	0.0939576	1.5915	0.0613036	15	0
K01695-K01696-K06001	trpA; tryptophan synthase alpha chain [EC:4.2.1.20];trpB; tryptophan synthase beta chain [EC:4.2.1.20];K06001, trpB; tryptophan synthase beta chain [EC:4.2.1.20]	18.702	5.401	0.000100642	2.76032	0.00226776	0.000118194	0.362276	0.37247	39	8	54.0256	0.853306	112134	0.0939576	1.5915	0.0829477	1	0
K01697	E4.2.1.22, CBS; cystathionine beta-synthase [EC:4.2.1.22]	3.557	1.183	4.06299e-05	2.74853	0.00111158	0.00233111	0.363831	0.422348	33	8	57.3939	0.85429	53084	0.0996423	0.921938	1.93341	6	0
K01698	hemB, ALAD; porphobilinogen synthase [EC:4.2.1.24]	7.466	2.162	4.02297e-05	3.48894	0.00051838	0.00705819	0.28662	0.333333	3	9	46.6667	0.792589	13098	0.3382	4.72935	64.3942	1	0
K01699-K13919-K13920	pduC; propanediol dehydratase large subunit [EC:4.2.1.28];pduD; propanediol dehydratase medium subunit [EC:4.2.1.28];pduE; propanediol dehydratase small subunit [EC:4.2.1.28]	0	0.052	0	3.37979	3.327e-05	0.0356365	0.295876	0.5	4	9	53	0.801684	1212	0.269133	0.22765	243.842	1	0
K01702	LEU1; 3-isopropylmalate dehydratase [EC:4.2.1.33]	10.141	2.787	0.000183091	3.55826	1.4e-07	0	0.281036	0.666667	3	9	49.3333	0.786812	2	0.360097	0.00127727	0	1	0
K01703-K01704	leuC; 3-isopropylmalate/(R)-2-methylmalate dehydratase large subunit [EC:4.2.1.33 4.2.1.35];leuD; 3-isopropylmalate/(R)-2-methylmalate dehydratase small subunit [EC:4.2.1.33 4.2.1.35]	15.307	4.736	0.000216885	3.4292	7.89e-06	0.00444546	0.291613	0.5	4	9	80	0.797566	588	0.434783	0.0539873	30.4181	1	0
K01705	LYS4; homoaconitate hydratase [EC:4.2.1.36]	0.048	0.116	0	4.43805	0	0	0.225324	1	2	10	5	0.713496	0	1	0	0	3	0
K01706	gudD; glucarate dehydratase [EC:4.2.1.40]	0.053	0.008	0	3.2736	0.00112833	2.431e-05	0.305474	0.5	5	8	77.4	0.810533	71044	0.425275	6.17648	0.133073	3	0
K01707	E4.2.1.41; 5-dehydro-4-deoxyglucarate dehydratase [EC:4.2.1.41]	0	0.004	0	3.39012	0.00036944	0.0020532	0.294975	0.5	4	9	38.25	0.800824	28786	0.263793	2.52789	14.0491	3	0
K01708	garD; galactarate dehydratase [EC:4.2.1.42]	0.102	0.004	0	4.27139	0	0	0.234116	1	2	9	4.5	0.727384	0	0.75	0	0	3	0
K01709	rfbG; CDP-glucose 4,6-dehydratase [EC:4.2.1.45]	0.277	0.214	0	4.34808	0.00294768	0.00294768	0.229986	0	2	9	5.5	0.720993	65616	0.5	40.339	40.3389	1	1
K01710	E4.2.1.46, rfbB, rffG; dTDP-glucose 4,6-dehydratase [EC:4.2.1.46]	13.585	6.721	1.10584e-05	4.22124	0.00093813	0.00587793	0.236897	0.333333	4	9	8.5	0.731563	53760	0.34	6.41915	40.2198	3	0
K01711	gmd, GMDS; GDPmannose 4,6-dehydratase [EC:4.2.1.47]	2.023	1.233	1.80584e-07	3.89897	0.00147493	0.00147493	0.256478	0.714286	7	9	14.8571	0.758419	146328	0.245238	5.76698	5.76696	1	0
K01712	hutU, UROC1; urocanate hydratase [EC:4.2.1.49]	0.879	0.3	0	3.9764	1.506e-05	0.00156279	0.251484	0.333333	3	9	9.33333	0.751967	392	0.375	0.137397	14.2579	1	0
K01714	dapA; 4-hydroxy-tetrahydrodipicolinate synthase [EC:4.3.3.7]	5.315	1.929	0.000123561	2.65855	0.00102323	0.00731218	0.376144	0.79014	67	8	92	0.861787	34998	0.141298	0.417997	2.98708	1	0
K01715	crt; 3-hydroxybutyryl-CoA dehydratase [EC:4.2.1.55]	1.557	1.125	0.000194399	3.4174	3.315e-05	2.72127e-07	0.29262	0.758893	23	9	42.2174	0.79855	6492	0.222197	0.0394485	0.000323831	10	0
K01716	fabA; 3-hydroxyacyl-[acyl-carrier-protein] dehydratase [EC:4.2.1.59]	3.398	0.852	0.000289609	3.47935	8.25e-06	0	0.28741	0.836364	11	9	49.7273	0.793387	610	0.335995	0.0205275	0	21	0
K01719	hemD, UROS; uroporphyrinogen-III synthase [EC:4.2.1.75]	0.561	0.146	0	4.24558	6.95e-06	0.00129876	0.235539	0.7	5	8	24.8	0.729535	48	0.590476	0.0380443	7.10943	3	0
K01720	prpD; 2-methylcitrate dehydratase [EC:4.2.1.79]	0.004	0.015	0	3.52212	3.1e-07	0.00149778	0.28392	0	2	9	69.5	0.789823	8	0.511194	0.00424235	20.4972	1	0
K01725	cynS; cyanate lyase [EC:4.2.1.104]	0.106	0.479	1.7112e-05	3.46239	0	0	0.288818	0	1	8	133	0.794801	0	0	0	0	1	0
K01726	E4.2.1.-	2.408	0.808	0.000131339	2.63053	0.0138819	0.365055	0.380151	0.596377	77	8	81.3117	0.864122	489414	0.120245	4.93437	129.76	1	0
K01728	E4.2.2.2, pel; pectate lyase [EC:4.2.2.2]	0.019	0.003	0	4.43215	0	0	0.225624	0	1	9	11	0.713987	0	0	0	0	1	0
K01733	thrC; threonine synthase [EC:4.2.3.1]	8.049	2.782	0.000172461	3.12979	0.0003538	0.009879	0.31951	0.357143	8	8	58.875	0.822517	15892	0.192402	1.21044	33.7985	3	0
K01734	E4.2.3.3, mgsA; methylglyoxal synthase [EC:4.2.3.3]	0.299	0.169	0	3.08481	0.0003125	0.000808325	0.324169	0.558333	16	8	35.125	0.826266	10682	0.117869	0.53457	1.38274	15	0
K01735	aroB; 3-dehydroquinate synthase [EC:4.2.3.4]	7.218	2.901	1.60381e-06	3.49115	1.435e-05	0	0.286439	0.733333	6	8	46.5	0.792404	940	0.336957	0.0654599	0	10	0
K01736	aroC; chorismate synthase [EC:4.2.3.5]	7.029	1.575	3.53041e-05	3.17773	0.00019699	5.98679e-05	0.31469	0.747253	14	8	79.6429	0.818523	18880	0.283427	0.385115	0.117042	3	0
K01737	queD, ptpS, PTS; 6-pyruvoyltetrahydropterin/6-carboxytetrahydropterin synthase [EC:4.2.3.12 4.1.2.50]	4.172	1.074	0	2.90708	0.00342849	0.00600964	0.343988	0.781538	26	8	59.4231	0.841077	118114	0.134965	3.60915	6.32631	1	0
K01738	cysK; cysteine synthase A [EC:2.5.1.47]	12.557	6.252	9.63895e-05	2.67552	0.00081974	4.99262e-05	0.37376	0.582503	43	8	66.4186	0.860374	56444	0.103617	0.521774	0.0317786	10	0
K01739	metB; cystathionine gamma-synthase [EC:2.5.1.48]	3.093	0.738	1.47477e-05	2.62463	0.00366808	0.0121176	0.381006	0.322212	68	8	64.2206	0.864614	196608	0.0952828	1.4764	4.87735	3	0
K01740	E2.5.1.49, metY; O-acetylhomoserine (thiol)-lyase [EC:2.5.1.49]	6.182	1.748	6.16354e-05	2.65782	0.00110248	0.000226967	0.376249	0.501773	48	8	65.3125	0.861849	78216	0.0998662	0.628643	0.129418	3	0
K01744	aspA; aspartate ammonia-lyase [EC:4.3.1.1]	1.495	0.387	1.68101e-06	2.74484	0.00094649	9.79656e-06	0.36432	0.467687	49	8	73.7551	0.854597	63926	0.12651	0.528682	0.00547208	45	0
K01745	hutH, HAL; histidine ammonia-lyase [EC:4.3.1.3]	1.545	0.274	0	3.56932	0.00013568	0.000151002	0.280165	0.666667	6	8	21.8333	0.78589	4068	0.206349	0.618927	0.68882	1	0
K01746	E4.3.1.4; formiminotetrahydrofolate cyclodeaminase [EC:4.3.1.4]	0.004	0.006	0	3.42699	6e-08	9.9175e-06	0.291801	0.964286	8	9	52.625	0.797751	2	0.346217	0.000205275	0.0339303	3	0
K01749	hemC, HMBS; hydroxymethylbilane synthase [EC:2.5.1.61]	5.601	1.547	1.64294e-05	4.09292	9.446e-05	0.00575522	0.244324	0.333333	3	8	15.6667	0.742257	1090	0.373984	0.86179	52.5068	1	0
K01750	E4.3.1.12, ocd; ornithine cyclodeaminase [EC:4.3.1.12]	0.085	0.01	0	3.24189	0.0002878	0.00039491	0.308462	0.505495	14	9	46.5	0.813176	13130	0.16787	0.562649	0.772049	28	0
K01752	E4.3.1.17, sdaA; L-serine dehydratase [EC:4.3.1.17]	0.482	0.15	0	2.64676	0.00049419	7.25671e-07	0.377821	0.76769	69	8	92.9565	0.86277	20942	0.139156	0.196029	0.000287849	78	0
K01754	E4.3.1.19, ilvA, tdcB; threonine dehydratase [EC:4.3.1.19]	8.257	0.914	1.39213e-06	2.63864	0.00247898	0.000101387	0.378983	0.631921	77	8	85.5065	0.863446	100700	0.127431	0.881165	0.0360383	10	0
K01755	argH, ASL; argininosuccinate lyase [EC:4.3.2.1]	10.759	2.893	1.48562e-05	3.09513	0.00011649	0.000828296	0.323088	0.508333	16	8	49.4375	0.825406	7034	0.137709	0.199271	1.4169	3	0
K01756	purB, ADSL; adenylosuccinate lyase [EC:4.3.2.2]	8.7	3.647	4.25221e-05	2.68658	0.00198248	0.00791703	0.372221	0.559596	45	7	84.5556	0.859452	107698	0.137266	1.20579	4.81531	1	0
K01758	E4.4.1.1; cystathionine gamma-lyase [EC:4.4.1.1]	2.673	0.492	0	2.59218	0.00285937	0.00352125	0.385775	0.591975	81	8	81.8765	0.867318	132998	0.117134	0.966185	1.18984	1	0
K01759	E4.4.1.5, GLO1, gloA; lactoylglutathione lyase [EC:4.4.1.5]	3.025	0.901	4.40648e-06	3.25221	0.00025546	0.00219236	0.307483	0.533333	15	9	29.2667	0.812316	6298	0.115679	0.466129	4.00033	1	0
K01760-K14155	metC; cystathionine beta-lyase [EC:4.4.1.8];patB, malY; cystathione beta-lyase [EC:4.4.1.8]	6.913	1.45	1.98212e-05	2.58923	0.00349209	0.000617372	0.386215	0.619604	79	8	84.2785	0.867564	154186	0.119884	1.20985	0.213892	1	0
K01761	E4.4.1.11; methionine-gamma-lyase [EC:4.4.1.11]	4.439	0.943	2.51303e-05	2.9941	0.00049669	0.000613736	0.33399	0.48538	19	8	64.2105	0.833825	21940	0.148292	0.715495	0.884103	6	0
K01768-K08043-K08048-K08049-K11029	E4.6.1.1; adenylate cyclase [EC:4.6.1.1];ADCY3; adenylate cyclase 3 [EC:4.6.1.1];ADCY8; adenylate cyclase 8 [EC:4.6.1.1];ADCY9; adenylate cyclase 9 [EC:4.6.1.1];cyaA; anthrax edema toxin adenylate cyclase [EC:4.6.1.1]	18.095	7.304	0	2.5472	0.00075724	3.10224e-05	0.392588	0.846539	110	7	116.6	0.871067	74654	0.165156	0.188415	0.00771895	3	0
K01769-K12319-K12320-K12323-K12324	E4.6.1.2; guanylate cyclase, other [EC:4.6.1.2];GUCY1B; guanylate cyclase soluble subunit beta [EC:4.6.1.2];GUCY2C; heat-stable enterotoxin receptor [EC:4.6.1.2];ANPRA, NPR1; atrial natriuretic peptide receptor A [EC:4.6.1.2];ANPRB, NPR2; atrial natriuretic peptide receptor B [EC:4.6.1.2]	3.005	1.41	0	3.09882	2.022e-05	5.98679e-06	0.322703	0.830882	17	8	88.5294	0.825098	990	0.295098	0.0325542	0.00963872	6	0
K01770	ispF; 2-C-methyl-D-erythritol 2,4-cyclodiphosphate synthase [EC:4.6.1.12]	2.619	0.622	0	3.16077	0.00068147	0.00436154	0.316379	0.772727	12	7	74.9167	0.819936	67992	0.294948	1.55432	9.94794	3	0
K01772	hemH, FECH; ferrochelatase [EC:4.99.1.1]	5.157	1.359	0	5.23894	0.00294768	0.00294768	0.190878	0.333333	3	9	2.66667	0.646755	74244	0.466667	26.8927	26.8926	1	0
K01775	alr; alanine racemase [EC:5.1.1.1]	3.074	0.406	0	3.16372	0.00025063	4.89828e-06	0.316084	0.715789	20	9	71.25	0.81969	9552	0.247396	0.342987	0.00670329	10	0
K01776	E5.1.1.3, murI; glutamate racemase [EC:5.1.1.3]	4.279	0.925	0	2.66077	0.00022578	5.22483e-05	0.375831	0.964469	82	8	114.256	0.861603	18300	0.172853	0.075361	0.0174395	10	0
K01777	E5.1.1.4; proline racemase [EC:5.1.1.4]	0.025	0.018	0	3.53097	3.215e-05	0.000139329	0.283208	0.611111	9	9	29.1111	0.789086	1276	0.231041	0.0977717	0.423714	3	0
K01778	dapF; diaminopimelate epimerase [EC:5.1.1.7]	4.131	1.104	0.000149274	3.17404	0.00017218	0.00804145	0.315056	0.464286	8	8	40.75	0.81883	7422	0.152622	0.589071	27.5118	6	0
K01779	E5.1.1.13; aspartate racemase [EC:5.1.1.13]	0.173	0.049	0	2.9705	1.399e-05	0	0.336643	0.938462	26	8	86.6154	0.835792	1404	0.210232	0.0147272	0	1	0
K01782	fadJ; 3-hydroxyacyl-CoA dehydrogenase / enoyl-CoA hydratase / 3-hydroxybutyryl-CoA epimerase [EC:1.1.1.35 4.2.1.17 5.1.2.3]	10.233	4.483	0.000916015	2.9115	0.00197105	0.00505812	0.343465	0.387218	57	8	65.8246	0.840708	236292	0.143722	0.94645	2.42879	3	0
K01783	rpe, RPE; ribulose-phosphate 3-epimerase [EC:5.1.3.1]	5.316	4.06	4.11292e-05	3.19027	9.331e-05	0.000351588	0.313454	0.657143	15	8	51.6667	0.817478	4178	0.178777	0.17026	0.64153	10	0
K01784	galE, GALE; UDP-glucose 4-epimerase [EC:5.1.3.2]	14.058	6.262	0.000365387	3.24041	0.00145732	0.00874833	0.308603	0.801471	17	8	35.8235	0.813299	63442	0.149265	2.34629	14.0848	3	0
K01785	E5.1.3.3, galM; aldose 1-epimerase [EC:5.1.3.3]	0.053	0.015	0	3.45059	7.64e-06	0	0.289806	0.846154	14	8	30.2857	0.795784	204	0.173061	0.0149362	0	28	0
K01786-K03077-K03080	araD; L-ribulose-5-phosphate 4-epimerase [EC:5.1.3.4];ulaF, sgaE; L-ribulose-5-phosphate 4-epimerase [EC:5.1.3.4];sgbE; L-ribulose-5-phosphate 4-epimerase [EC:5.1.3.4]	0.037	0.059	0	3.4469	1.6e-06	0.00583439	0.290116	0.8	5	8	65	0.796091	36	0.391566	0.0087584	31.9375	1	0
K01787	RENBP; N-acylglucosamine 2-epimerase [EC:5.1.3.8]	0.018	0.013	0	3.25959	0.00018935	0.000618816	0.306787	0.428571	8	8	33.625	0.811701	5794	0.148128	0.647814	2.11712	10	0
K01790	rfbC; dTDP-4-dehydrorhamnose 3,5-epimerase [EC:5.1.3.13]	4.148	1.511	9.78212e-06	5.21755	3.84e-06	0.000735286	0.191661	0.666667	3	10	3.33333	0.648537	54	0.555556	0.0350336	6.70826	1	0
K01791	wecB; UDP-N-acetylglucosamine 2-epimerase [EC:5.1.3.14]	6.583	3.384	0.000270207	2.88569	0.00361544	0.00343569	0.346537	0.467742	32	8	58.6562	0.842859	181234	0.129701	3.09233	2.93859	1	0
K01792	E5.1.3.15; glucose-6-phosphate 1-epimerase [EC:5.1.3.15]	0.141	0.033	0	3.31047	4.967e-05	1.81418e-07	0.302072	0.783333	16	8	37.75	0.807461	2818	0.161325	0.0849667	0.000310338	45	0
K01796	E5.1.99.4, AMACR, mcr; alpha-methylacyl-CoA racemase [EC:5.1.99.4]	0.629	0.044	2.83708e-05	3.57965	0.00022086	0.000972755	0.279357	0	2	9	59	0.78503	28460	0.504348	3.02247	13.3121	1	0
K01799	E5.2.1.1; maleate isomerase [EC:5.2.1.1]	0.014	0.009	0	3.13348	0	0	0.319134	1	9	8	62.3333	0.82221	0	0.189463	0	0	45	0
K01801	nagL; maleylpyruvate isomerase [EC:5.2.1.4]	0.125	0.005	0	3.65044	7.544e-05	0.00596463	0.273939	0	2	9	35.5	0.77913	1494	0.5	1.0324	81.626	1	0
K01803	TPI, tpiA; triosephosphate isomerase (TIM) [EC:5.3.1.1]	3.956	1.181	2.72326e-05	3.03245	0.00014291	2.17701e-07	0.329767	0.673333	25	8	41.28	0.830629	8220	0.109787	0.156458	0.000238339	66	0
K01804	araA; L-arabinose isomerase [EC:5.3.1.4]	0.054	0.013	0	3.52286	0	0.00146948	0.28386	1	2	8	114	0.789762	0	0.95	0	20.1099	1	0
K01805	xylA; xylose isomerase [EC:5.3.1.5]	0.112	0.045	0	3.39159	0.00164521	0.00163784	0.294847	0.490476	21	8	34.6667	0.800701	94852	0.164853	2.14426	2.13465	1	0
K01807	rpiA; ribose 5-phosphate isomerase A [EC:5.3.1.6]	3.391	0.786	2.6063e-05	3.07375	0.00028675	0	0.325336	0.566667	21	8	56.7619	0.827188	18460	0.168934	0.373731	0	66	0
K01808	rpiB; ribose 5-phosphate isomerase B [EC:5.3.1.6]	0.639	0.237	1.04562e-05	3.07375	0.00028675	0	0.325336	0.566667	21	8	56.7619	0.827188	18460	0.168934	0.373731	0	66	0
K01809	E5.3.1.8, manA; mannose-6-phosphate isomerase [EC:5.3.1.8]	0.787	0.248	0	3.25147	0.00036103	0	0.307553	0.77193	19	8	46.4737	0.812377	44928	0.185154	0.520073	0	15	0
K01810-K06859	GPI, pgi; glucose-6-phosphate isomerase [EC:5.3.1.9];pgi1; glucose-6-phosphate isomerase, archaeal [EC:5.3.1.9]	7.167	2.378	1.02935e-05	3.19838	0.00040272	1.26992e-06	0.312659	0.512644	30	8	43.7667	0.816802	18872	0.157434	0.367415	0.00115859	45	0
K01812	uxaC; glucuronate isomerase [EC:5.3.1.12]	0.032	0.038	0	4.80531	0.00014732	0.0136475	0.208103	0.166667	4	10	3.25	0.682891	1158	0.305556	1.00804	93.3827	1	0
K01814	hisA; phosphoribosylformimino-5-aminoimidazole carboxamide ribotide isomerase [EC:5.3.1.16]	5.618	1.267	3.51398e-05	3.56858	0.00043503	0.010412	0.280223	0.5	4	9	27.25	0.785951	16894	0.27551	2.97669	71.244	1	0
K01815	kduI; 4-deoxy-L-threo-5-hexosulose-uronate ketol-isomerase [EC:5.3.1.17]	0.051	0.021	0	4.5413	0	0	0.220201	0	1	9	4	0.704892	0	0	0	0	1	0
K01816	E5.3.1.22, gip; hydroxypyruvate isomerase [EC:5.3.1.22]	1.474	0.264	0	3.37389	2.84e-06	0.00291575	0.296393	0.866667	6	9	46.6667	0.802176	358	0.233333	0.0129551	13.3007	3	0
K01817	trpF; phosphoribosylanthranilate isomerase [EC:5.3.1.24]	2.748	0.709	0	3.48599	5.4e-07	1.45134e-06	0.286863	0.866667	6	9	77.3333	0.792834	4	0.522523	0.0024633	0.00662054	10	0
K01818	fucI; L-fucose isomerase [EC:5.3.1.25]	0	0.052	0	4.77065	0	0	0.209615	0	1	10	16	0.685779	0	0	0	0	1	0
K01819	E5.3.1.26, lacA, lacB; galactose-6-phosphate isomerase [EC:5.3.1.26]	0.052	0.016	0	3.48525	4.54e-06	0.00651021	0.286923	0.333333	3	8	86.3333	0.792896	160	0.581081	0.0414199	59.3949	1	0
K01820	E5.3.1.-	0.053	0.014	0	3.46608	5.6e-07	0.0356133	0.288511	0	2	8	82.5	0.794494	16	0.522436	0.0076636	487.368	1	0
K01821	E5.3.2.-; 4-oxalocrotonate tautomerase [EC:5.3.2.-]	1.251	0.25	0	4.75295	4.637e-05	0.00748796	0.210396	0.5	4	10	5.25	0.687254	718	0.375	0.317287	51.2364	1	0
K01822	E5.3.3.1; steroid delta-isomerase [EC:5.3.3.1]	0.029	0.005	0	4.41298	0.00632241	0.00297612	0.226604	0.666667	6	10	5.33333	0.715585	157694	0.469697	28.8407	13.5761	1	0
K01823	idi, IDI; isopentenyl-diphosphate delta-isomerase [EC:5.3.3.2]	0.383	0.068	1.14345e-07	3.38864	0.0172647	2.61242e-05	0.295103	0.783333	16	8	21.8125	0.800946	1619826	0.145417	29.5335	0.0446886	6	0
K01825	fadB; 3-hydroxyacyl-CoA dehydrogenase / enoyl-CoA hydratase / 3-hydroxybutyryl-CoA epimerase / enoyl-CoA isomerase [EC:1.1.1.35 4.2.1.17 5.1.2.3 5.3.3.8]	11.799	11.18	0.00138164	2.91077	0.00272343	0.0115766	0.343552	0.374471	58	8	64.7069	0.840769	304416	0.141281	1.28518	5.46296	1	0
K01826	hpaF, hpcD; 5-carboxymethyl-2-hydroxymuconate isomerase [EC:5.3.3.10]	0.128	0.008	0	3.57227	0.00155381	0.0461566	0.279934	0.380952	7	9	18.2857	0.785644	47590	0.196621	6.0754	180.472	1	0
K01834-K15633-K15634-K15635	PGAM, gpmA; 2,3-bisphosphoglycerate-dependent phosphoglycerate mutase [EC:5.4.2.11];gpmI; 2,3-bisphosphoglycerate-independent phosphoglycerate mutase [EC:5.4.2.12];gpmB; probable phosphoglycerate mutase [EC:5.4.2.12];apgM; 2,3-bisphosphoglycerate-independent phosphoglycerate mutase [EC:5.4.2.12]	12.396	3.425	8.16046e-05	3.30752	1.428e-05	6.25891e-05	0.302341	0.755556	10	8	50.5	0.807706	592	0.275956	0.0390844	0.171306	6	0
K01835	pgm; phosphoglucomutase [EC:5.4.2.2]	1.604	0.95	1.74414e-05	3.16003	0.00104049	0.00391122	0.316453	0.363636	33	8	44.0303	0.819998	51174	0.147259	0.862976	3.24394	3	0
K01837	BPGM; bisphosphoglycerate mutase [EC:5.4.2.4 5.4.2.11 3.1.3.13]	0.042	0.003	4.36922e-05	3.30678	1.813e-05	0.00121565	0.302409	0.690909	11	8	47.7273	0.807768	682	0.260805	0.0451107	3.02476	6	0
K01838	pgmB; beta-phosphoglucomutase [EC:5.4.2.6]	0.018	0.013	0	3.37537	0	0	0.296264	1	9	8	37.7778	0.802053	0	0.20202	0	0	45	0
K01839	deoB; phosphopentomutase [EC:5.4.2.7]	0.049	0.042	0	3.23968	2.921e-05	0.0149039	0.308673	0.863636	12	8	57.5833	0.81336	1778	0.246083	0.0666231	33.9934	3	0
K01840	E5.4.2.8, manB; phosphomannomutase [EC:5.4.2.8]	7.425	2.9	8.90209e-05	4.0177	7.9e-06	2.74666e-05	0.248899	0.8	6	9	24	0.748525	138	0.328767	0.0360372	0.125294	6	0
K01841	pepM; phosphoenolpyruvate phosphomutase [EC:5.4.2.9]	0.062	0.042	0	3.27876	0.00147493	0.00147493	0.304993	0.75	8	8	72	0.810103	81204	0.339033	5.0461	5.04609	1	0
K01843	E5.4.3.2, kamA; lysine 2,3-aminomutase [EC:5.4.3.2]	0.901	0.41	0	3.2618	0.00147493	0.00147493	0.306579	0.8	10	8	45.3	0.811517	62952	0.198246	4.03688	4.03687	1	0
K01844	E5.4.3.3; beta-lysine 5,6-aminomutase [EC:5.4.3.3]	0.123	0.015	0	4.26106	0	0	0.234683	0	1	9	10	0.728245	0	0	0	0	1	0
K01845	hemL; glutamate-1-semialdehyde 2,1-aminomutase [EC:5.4.3.8]	8.92	1.631	8.28266e-06	3.53024	3.754e-05	0.00954666	0.283267	0.333333	3	9	47	0.789147	1618	0.338164	0.34249	87.0973	1	0
K01846	E5.4.99.1; methylaspartate mutase [EC:5.4.99.1]	0	0.006	0	2.66593	0.00147493	0.00147493	0.375104	0.975309	81	8	114.025	0.861173	46030	0.174331	0.498381	0.498379	1	0
K01847-K01848-K01849-K11942	MUT; methylmalonyl-CoA mutase [EC:5.4.99.2];E5.4.99.2A, mcmA1; methylmalonyl-CoA mutase, N-terminal domain [EC:5.4.99.2];E5.4.99.2B, mcmA2; methylmalonyl-CoA mutase, C-terminal domain [EC:5.4.99.2];E5.4.99.2; methylmalonyl-CoA mutase [EC:5.4.99.2]	26.922	7.038	7.07874e-05	3.32743	7.792e-05	1.68719e-05	0.300532	0.889474	20	9	114.05	0.806047	3328	0.450791	0.106634	0.0230891	3	0
K01852	E5.4.99.7, LSS, ERG7; lanosterol synthase [EC:5.4.99.7]	0	0.013	0	5.16888	0.00147493	0.00147493	0.193466	0.666667	6	9	4.83333	0.652593	36028	0.583333	6.72814	6.72812	1	0
K01853	E5.4.99.8; cycloartenol synthase [EC:5.4.99.8]	0	0.003	0	4.2028	0.00912058	0.00149778	0.237936	0.666667	6	8	10.6667	0.7331	236982	0.244186	41.605	6.8324	1	0
K01856	catB; muconate cycloisomerase [EC:5.5.1.1]	0	0.007	0	4.67035	0.00019393	0.00762547	0.214117	0	3	9	5	0.694137	4844	0.333333	1.76929	69.5697	1	0
K01857	pcaB; 3-carboxy-cis,cis-muconate cycloisomerase [EC:5.5.1.2]	0.009	0.003	0	4.80605	0.00012849	0.00109062	0.208071	0	2	9	5	0.682829	3186	0.5	1.75839	14.9252	1	0
K01858	E5.5.1.4, INO1; myo-inositol-1-phosphate synthase [EC:5.5.1.4]	0.349	0.171	0	3.4528	0.00012723	0.000822838	0.28962	0.714286	7	8	38.7143	0.7956	8554	0.229592	0.497469	3.2173	1	0
K01866	YARS, tyrS; tyrosyl-tRNA synthetase [EC:6.1.1.1]	7.798	2.474	5.68349e-05	3.28835	0	0	0.304104	1	14	9	60.8571	0.809304	0	0.250441	0	0	105	0
K01867	WARS, trpS; tryptophanyl-tRNA synthetase [EC:6.1.1.2]	8.794	2.761	8.90065e-05	3.4528	0	0	0.28962	1	7	9	28.7143	0.7956	0	0.241297	0	0	28	0
K01868	TARS, thrS; threonyl-tRNA synthetase [EC:6.1.1.3]	14.104	8.394	0.000256872	3.50664	0	0	0.285174	1	4	9	34.5	0.791114	0	0.289916	0	0	10	0
K01869	LARS, leuS; leucyl-tRNA synthetase [EC:6.1.1.4]	15.303	4.052	5.73759e-05	3.58333	0	0	0.27907	1	2	9	60	0.784722	0	0.566038	0	0	3	0
K01870	IARS, ileS; isoleucyl-tRNA synthetase [EC:6.1.1.5]	17.678	3.838	2.42363e-05	3.58333	0	0	0.27907	1	2	9	60	0.784722	0	0.566038	0	0	3	0
K01872	AARS, alaS; alanyl-tRNA synthetase [EC:6.1.1.7]	15.117	3.515	0.0001273	3.18363	0	0	0.314107	1	16	9	80.3125	0.818031	0	0.299674	0	0	136	0
K01873	VARS, valS; valyl-tRNA synthetase [EC:6.1.1.9]	18.287	4.354	0.000268023	3.44395	0	0	0.290364	1	6	9	65.1667	0.796337	0	0.370265	0	0	21	0
K01874	MARS, metG; methionyl-tRNA synthetase [EC:6.1.1.10]	13.243	3.586	0.000100044	3.23304	1.054e-05	0.0107196	0.309307	0.722222	9	8	47.7778	0.813913	646	0.17501	0.0320533	32.5995	1	0
K01875	SARS, serS; seryl-tRNA synthetase [EC:6.1.1.11]	7.372	2.129	5.49663e-05	2.89086	0.00147493	0.00147493	0.345918	0.846154	13	8	71.3846	0.842429	21506	0.15368	3.10529	3.10529	1	0
K01876	DARS, aspS; aspartyl-tRNA synthetase [EC:6.1.1.12]	13.853	3.422	0.00102496	3.01696	0	0	0.331459	1	25	8	85.04	0.83192	0	0.22438	0	0	1	0
K01878-K01879-K01880-K14164	glyQ; glycyl-tRNA synthetase alpha chain [EC:6.1.1.14];glyS; glycyl-tRNA synthetase beta chain [EC:6.1.1.14];GARS, glyS1; glycyl-tRNA synthetase [EC:6.1.1.14];glyQS; glycyl-tRNA synthetase [EC:6.1.1.14]	22.98	3.997	0.000316485	3.00811	0.00147493	0.00147493	0.332434	0.909091	22	9	64.4545	0.832657	58404	0.150841	1.83495	1.83494	1	0
K01881	PARS, proS; prolyl-tRNA synthetase [EC:6.1.1.15]	12.034	3.502	2.40843e-05	3.63348	0	0	0.275218	1	7	9	32.1429	0.780543	0	0.33137	0	0	1	0
K01883-K01884	CARS, cysS; cysteinyl-tRNA synthetase [EC:6.1.1.16];cysS1; cysteinyl-tRNA synthetase, unknown class [EC:6.1.1.16]	10.083	2.877	5.4339e-05	3.2205	0	0	0.310511	1	15	9	55.2	0.814958	0	0.188396	0	0	120	0
K01885	EARS, gltX; glutamyl-tRNA synthetase [EC:6.1.1.17]	10.742	2.757	3.25759e-05	2.66519	0.00049108	2.67773e-05	0.375208	0.975926	81	8	114.062	0.861234	43482	0.173875	0.165937	0.00904807	6	0
K01886	QARS, glnS; glutaminyl-tRNA synthetase [EC:6.1.1.18]	10.184	2.707	4.75996e-05	3.01622	6e-08	0.000244914	0.33154	0.997355	28	8	111.857	0.831981	6	0.308998	5.865e-05	0.239403	1	0
K01887	RARS, argS; arginyl-tRNA synthetase [EC:6.1.1.19]	7.94	1.772	3.93764e-05	3.3208	0	0	0.301133	1	7	9	61.1429	0.8066	0	0.245554	0	0	28	0
K01889-K01890	FARSA, pheS; phenylalanyl-tRNA synthetase alpha chain [EC:6.1.1.20];FARSB, pheT; phenylalanyl-tRNA synthetase beta chain [EC:6.1.1.20]	13.982	4.353	0.000123823	3.32375	0	0	0.300865	1	12	9	67.6667	0.806354	0	0.302083	0	0	78	0
K01892	HARS, hisS; histidyl-tRNA synthetase [EC:6.1.1.21]	6.484	2.031	0	3.5708	0	0	0.28005	1	5	8	25.8	0.785767	0	0.245714	0	0	15	0
K01893	NARS, asnS; asparaginyl-tRNA synthetase [EC:6.1.1.22]	1.181	0.812	0	3.56711	1.9e-07	0.0215539	0.280339	0.866667	6	9	67	0.786074	4	0.54918	0.000866717	98.3215	1	0
K01895	ACSS, acs; acetyl-CoA synthetase [EC:6.2.1.1]	14.87	5.353	0.000886794	2.34292	0.0152212	2.59427e-05	0.426818	0.49156	175	7	111.069	0.88809	940494	0.130057	2.3806	0.00405744	1	0
K01896	ACSM; medium-chain acyl-CoA synthetase [EC:6.2.1.2]	0.317	0.049	0	2.60472	0.00032586	0	0.383918	0.917773	115	8	127.678	0.866273	59384	0.191135	0.0775547	0	3	0
K01897	ACSL, fadD; long-chain acyl-CoA synthetase [EC:6.2.1.3]	17.772	10.712	0.000436705	2.60546	0.00059599	4.93456e-06	0.38381	0.924546	114	8	126.947	0.866212	76030	0.190041	0.14309	0.00118473	10	0
K01899-K01900	LSC1; succinyl-CoA synthetase alpha subunit [EC:6.2.1.4 6.2.1.5];LSC2; succinyl-CoA synthetase beta subunit [EC:6.2.1.4 6.2.1.5]	9.646	5.346	0.00107549	2.59218	0.0010647	1.95931e-06	0.385775	0.842577	120	8	122.258	0.867318	83500	0.180322	0.24284	0.000446886	66	0
K01902-K01903	sucD; succinyl-CoA synthetase alpha subunit [EC:6.2.1.5];sucC; succinyl-CoA synthetase beta subunit [EC:6.2.1.5]	18.262	11.304	0.00172255	2.59218	0.0010647	1.95931e-06	0.385775	0.842577	120	8	122.258	0.867318	83500	0.180322	0.24284	0.000446886	66	0
K01904	E6.2.1.12; 4-coumarate--CoA ligase [EC:6.2.1.12]	0.244	0.052	0	2.53614	0.00751351	0.00736942	0.394301	0.883508	116	8	124.431	0.871989	215232	0.17352	1.7728	1.7388	1	0
K01907	AACS, acsA; acetoacetyl-CoA synthetase [EC:6.2.1.16]	1.724	0.135	0	2.59735	0.00139637	4.26332e-06	0.385009	0.819805	123	8	121	0.866888	120740	0.180597	0.310721	0.000948675	15	0
K01908	E6.2.1.17, prpE; propionyl-CoA synthetase [EC:6.2.1.17]	2.928	0.953	0.000163715	2.43658	0.0102382	9.97798e-06	0.410412	0.623614	147	7	120.741	0.880285	667904	0.152644	1.90625	0.0018578	1	0
K01911-K14760	menE; O-succinylbenzoic acid--CoA ligase [EC:6.2.1.26];AAE14; acyl-activating enzyme 14 [EC:6.2.1.26]	0.481	0.122	0	2.60177	0.00232695	0.00147855	0.384354	0.947716	112	8	128.464	0.866519	58120	0.191154	0.568648	0.361322	1	0
K01912-K02614	paaK; phenylacetate-CoA ligase [EC:6.2.1.30];paaI; acyl-CoA thioesterase [EC:3.1.2.-]	0.857	0.093	0	2.5885	0.00143271	0.00613032	0.386325	0.916628	114	8	126.816	0.867625	58384	0.184863	0.343976	1.47182	1	0
K01913	E6.2.1.-	1.829	0.256	8.02718e-06	2.57227	0.00206561	0.132168	0.388761	0.877689	117	8	125.701	0.868977	117350	0.179817	0.483212	30.9183	1	0
K01914	asnA; aspartate--ammonia ligase [EC:6.3.1.1]	0.012	0.022	0	3.01622	8.031e-05	0	0.33154	0.935385	26	8	81.9615	0.831981	15638	0.216257	0.0845417	0	10	0
K01915	glnA; glutamine synthetase [EC:6.3.1.2]	15.307	67.187	0.00237028	2.61726	0.00098381	2.72127e-06	0.382079	0.746491	96	8	104.896	0.865229	76300	0.152023	0.280488	0.000775844	171	0
K01916	nadE; NAD+ synthase [EC:6.3.1.5]	4.731	1.265	0	3.26106	0	0	0.306649	1	7	8	43.7143	0.811578	0	0.190062	0	0	6	0
K01917	E6.3.1.8; glutathionylspermidine synthase [EC:6.3.1.8]	0.019	0.06	0	3.36283	0.0002468	0.00042713	0.297368	0.615385	13	9	22.6154	0.803097	6494	0.127771	0.519609	0.899273	6	0
K01918	panC; pantoate--beta-alanine ligase [EC:6.3.2.1]	3.802	0.57	0	2.93215	0.00016971	4.59894e-05	0.341046	0.747253	14	8	93.2857	0.838987	9214	0.221056	0.331783	0.0899093	3	0
K01919-K11204	gshA; glutamate--cysteine ligase [EC:6.3.2.2];GCLC; glutamate--cysteine ligase catalytic subunit [EC:6.3.2.2]	4.007	0.637	7.61281e-06	2.63643	0.00112933	1.01594e-05	0.379301	0.738634	95	8	103.526	0.863631	64792	0.153145	0.325366	0.00292697	1	0
K01920	E6.3.2.3, gshB; glutathione synthase [EC:6.3.2.3]	4.402	1.155	2.53047e-05	2.98378	0.00147895	0.00147747	0.335146	0.532258	32	9	54.375	0.834685	39642	0.122191	1.26496	1.2637	1	0
K01921	ddl; D-alanine-D-alanine ligase [EC:6.3.2.4]	4.656	1.252	4.39014e-05	3.50664	0.00033384	0.0385078	0.285174	0.466667	6	9	28.8333	0.791114	16322	0.200231	1.52287	175.66	3	0
K01922	PPCS, coaB; phosphopantothenate-cysteine ligase [EC:6.3.2.5]	0.075	0.001	0	3.00664	0.00023883	9.28859e-05	0.332597	0.794118	17	8	55.4118	0.83278	15224	0.142814	0.384516	0.149546	3	0
K01923	purC; phosphoribosylaminoimidazole-succinocarboxamide synthase [EC:6.3.2.6]	5.766	3.483	0.000410961	2.99926	0.00197661	0.00466894	0.333415	0.804233	28	8	77.75	0.833395	116624	0.196835	1.93214	4.56389	1	0
K01924	murC; UDP-N-acetylmuramate--alanine ligase [EC:6.3.2.8]	9.645	1.815	4.48997e-05	3.17625	0.00103348	0.00579521	0.314836	0.784314	18	9	71.8333	0.818646	50642	0.265638	1.57146	8.81194	1	0
K01925	murD; UDP-N-acetylmuramoylalanine--D-glutamate ligase [EC:6.3.2.9]	4.759	0.987	0	3.37611	0.00017878	0.0109644	0.296199	0.321429	8	9	59.75	0.801991	8702	0.269796	0.611651	37.512	1	0
K01928	E6.3.2.13, murE; UDP-N-acetylmuramoyl-L-alanyl-D-glutamate--2,6-diaminopimelate ligase [EC:6.3.2.13]	4.39	1.106	0	3.4469	7.54e-05	0.000672943	0.290116	0.607143	8	8	25.5	0.796091	5170	0.166667	0.257962	2.30231	3	0
K01929	murF; UDP-N-acetylmuramoyl-tripeptide--D-alanyl-D-alanine ligase [EC:6.3.2.10]	3.964	0.574	0	3.92109	3.719e-05	0.0323462	0.255031	0.5	5	8	11	0.756576	1024	0.297297	0.203578	177.063	1	0
K01930	FPGS; folylpolyglutamate synthase [EC:6.3.2.17]	0.095	0.008	0	2.559	0.00297403	0.000242163	0.390778	0.659242	103	8	100.728	0.870084	216954	0.138553	0.790284	0.0643495	1	0
K01932	E6.3.2.-	0	0.063	0	3.19838	0	0	0.312659	1	5	8	89.6	0.816802	0	0.4	0	0	15	0
K01933	purM; phosphoribosylformylglycinamidine cyclo-ligase [EC:6.3.3.1]	7.015	2.314	6.93505e-05	3.49189	3.071e-05	0	0.286378	0.8	5	9	34.6	0.792343	4476	0.274603	0.168107	0	6	0
K01934	E6.3.3.2; 5-formyltetrahydrofolate cyclo-ligase [EC:6.3.3.2]	0.36	0.036	0	3.42699	6e-08	0	0.291801	0.964286	8	9	52.625	0.797751	2	0.346217	0.000205275	0	6	0
K01935	bioD; dethiobiotin synthetase [EC:6.3.3.3]	2.535	0.357	0	4.07522	9.384e-05	0.0334173	0.245385	0	2	8	19	0.743732	626	0.5	1.2842	457.315	1	0
K01937	E6.3.4.2, pyrG; CTP synthase [EC:6.3.4.2]	11.954	3.366	0.000439418	2.5826	0.0016304	5.18855e-05	0.387207	0.787625	92	8	113.228	0.868117	178844	0.156609	0.485044	0.0154359	28	0
K01939	E6.3.4.4, purA; adenylosuccinate synthase [EC:6.3.4.4]	8.125	2.81	0.000166596	2.90265	0.00071781	5.87793e-05	0.344512	0.586555	35	8	75.8857	0.841445	39286	0.160435	0.561327	0.0459655	1	0
K01940	E6.3.4.5, argG; argininosuccinate synthase [EC:6.3.4.5]	10.205	5.392	0.000115121	2.86726	0.00038813	0.000548576	0.348765	0.731034	30	8	80.3333	0.844395	33652	0.167013	0.354104	0.500484	3	0
K01941	E6.3.4.6; urea carboxylase [EC:6.3.4.6]	8.993	1.156	4.77097e-05	3.78171	5.94e-06	0.000500196	0.264431	0.8	6	9	15.6667	0.768191	72	0.290123	0.0270963	2.28173	3	0
K01942-K03524	HLCS; biotin--protein ligase [EC:6.3.4.9 6.3.4.10 6.3.4.11 6.3.4.15];birA; BirA family transcriptional regulator, biotin operon repressor / biotin-[acetyl-CoA-carboxylase] ligase [EC:6.3.4.15]	0.617	0.265	0	2.80088	0.00444187	0.0292501	0.35703	0.719772	38	7	85.9211	0.849926	207642	0.165551	3.19932	21.0678	3	0
K01945	purD; phosphoribosylamine--glycine ligase [EC:6.3.4.13]	9.398	1.432	4.08319e-05	3.00074	2.147e-05	1.54335e-05	0.333251	0.865613	23	9	66.6087	0.833272	1626	0.154187	0.0255493	0.0183658	6	0
K01948	CPS1; carbamoyl-phosphate synthase (ammonia) [EC:6.3.4.16]	1.485	0.374	5.41557e-05	2.47861	0.0039381	8.22911e-05	0.403451	0.760294	124	7	114.718	0.876782	247786	0.149372	0.86924	0.0181638	15	0
K01950	E6.3.5.1, NADSYN1, QNS1, nadE; NAD+ synthase (glutamine-hydrolysing) [EC:6.3.5.1]	8.246	2.383	0	2.63569	0.00370932	0.000774726	0.379407	0.826864	89	8	106.82	0.863692	134372	0.156399	1.14072	0.23825	6	0
K01951	E6.3.5.2, guaA; GMP synthase (glutamine-hydrolysing) [EC:6.3.5.2]	12.324	3.295	3.0339e-05	2.53097	0.00589535	0.00764875	0.395105	0.711555	97	8	103.268	0.872419	302728	0.137325	1.66346	2.15821	1	0
K01952	purL, PFAS; phosphoribosylformylglycinamidine synthase [EC:6.3.5.3]	20.745	4.397	0.000100114	2.66077	0.00123414	0.000224232	0.375831	0.883995	86	8	109.256	0.861603	72760	0.166295	0.392772	0.0713632	3	0
K01953	asnB, ASNS; asparagine synthase (glutamine-hydrolysing) [EC:6.3.5.4]	1.281	0.668	0	2.63938	0.00092107	1.41506e-05	0.378877	0.698812	101	8	101.178	0.863385	99824	0.151012	0.249601	0.00383467	10	0
K01954-K01955-K01956	K01954; carbamoyl-phosphate synthase [EC:6.3.5.5];carB, CPA2; carbamoyl-phosphate synthase large subunit [EC:6.3.5.5];carA, CPA1; carbamoyl-phosphate synthase small subunit [EC:6.3.5.5]	38.15	12.32	0.000811961	2.35693	0.00972452	7.11158e-05	0.42428	0.517931	186	7	116.306	0.886922	908678	0.133226	1.43097	0.0104647	15	0
K01958-K01959-K01960	PC, pyc; pyruvate carboxylase [EC:6.4.1.1];E6.4.1.1A, pycA; pyruvate carboxylase subunit A [EC:6.4.1.1];E6.4.1.1B, pycB; pyruvate carboxylase subunit B [EC:6.4.1.1]	18.826	3.322	0.000177574	2.64381	0.00223825	1.34975e-05	0.378243	0.643357	78	8	91.4359	0.863016	97732	0.136268	0.785396	0.00473623	21	0
K01961-K01962-K01963-K02160-K11262	accC; acetyl-CoA carboxylase, biotin carboxylase subunit [EC:6.4.1.2 6.3.4.14];accA; acetyl-CoA carboxylase carboxyl transferase subunit alpha [EC:6.4.1.2];accD; acetyl-CoA carboxylase carboxyl transferase subunit beta [EC:6.4.1.2];accB, bccP; acetyl-CoA carboxylase biotin carboxyl carrier protein;ACAC; acetyl-CoA carboxylase / biotin carboxylase [EC:6.4.1.2 6.3.4.14]	36.159	9.173	0.000306574	2.81047	0.00180682	0.000130522	0.355812	0.793561	71	8	122.099	0.849127	154910	0.229509	0.696516	0.0503154	3	0
K01964-K15036	K01964; acetyl-CoA/propionyl-CoA carboxylase [EC:6.4.1.2 6.4.1.3];K15036; acetyl-CoA/propionyl-CoA carboxylase [EC:6.4.1.2 6.4.1.3]	6.651	1.212	6.1219e-05	2.79646	0.00238057	0.0230037	0.357595	0.770253	80	8	119.862	0.850295	201336	0.221557	0.814453	7.87014	3	0
K01965-K01966-K15052	PCCA, pccA; propionyl-CoA carboxylase alpha chain [EC:6.4.1.3];PCCB, pccB; propionyl-CoA carboxylase beta chain [EC:6.4.1.3];K15052; propionyl-CoA carboxylase [EC:6.4.1.3]	22.051	3.638	0.000144883	3.05383	0.00033814	0.000402631	0.327457	0.703704	27	8	109.407	0.828847	33872	0.30906	0.342774	0.408148	10	0
K01968-K01969	E6.4.1.4A; 3-methylcrotonyl-CoA carboxylase alpha subunit [EC:6.4.1.4];E6.4.1.4B; 3-methylcrotonyl-CoA carboxylase beta subunit [EC:6.4.1.4]	26.954	3.993	0.000172884	3.33186	0.00020015	0.000147819	0.300133	0.466667	16	9	48.6875	0.805678	9778	0.198469	0.342382	0.252863	1	0
K02083	allC; allantoate deiminase [EC:3.5.3.9]	0.125	0.006	0	4.7795	0	0	0.209227	1	2	10	4.5	0.685042	0	0.642857	0	0	3	0
K02164-K02305-K02448-K04561-K04748	norE; nitric oxide reductase NorE protein;norC; nitric oxide reductase subunit C;norD; nitric oxide reductase NorD protein;norB; nitric oxide reductase subunit B [EC:1.7.2.5];norQ; nitric oxide reductase NorQ protein	6.958	3.736	0	4.01327	3.56e-06	0.00298468	0.249173	0.333333	3	9	10.3333	0.748894	80	0.434783	0.0324791	27.2303	1	0
K02169	bioC; malonyl-CoA O-methyltransferase [EC:2.1.1.197]	0.175	0.022	0	3.10472	0.00431923	0.000332539	0.32209	0.707317	42	7	50.381	0.824607	249406	0.169064	2.8147	0.216704	1	0
K02170	bioH; pimelyl-[acyl-carrier protein] methyl ester esterase [EC:3.1.1.85]	0.02	0.003	0	3.23156	0.00042393	0.0314348	0.309448	0.681818	12	8	33	0.814036	13904	0.144006	0.966914	71.6976	1	0
K02188	cbiD; cobalt-precorrin-5B (C1)-methyltransferase [EC:2.1.1.195]	0	0.008	0	3.25959	0.00011815	1.08851e-06	0.306787	0.936508	36	7	39.3889	0.811701	3406	0.216422	0.0898268	0.000827567	1	0
K02203	thrH; phosphoserine / homoserine phosphotransferase [EC:3.1.3.3 2.7.1.39]	3.754	0.937	0.000190633	2.47493	0.00534997	0.00212217	0.404052	0.74823	124	7	116.355	0.877089	216586	0.149942	1.18088	0.468419	3	0
K02224	cobB-cbiA; cobyrinic acid a,c-diamide synthase [EC:6.3.5.9 6.3.5.11]	0.186	0.008	0	2.66224	0.00276568	0.0116481	0.375623	0.9214	84	8	110.607	0.86148	91268	0.169088	0.901151	3.79534	1	0
K02227	cbiB, cobD; adenosylcobinamide-phosphate synthase [EC:6.3.1.10]	0.232	0.042	0	3.33628	3.3e-07	0.00230274	0.299735	0.666667	3	8	69	0.80531	38	0.348485	0.0030107	21.0086	1	0
K02228	cobF; precorrin-6A synthase [EC:2.1.1.152]	0	0.016	0	2.63864	0.0177764	0.00302278	0.378983	0.482212	65	7	53.4769	0.863446	657736	0.0844817	7.48524	1.27282	1	0
K02230-K09882-K09883	cobN; cobaltochelatase CobN [EC:6.6.1.2];cobS; cobaltochelatase CobS [EC:6.6.1.2];cobT; cobaltochelatase CobT [EC:6.6.1.2]	0.161	0.063	0	3.6615	0	0	0.273112	0	1	9	84	0.778208	0	0	0	0	1	0
K02231	cobP, cobU; adenosylcobinamide kinase / adenosylcobinamide-phosphate guanylyltransferase [EC:2.7.1.156 2.7.7.62]	0.086	0.003	0	2.53466	0.0026709	0.00591209	0.39453	0.802381	120	7	113.15	0.872112	159786	0.158919	0.609188	1.34845	1	0
K02232	E6.3.5.10, cobQ, cbiP; adenosylcobyric acid synthase [EC:6.3.5.10]	0.323	0.028	0	2.66372	0.0014946	0.000872438	0.375415	0.921687	84	8	110.643	0.861357	53306	0.16892	0.48699	0.284269	1	0
K02233	E2.7.8.26, cobS, cobV; adenosylcobinamide-GDP ribazoletransferase [EC:2.7.8.26]	0.275	0.108	0	3.15044	5.66e-06	7.83725e-05	0.317416	0.89011	14	8	63.8571	0.820796	218	0.222499	0.0110653	0.153218	1	0
K02259	COX15; cytochrome c oxidase assembly protein subunit 15	0.855	0.149	0	7.23599	0	0	0.138198	0	1	11	2	0.480334	0	0	0	0	1	0
K02291	crtB; phytoene synthase [EC:2.5.1.32]	0.198	0.087	0	5.15339	0.0146513	0.0146513	0.194047	0.4	6	9	9.66667	0.653884	2017008	0.345238	66.8343	66.8343	1	0
K02292	crtO; beta-carotene ketolase (CrtO type)	0	0.004	0	8.12979	0	0	0.123004	1	4	12	6	0.405851	0	0.75	0	0	1	0
K02293	PDS, crtP; 15-cis-phytoene desaturase [EC:1.3.5.5]	0.038	0.015	0	6.14528	0.00048874	0.0132003	0.162727	0.833333	4	10	6.5	0.571227	84044	0.65	3.3442	90.3232	1	0
K02294	crtR; beta-carotene hydroxylase [EC:1.14.13.-]	0.382	0.138	0	8.12979	0	0.00147493	0.123004	1	4	12	6	0.405851	0	0.75	0	10.0922	1	0
K02301	cyoE; protoheme IX farnesyltransferase [EC:2.5.1.-]	1.7	0.523	0	6.23673	0.00147493	0.00147493	0.160341	0	2	10	2	0.563606	37124	0.5	20.1844	20.1844	1	0
K02302	cysG; uroporphyrin-III C-methyltransferase / precorrin-2 dehydrogenase / sirohydrochlorin ferrochelatase [EC:2.1.1.107 1.3.1.76 4.99.1.4]	6.196	1.517	0	3.25664	0.00256631	0.00319269	0.307065	0.807018	39	7	36.6667	0.811947	184998	0.200364	1.80102	2.24061	1	0
K02304	MET8; precorrin-2 dehydrogenase / sirohydrochlorin ferrochelatase [EC:1.3.1.76 4.99.1.4]	0.22	0.034	0	4.25074	1.29e-06	0	0.235253	0.8	5	8	31.2	0.729105	10	0.78	0.00706146	0	1	0
K02319-K02320-K02321-K02322-K02324-K02325-K02327-K02335-K02337-K02338-K02339-K02340-K02341-K02342-K02343-K02684-K03504-K03763-K14159	DPA, polB1; DNA polymerase I [EC:2.7.7.7];POLA1; DNA polymerase alpha subunit A [EC:2.7.7.7];POLA2; DNA polymerase alpha subunit B;DPB1; DNA polymerase II large subunit [EC:2.7.7.7];POLE1; DNA polymerase epsilon subunit 1 [EC:2.7.7.7];POLE2; DNA polymerase epsilon subunit 2 [EC:2.7.7.7];POLD1; DNA polymerase delta subunit 1 [EC:2.7.7.7];DPO1, polA; DNA polymerase I [EC:2.7.7.7];DPO3A1, dnaE; DNA …	53.607	12.513	8.22675e-05	3.21018	3.36e-06	2.72127e-07	0.311509	0.904762	7	8	94.1429	0.815819	308	0.39891	0.0131376	0.00106402	3	0
K02371	fabK; enoyl-[acyl-carrier protein] reductase II [EC:1.3.1.-]	2.637	0.496	0	3.49558	1.519e-05	5.00195e-05	0.286076	0.692308	14	9	40.8571	0.792035	304	0.287726	0.0296964	0.0977881	10	0
K02372	fabZ; 3-hydroxyacyl-[acyl-carrier-protein] dehydratase [EC:4.2.1.59]	2.532	1.403	0	3.47714	1.894e-05	0.00180166	0.287593	0.742424	12	9	46.1667	0.793572	860	0.307778	0.043199	4.10929	1	0
K02377	E1.1.1.271, fcl; GDP-L-fucose synthase [EC:1.1.1.271]	0.684	0.381	0	4.89823	0	0	0.204155	0	1	10	7	0.675147	0	0	0	0	1	0
K02428	rdgB; dITP/XTP pyrophosphatase [EC:3.6.1.19]	6.674	1.094	2.53527e-05	2.90265	0.00129598	0.0369492	0.344512	0.322932	53	8	63.1509	0.841445	82512	0.141912	0.669264	19.0811	1	0
K02433-K02434-K02435	gatA; aspartyl-tRNA(Asn)/glutamyl-tRNA (Gln) amidotransferase subunit A [EC:6.3.5.6 6.3.5.7];gatB; aspartyl-tRNA(Asn)/glutamyl-tRNA (Gln) amidotransferase subunit B [EC:6.3.5.6 6.3.5.7];gatC; aspartyl-tRNA(Asn)/glutamyl-tRNA (Gln) amidotransferase subunit C [EC:6.3.5.6 6.3.5.7]	21.748	5.137	0.000175893	2.66372	0.00037469	0.0180068	0.375415	0.924555	84	8	110.964	0.861357	45234	0.169411	0.122086	5.86722	1	0
K02437	gcvH, GCSH; glycine cleavage system H protein	2.833	1.838	0	2.64823	0.00291865	4.89828e-06	0.377611	0.381967	61	8	62.623	0.862647	189812	0.096195	1.30956	0.0021978	45	0
K02446-K03841-K04041	glpX; fructose-1,6-bisphosphatase II [EC:3.1.3.11];FBP, fbp; fructose-1,6-bisphosphatase I [EC:3.1.3.11];fbp3; fructose-1,6-bisphosphatase III [EC:3.1.3.11]	6.919	2.933	0	3.14086	0.00010341	3.0289e-05	0.318385	0.667984	23	8	50.6522	0.821595	12286	0.158288	0.123058	0.0360439	10	0
K02472	wecC; UDP-N-acetyl-D-mannosaminuronic acid dehydrogenase [EC:1.1.1.336]	0.397	0.206	0	3.88496	0	0	0.257403	0	1	9	32	0.759587	0	0	0	0	1	0
K02473	E5.1.3.7, wbpP; UDP-N-acetylglucosamine 4-epimerase [EC:5.1.3.7]	0.638	0.205	0	3.40929	0.00046603	0.00294768	0.293316	0.727273	11	8	28.0909	0.799226	13222	0.168209	1.15957	7.33435	3	0
K02474	wbpO; UDP-N-acetyl-D-galactosamine dehydrogenase [EC:1.1.1.-]	5.306	4.299	5.06177e-05	3.98599	0	0	0.250879	1	2	9	16.5	0.751168	0	0.589286	0	0	3	0
K02492	hemA; glutamyl-tRNA reductase [EC:1.2.1.70]	4.071	0.916	0	3.64528	5.853e-05	0.0108381	0.274327	0.5	4	9	63.25	0.77956	2926	0.7	0.400492	74.1594	1	0
K02510	hpaI; 2,4-dihydroxyhept-2-ene-1,7-dioic acid aldolase [EC:4.1.2.-]	0.017	0.033	0	2.68215	0.0004622	3.26552e-06	0.372835	0.86756	64	8	94.9531	0.859821	20798	0.149297	0.197663	0.00139652	21	0
K02517	htrB; lipid A biosynthesis lauroyl acyltransferase [EC:2.3.1.-]	2.808	0.453	0	3.16298	0.00093992	0.0143013	0.316158	0.722944	22	8	77.4091	0.819752	70998	0.28884	1.16935	17.7921	3	0
K02523	ispB; octaprenyl-diphosphate synthase [EC:2.5.1.90]	3.827	1.12	0	4.00664	0.00329768	0.0064814	0.249586	0.866667	15	9	15.1333	0.749447	231310	0.486022	6.01717	11.8264	1	0
K02527	kdtA, waaA; 3-deoxy-D-manno-octulosonic-acid transferase [EC:2.4.99.12 2.4.99.13 2.4.99.14 2.4.99.15]	3.165	0.621	0	3.15339	0.0046357	0.00896872	0.317119	0.56044	14	8	66.0714	0.820551	245284	0.241758	9.06279	17.5338	1	0
K02535	lpxC; UDP-3-O-[3-hydroxymyristoyl] N-acetylglucosamine deacetylase [EC:3.5.1.108]	6.945	2.443	0	2.7441	0.00024685	0.00216825	0.364418	0.875269	31	8	70.1935	0.854658	12234	0.122076	0.217945	1.91436	1	0
K02536	lpxD; UDP-3-O-[3-hydroxymyristoyl] glucosamine N-acyltransferase [EC:2.3.1.191]	4.377	2.148	0	3.11799	0.00048719	0.00360775	0.320719	0.634058	24	9	73	0.8235	41852	0.241722	0.5556	4.11434	1	0
K02548	menA; 1,4-dihydroxy-2-naphthoate octaprenyltransferase [EC:2.5.1.74 2.5.1.-]	0.186	0.056	0	4.17773	0.00268233	0.0443737	0.239365	0	2	8	23.5	0.735189	86396	0.5	36.7077	607.254	1	0
K02549	menC; O-succinylbenzoate synthase [EC:4.2.1.113]	0.07	0.007	0	3.43584	0	0	0.29105	1	2	9	90.5	0.797013	0	0.517143	0	0	1	0
K02551	menD; 2-succinyl-5-enolpyruvyl-6-hydroxy-3-cyclohexene-1-carboxylate synthase [EC:2.2.1.9]	0.089	0.033	0	3.65929	0	0	0.273277	1	3	9	48.3333	0.778392	0	0.690476	0	0	1	0
K02552	menF; menaquinone-specific isochorismate synthase [EC:5.4.4.2]	0.064	0.003	0	3.40855	7.158e-05	0	0.293379	0.813187	14	9	75.7857	0.799287	5956	0.418706	0.139939	0	6	0
K02554	mhpD; 2-keto-4-pentenoate hydratase [EC:4.2.1.80]	0.05	0.007	0	3.5236	0.001562	0.0474027	0.283801	0.4	6	9	42	0.7897	89166	0.348611	7.12532	216.235	1	0
K02563	murG; UDP-N-acetylglucosamine--N-acetylmuramyl-(pentapeptide) pyrophosphoryl-undecaprenol N-acetylglucosamine transferase [EC:2.4.1.227]	3.732	0.677	0	2.9587	0.00308693	0.02663	0.337986	0.566502	29	7	62	0.836775	196526	0.160118	2.91342	25.1332	1	0
K02564-K12410	nagB, GNPDA; glucosamine-6-phosphate deaminase [EC:3.5.99.6];npdA; NAD-dependent deacetylase [EC:3.5.1.-]	0.655	0.241	0	3.19838	0.00012941	0.000206726	0.312659	0.618182	11	9	36.4545	0.816802	4662	0.148794	0.321996	0.514371	10	0
K02586-K02588-K02591	nifD; nitrogenase molybdenum-iron protein alpha chain [EC:1.18.6.1];nifH; nitrogenase iron protein NifH [EC:1.18.6.1];nifK; nitrogenase molybdenum-iron protein beta chain [EC:1.18.6.1]	0.103	0.085	0	2.47861	0.00546319	7.7284e-05	0.403451	0.758982	124	7	114.5	0.876782	279062	0.149272	1.20587	0.0170586	1	0
K02609-K02610-K02611-K02612-K02613	paaA; ring-1,2-phenylacetyl-CoA epoxidase subunit PaaA [EC:1.14.13.149];paaB; ring-1,2-phenylacetyl-CoA epoxidase subunit PaaB;paaC; ring-1,2-phenylacetyl-CoA epoxidase subunit PaaC [EC:1.14.13.149];paaD; ring-1,2-phenylacetyl-CoA epoxidase subunit PaaD;paaE; ring-1,2-phenylacetyl-CoA epoxidase subunit PaaE	0.859	0.659	0	3.5649	0	0.00463199	0.280513	1	2	9	120.5	0.786259	0	0.919847	0	63.3888	1	0
K02615	paaJ; acetyl-CoA acetyltransferase [EC:2.3.1.-]	3.672	2.486	5.55568e-05	2.58038	0.00201728	0.000154894	0.387539	0.76625	132	8	118.417	0.868301	200552	0.174656	0.41828	0.0321171	3	0
K02618	paaZ; oxepin-CoA hydrolase / 3-oxo-5,6-dehydrosuberyl-CoA semialdehyde dehydrogenase [EC:3.3.2.12 1.17.1.7]	0.325	0.152	0	3.57817	0	0	0.279472	1	2	9	129.5	0.785152	0	0.973684	0	0	1	0
K02619	pabC; 4-amino-4-deoxychorismate lyase [EC:4.1.3.38]	0.198	0.028	0	2.68363	0.00017544	0.000739096	0.37263	0.912745	62	8	97.4032	0.859698	9100	0.15315	0.0774483	0.326275	3	0
K02763-K02764-K02765	PTS-Dgl-EIIA, gamP; PTS system, D-glucosamine-specific IIA component [EC:2.7.1.69];PTS-Dgl-EIIB, gamP; PTS system, D-glucosamine-specific IIB component [EC:2.7.1.69];PTS-Dgl-EIIC, gamP; PTS system, D-glucosamine-specific IIC component	0.102	0.201	0	3.29351	0.00339212	9.52443e-05	0.303627	0.654971	19	9	25.0526	0.808874	79662	0.129806	4.88644	0.137202	10	1
K02768-K02769-K02770	PTS-Fru-EIIA, fruB; PTS system, fructose-specific IIA component [EC:2.7.1.69];PTS-Fru-EIIB, fruA; PTS system, fructose-specific IIB component [EC:2.7.1.69];PTS-Fru-EIIC, fruA; PTS system, fructose-specific IIC component	0.9	0.419	0	3.29572	0.00274643	0.000302986	0.303424	0.428571	28	8	30.7857	0.80869	144600	0.129352	2.68464	0.296169	10	0
K02771	PTS-Fru1-EIID, levG; PTS system, fructose-specific IID component	0	0.021	0	3.77139	0.00147493	0.00147493	0.265154	0.875	16	9	20.9375	0.769051	50282	0.282095	2.52305	2.52305	1	0
K02775	PTS-Gat-EIIC, gatC; PTS system, galactitol-specific IIC component	0.022	0.028	0	3.77212	0	0	0.265103	1	15	9	22.3333	0.76899	0	0.297778	0	0	120	0
K02777	PTS-Glc-EIIA, crr; PTS system, glucose-specific IIA component [EC:2.7.1.69]	0.018	0.035	0	3.19543	0.00408453	0.0722477	0.312947	0.3433	43	8	25.6744	0.817048	171254	0.092939	2.59985	45.9865	1	0
K02778-K02779	PTS-Glc-EIIB, ptsG; PTS system, glucose-specific IIB component [EC:2.7.1.69];PTS-Glc-EIIC, ptsG; PTS system, glucose-specific IIC component	0.036	0.088	0	3.29056	0.00179088	0	0.3039	0.424925	37	8	28.2973	0.80912	92554	0.11097	1.32477	0	78	0
K02782-K02783	PTS-Gut-EIIB, srlE; PTS system, glucitol/sorbitol-specific IIB component [EC:2.7.1.69];PTS-Gut-EIIC, srlA; PTS system, glucitol/sorbitol-specific IIC component	0.012	0.028	0	3.32375	0.00287183	0.0718476	0.300865	0.660819	19	9	27.3158	0.806354	87330	0.125879	4.13695	103.498	3	0
K02786-K02787-K02788	PTS-Lac-EIIA, lacF; PTS system, lactose-specific IIA component [EC:2.7.1.69];PTS-Lac-EIIB, lacE; PTS system, lactose-specific IIB component [EC:2.7.1.69];PTS-Lac-EIIC, lacE; PTS system, lactose-specific IIC component	0.004	0.038	0	3.76327	9.7e-05	0.00598435	0.265726	0.699346	18	9	20.9444	0.769727	962	0.249339	0.147494	9.09953	1	0
K02790-K02791	PTS-Mal-EIIB, malX; PTS system, maltose and glucose-specific IIB component [EC:2.7.1.69];PTS-Mal-EIIC, malX; PTS system, maltose and glucose-specific IIC component	0.012	0.132	0	3.76475	4.898e-05	3.47804e-05	0.265622	0.707602	19	9	21.4211	0.769604	3054	0.264457	0.070557	0.050102	3	0
K02793-K02794-K02795-K02796	PTS-Man-EIIA, manX; PTS system, mannose-specific IIA component [EC:2.7.1.69];PTS-Man-EIIB, manX; PTS system, mannose-specific IIB component [EC:2.7.1.69];PTS-Man-EIIC, manY; PTS system, mannose-specific IIC component;PTS-Man-EIID, manZ; PTS system, mannose-specific IID component	0	0.139	0	3.61578	0.00079324	0.00339113	0.276565	0.536797	22	9	22.0455	0.782018	27214	0.1807	0.986863	4.21888	3	0
K02798-K02799-K02800	PTS-Mtl-EIIA, mtlA; PTS system, mannitol-specific IIA component [EC:2.7.1.69];PTS-Mtl-EIIB, mtlA; PTS system, mannitol-specific IIB component [EC:2.7.1.69];PTS-Mtl-EIIC, mtlA; PTS system, mannitol-specific IIC component	0.132	0.018	0	3.7382	5.392e-05	0.00148255	0.267508	0.779412	17	9	21.1765	0.771817	1502	0.257532	0.0868112	2.3869	1	0
K02802-K02803-K02804	PTS-Nag-EIIA, nagE; PTS system, N-acetylglucosamine-specific IIA component [EC:2.7.1.69];PTS-Nag-EIIB, nagE; PTS system, N-acetylglucosamine-specific IIB component [EC:2.7.1.69];PTS-Nag-EIIC, nagE; PTS system, N-acetylglucosamine-specific IIC component	0.09	0.161	0	3.25369	0.0017642	0.00271102	0.307344	0.552381	21	8	23.9048	0.812193	68392	0.112229	2.29934	3.53336	6	0
K02808-K02809-K02810	PTS-Scr-EIIA, scrA; PTS system, sucrose-specific IIA component [EC:2.7.1.69];PTS-Scr-EIIB, scrA; PTS system, sucrose-specific IIB component [EC:2.7.1.69];PTS-Scr-EIIC, scrA; PTS system, sucrose-specific IIC component	0	0.015	0	3.7087	0.00013261	0.000311041	0.269636	0.684211	20	9	23.3	0.774275	3266	0.253261	0.181477	0.425659	1	0
K02815	PTS-Sor-EIID, sorM; PTS system, sorbose-specific IID component	0	0.027	0	3.37242	0.00240503	0.00292835	0.296523	0.883333	16	9	28.625	0.802298	70938	0.146046	4.1141	5.00932	1	0
K02817-K02818-K02819	PTS-Tre-EIIA, treP; PTS system, trehalose-specific IIA component [EC:2.7.1.69];PTS-Tre-EIIB, treB; PTS system, trehalose-specific IIB component [EC:2.7.1.69];PTS-Tre-EIIC, treB; PTS system, trehalose-specific IIC component	0	0.025	0	3.6615	0.00032856	8.70805e-06	0.273112	0.588745	22	9	22.4545	0.778208	21674	0.213853	0.408759	0.0108336	15	0
K02821-K03475	PTS-Ula-EIIA, ulaC, sgaA; PTS system, ascorbate-specific IIA component [EC:2.7.1.69];PTS-Ula-EIIC, ulaA, sgaT; PTS system, ascorbate-specific IIC component	0.164	0.011	0	3.7677	0.00312108	0.00157071	0.265414	0.69281	18	9	18.7778	0.769358	103476	0.24963	4.74578	2.38836	1	0
K02827-K02828	qoxB; cytochrome aa3-600 menaquinol oxidase subunit I [EC:1.10.3.12];qoxC; cytochrome aa3-600 menaquinol oxidase subunit III [EC:1.10.3.12]	1.012	0.644	0	4.2323	0	0	0.236278	1	2	8	22	0.730642	0	0.52381	0	0	3	0
K02858	ribB, RIB3; 3,4-dihydroxy 2-butanone 4-phosphate synthase [EC:4.1.99.12]	1.963	0.464	5.0835e-06	2.79646	0.00061099	2.61242e-06	0.357595	0.550769	26	8	49.7692	0.850295	44062	0.0923362	0.643184	0.00275007	1	0
K02999-K03002-K03004-K03005-K03006-K03007-K03010-K03011-K03013-K03016-K03018-K03021-K03023-K03040-K03041-K03042-K03043-K03044-K03046-K03048-K03060-K13797-K13798	RPA1, POLR1A; DNA-directed RNA polymerase I subunit RPA1 [EC:2.7.7.6];RPA2, POLR1B; DNA-directed RNA polymerase I subunit RPA2 [EC:2.7.7.6];RPA43; DNA-directed RNA polymerase I subunit RPA43;RPA49, POLR1E; DNA-directed RNA polymerase I subunit RPA49;RPB1, POLR2A; DNA-directed RNA polymerase II subunit RPB1 [EC:2.7.7.6];RPB10, POLR2L; DNA-directed RNA polymerases I, II, and III subunit RPABC5;RPB2…	127.181	82.655	0.0026685	2.54646	0.00067018	3.8007e-05	0.392702	0.859951	111	7	117.883	0.871128	72578	0.166973	0.165251	0.00937164	3	0
K03119	tauD; taurine dioxygenase [EC:1.14.11.17]	0.016	0.019	0	3.35619	0	0	0.297956	1	5	9	83.6	0.80365	0	0.390654	0	0	15	0
K03153	thiO; glycine oxidase [EC:1.4.3.19]	1.586	0.334	0	3.00885	0	0	0.332353	1	21	9	67.5238	0.832596	0	0.157766	0	0	231	0
K03179	ubiA; 4-hydroxybenzoate octaprenyltransferase [EC:2.5.1.-]	6.6	0.737	0	3.40413	0.00529519	0.0673845	0.293761	0.535714	8	8	38.5	0.799656	310370	0.242089	18.1162	230.539	1	0
K03182-K03186	ubiD; 3-octaprenyl-4-hydroxybenzoate carboxy-lyase UbiD [EC:4.1.1.-];ubiX; 3-octaprenyl-4-hydroxybenzoate carboxy-lyase UbiX [EC:4.1.1.-]	12.029	1.603	0	4.29794	8.457e-05	0.0584979	0.23267	0	2	9	5	0.725172	1612	0.5	1.15734	800.543	1	0
K03183	ubiE; ubiquinone/menaquinone biosynthesis methyltransferase [EC:2.1.1.163 2.1.1.201]	5.481	1.263	0	3.23378	0.00886765	0.0481849	0.309236	0.695703	42	7	34.0714	0.813852	338612	0.187075	5.77875	31.4005	1	0
K03184	ubiF; 2-octaprenyl-3-methyl-6-methoxy-1,4-benzoquinol hydroxylase [EC:1.14.13.-]	0.857	0.262	0	4.22788	0	0.0244209	0.236525	1	4	8	31.5	0.73101	0	0.715909	0	167.1	1	0
K03185	ubiH; 2-octaprenyl-6-methoxyphenol hydroxylase [EC:1.14.13.-]	0.2	0.041	0	4.22788	0	0.0244209	0.236525	1	4	8	31.5	0.73101	0	0.715909	0	167.1	1	0
K03269	lpxH; UDP-2,3-diacylglucosamine hydrolase [EC:3.6.1.54]	1.123	0.236	0	3.23009	0.00018145	2.17701e-05	0.309589	0.78022	14	8	72.7143	0.814159	8172	0.287408	0.354735	0.0425606	1	0
K03270	kdsC; 3-deoxy-D-manno-octulosonate 8-phosphate phosphatase (KDO 8-P phosphatase) [EC:3.1.3.45]	1.859	0.529	0	5.14749	0.00147493	0.00147493	0.194269	0	2	10	1.5	0.654376	78732	0.5	20.1844	20.1844	1	0
K03271	gmhA, lpcA; D-sedoheptulose 7-phosphate isomerase [EC:5.3.1.28]	1.191	0.52	0	3.43732	7.83e-06	0.00734125	0.290925	0.466667	6	8	64.5	0.79689	294	0.379412	0.0357179	33.4883	1	0
K03272	gmhC, hldE, waaE, rfaE; D-beta-D-heptose 7-phosphate kinase / D-beta-D-heptose 1-phosphate adenosyltransferase [EC:2.7.1.167 2.7.7.70]	0.851	0.227	0	2.56416	0.00345401	0.00295656	0.389991	0.934112	110	7	120.682	0.869653	122416	0.17363	0.85942	0.735647	1	0
K03273	gmhB; D-glycero-D-manno-heptose 1,7-bisphosphate phosphatase [EC:3.1.3.82 3.1.3.83]	0.448	0.158	0	3.56121	0.00147493	0.00147601	0.280803	0.333333	3	8	73.3333	0.786566	65814	0.663636	13.4563	13.4662	1	0
K03274	gmhD, rfaD; ADP-L-glycero-D-manno-heptose 6-epimerase [EC:5.1.3.20]	0.723	0.398	0	3.56342	0	0	0.280629	0	1	8	110	0.786382	0	0	0	0	1	0
K03333-K16045	E1.1.3.6; cholesterol oxidase [EC:1.1.3.6];hsd; 3beta-hydroxy-delta5-steroid dehydrogenase / steroid delta-isomerase [EC:1.1.1.145 5.3.3.1]	2.868	0.787	0	3.45944	0.00147493	0.00147493	0.289064	0.5	4	9	37.5	0.795047	32102	0.26049	10.0922	10.0922	1	0
K03335	iolE; inosose dehydratase [EC:4.2.1.44]	0.024	0.021	0	5.15339	0.00294768	0.00294768	0.194047	0	2	10	3	0.653884	141620	0.5	40.339	40.3389	1	1
K03336	iolD; 3D-(3,5/4)-trihydroxycyclohexane-1,2-dione hydrolase [EC:3.7.1.-]	0.055	0.024	0	6.15118	0.00147493	0.00147493	0.16257	0	2	11	1.5	0.570735	70812	0.5	20.1844	20.1844	1	0
K03337	iolB; 5-deoxy-glucuronate isomerase [EC:5.3.1.-]	0.019	0.003	0	7.15044	0	0	0.139851	0	1	12	2	0.487463	0	0	0	0	1	0
K03339	iolJ; 6-phospho-5-dehydro-2-deoxy-D-gluconate aldolase [EC:4.1.2.29]	0	0.03	0	2.92625	0.00043067	4.93456e-05	0.341734	0.48538	19	8	52.5789	0.839479	22396	0.116583	0.620391	0.0710837	36	0
K03340	E1.4.1.16; diaminopimelate dehydrogenase [EC:1.4.1.16]	0.201	0.12	0	3.45501	0	0	0.289434	1	5	8	36.2	0.795415	0	0.242953	0	0	15	0
K03342	pabBC; para-aminobenzoate synthetase / 4-amino-4-deoxychorismate lyase [EC:2.6.1.85 4.1.3.38]	0.976	0.103	0	2.50885	0.00266969	0.0014176	0.398589	0.514691	141	8	99.0709	0.874263	288590	0.128831	0.518223	0.275175	3	0
K03343	E1.4.3.10; putrescine oxidase [EC:1.4.3.10]	0	0.004	0	3.00221	0.00016501	1.08851e-06	0.333088	0.619048	15	8	60.4	0.833149	13740	0.152141	0.301088	0.00198616	36	0
K03366	butA; (R,R)-butanediol dehydrogenase / diacetyl reductase [EC:1.1.1.4 1.1.1.303]	0	0.008	0	4.6615	0	0	0.214523	1	2	10	3.5	0.694875	0	0.7	0	0	1	0
K03367-K14188	dltA; D-alanine--poly(phosphoribitol) ligase subunit 1 [EC:6.1.1.13];dltC; D-alanine--poly(phosphoribitol) ligase subunit 2 [EC:6.1.1.13]	0.096	0.028	0	3.52507	0	0	0.283682	1	4	9	40	0.789577	0	0.291971	0	0	10	0
K03379	E1.14.13.22; cyclohexanone monooxygenase [EC:1.14.13.22]	18.853	3.17	0	4.09882	4.202e-05	0.0116387	0.243973	0	2	9	8.5	0.741765	518	0.5	0.575044	159.276	1	0
K03381	catA; catechol 1,2-dioxygenase [EC:1.13.11.1]	0.013	0.008	0	3.78909	0.0034981	0.00310311	0.263916	0.361111	9	9	10.3333	0.767576	238902	0.165756	10.6381	9.43691	1	0
K03383	atzD; cyanuric acid amidohydrolase [EC:3.5.2.15]	0.033	0.012	0	4.07153	0.00147493	0.00147493	0.245608	0.333333	3	9	9	0.744039	85170	0.541667	13.4563	13.4562	1	0
K03388-K03389-K03390	hdrA; heterodisulfide reductase subunit A [EC:1.8.98.1];hdrB; heterodisulfide reductase subunit B [EC:1.8.98.1];hdrC; heterodisulfide reductase subunit C [EC:1.8.98.1]	0.091	0.051	0	4.13422	0	0	0.241884	1	4	9	9.25	0.738815	0	0.402174	0	0	1	0
K03392	ACMSD; aminocarboxymuconate-semialdehyde decarboxylase [EC:4.1.1.45]	0.276	0.046	0	4.50295	0.00011601	0.00126847	0.222077	0	2	9	5	0.708088	1194	0.5	1.5876	17.3591	1	0
K03394	cobI-cbiL; precorrin-2/cobalt-factor-2 C20-methyltransferase [EC:2.1.1.130 2.1.1.151]	0.041	0.02	0	3.25885	0.00110283	0.000387122	0.306857	0.89039	37	7	38.4324	0.811763	74596	0.211167	0.815796	0.286366	1	0
K03396	gfa; S-(hydroxymethyl)glutathione synthase [EC:4.4.1.22]	0	0.009	0	3.18658	0.00084083	7.05715e-05	0.313816	0.487179	27	9	27.7407	0.817785	18062	0.110521	0.852352	0.0715386	1	0
K03403-K03404-K03405	chlH, bchH; magnesium chelatase subunit H [EC:6.6.1.1];chlD, bchD; magnesium chelatase subunit D [EC:6.6.1.1];chlI, bchI; magnesium chelatase subunit I [EC:6.6.1.1]	0.71	0.558	0	4.24484	0.00587354	0.01575	0.23558	0.333333	3	8	14.3333	0.729597	148454	0.35	53.5863	143.692	1	1
K03416	E2.1.3.1-5S; methylmalonyl-CoA carboxyltransferase 5S subunit [EC:2.1.3.1]	0.538	0.14	0	2.51254	0.00459595	0.000117605	0.398004	0.463768	138	8	109.514	0.873955	366204	0.144478	0.91153	0.0233251	10	0
K03417	prpB; methylisocitrate lyase [EC:4.1.3.30]	4.718	1.978	0	2.66593	0.00174678	0.00101425	0.375104	0.722736	71	8	89.1127	0.861173	83120	0.13752	0.673371	0.390987	1	0
K03426	E3.6.1.22, NUDT12, nudC; NAD+ diphosphatase [EC:3.6.1.22]	1.495	0.449	0	2.72345	0.00302882	0.00184977	0.367181	0.604651	43	7	78.907	0.856379	133112	0.136281	1.92788	1.1774	6	0
K03428	E2.1.1.11, chlM, bchM; magnesium-protoporphyrin O-methyltransferase [EC:2.1.1.11]	0.007	0.019	0	3.25295	0.0132492	0.0170646	0.307413	0.882883	37	7	38.3514	0.812254	350250	0.209275	9.80083	12.6232	1	0
K03429	ugtP; 1,2-diacylglycerol 3-glucosyltransferase [EC:2.4.1.157]	0.028	0.004	0	2.87316	0.00510325	0	0.348049	0.482219	38	8	64.1053	0.843904	154404	0.140891	3.67568	0	1	0
K03431	glmM; phosphoglucosamine mutase [EC:5.4.2.10]	6.97	2.196	0	3.191	6.04e-05	0.0108066	0.313381	0.6	5	9	57.4	0.817416	1762	0.222568	0.33063	59.1551	1	0
K03462	NAMPT; nicotinamide phosphoribosyltransferase [EC:2.4.2.12]	2.842	0.604	0	3.53171	5.259e-05	3.70092e-05	0.283149	0.619048	7	8	31.2857	0.789024	7778	0.300824	0.205627	0.144706	6	0
K03464	catC; muconolactone D-isomerase [EC:5.3.3.4]	0.038	0.004	0	5.00959	4.048e-05	0.00379754	0.199617	0.333333	3	10	3.33333	0.665868	616	0.428571	0.369313	34.6462	1	0
K03465	E2.1.1.148, thyX, thy1; thymidylate synthase (FAD) [EC:2.1.1.148]	0.582	0.33	0	2.80531	0.00089831	5.66023e-06	0.356467	0.641129	32	8	57.4062	0.849558	74954	0.113227	0.768336	0.00484127	15	0
K03472	epd; D-erythrose 4-phosphate dehydrogenase [EC:1.2.1.72]	3.641	0.483	0	3.63643	0.00012061	0.00356581	0.274995	0.777778	9	9	27.7778	0.780297	1854	0.266026	0.366788	10.844	1	0
K03473	pdxB; erythronate-4-phosphate dehydrogenase [EC:1.1.1.290]	1.274	0.353	0	3.54941	2.511e-05	0.00494277	0.281737	0	2	9	54	0.787549	3568	0.5	0.34363	67.6418	1	0
K03474	pdxJ; pyridoxine 5-phosphate synthase [EC:2.6.99.2]	4.921	0.681	0	3.53614	4.411e-05	0.0232447	0.282795	0.333333	3	8	40	0.788655	2738	0.347953	0.40243	212.069	1	0
K03476	ulaG; L-ascorbate 6-phosphate lactonase [EC:3.1.1.-]	0.006	0.003	0	4.76696	0	0	0.209777	0	1	10	18	0.686087	0	0	0	0	1	0
K03517	nadA; quinolinate synthase [EC:2.5.1.72]	7.047	1.974	0	3.74926	2.374e-05	0.00147855	0.266719	0	2	9	23	0.770895	594	0.5	0.324882	20.234	1	0
K03526	E1.17.7.1, gcpE, ispG; (E)-4-hydroxy-3-methylbut-2-enyl-diphosphate synthase [EC:1.17.7.1]	8.222	2.853	0	4.08702	0.00015845	0.00588534	0.244677	0.333333	3	8	14.3333	0.742748	4092	0.466667	1.44559	53.6939	1	0
K03527	E1.17.1.2, lytB, ispH; 4-hydroxy-3-methylbut-2-enyl diphosphate reductase [EC:1.17.1.2]	8.633	4.114	0	3.38569	0.0175613	0.00446375	0.29536	0.691176	17	8	20.6471	0.801192	1634642	0.136346	28.2737	7.18663	1	0
K03587-K05364-K05365	ftsI; cell division protein FtsI (penicillin-binding protein 3) [EC:2.4.1.129];E2.4.1.129; peptidoglycan glycosyltransferase [EC:2.4.1.129];mrcB; penicillin-binding protein 1B [EC:2.4.1.129 3.4.-.-]	11.763	1.899	0	3.88864	0.00059665	0.0244638	0.257159	0.333333	3	8	18	0.75928	20198	0.353333	5.44344	223.192	1	0
K03635-K03636	MOCS2, moaE; molybdopterin synthase catalytic subunit [EC:2.-.-.-];moaD; molybdopterin synthase sulfur carrier subunit	1.449	0.327	0	4.09661	0.00147493	0.00147493	0.244104	0	2	9	8.5	0.741949	77822	0.5	20.1844	20.1844	1	0
K03637-K03639	moaC; molybdenum cofactor biosynthesis protein C;MOCS1, moaA; molybdenum cofactor biosynthesis protein	10.11	2.947	0	3.09882	0.00294768	0.00294768	0.322703	0.875	16	8	90.625	0.825098	155640	0.301875	5.04238	5.04237	1	0
K03644	lipA; lipoic acid synthetase [EC:2.8.1.8]	6.367	2.71	0	3.36283	3.244e-05	0	0.297368	0.805556	9	8	60.2222	0.803097	2526	0.358466	0.0986536	0	1	0
K03688	ubiB, aarF; ubiquinone biosynthesis protein	5.464	0.883	0	4.21903	0.00015263	0.0573081	0.237021	0	2	8	21.5	0.731748	2102	0.5	2.08874	784.262	1	0
K03707	tenA; thiaminase (transcriptional activator TenA) [EC:3.5.99.2]	0.02	0.01	0	3.46386	0	0.00220586	0.288695	1	4	8	114.5	0.794678	0	0.860902	0	15.0936	1	0
K03735-K03736-K04019	eutB; ethanolamine ammonia-lyase large subunit [EC:4.3.1.7];eutC; ethanolamine ammonia-lyase small subunit [EC:4.3.1.7];eutA; ethanolamine utilization protein EutA	0.885	0.372	0	2.93805	8.602e-05	5.91422e-05	0.340361	0.916667	24	8	63.4167	0.838496	2616	0.151615	0.0980986	0.0674467	1	0
K03737	nifJ; putative pyruvate-flavodoxin oxidoreductase [EC:1.2.7.-]	1.12	0.762	0	2.44543	0.00402994	8.1638e-07	0.408926	0.560588	172	8	116.337	0.879548	292922	0.145969	0.641276	0.000129909	1711	0
K03738	E1.2.7.5, aor; aldehyde:ferredoxin oxidoreductase [EC:1.2.7.5]	0.631	0.257	0	2.85767	0.00092228	3.15667e-05	0.349935	0.433613	35	8	51.9429	0.845194	64272	0.110517	0.721223	0.0246851	28	0
K03779	ttdA; L(+)-tartrate dehydratase alpha subunit [EC:4.2.1.32]	0.021	0.012	0	2.87906	2.69e-06	3.26552e-06	0.347336	0.921569	18	8	92.4444	0.843412	198	0.196273	0.00409029	0.0049654	1	0
K03781	katE, CAT, catB, srpA; catalase [EC:1.11.1.6]	1.782	2.309	0	3.10103	0.00167865	3.15667e-06	0.322473	0.516923	26	8	27.0769	0.824914	50900	0.0946746	1.7671	0.003323	1	0
K03782	katG; catalase-peroxidase [EC:1.11.1.21]	8.742	3.894	0	2.90855	0.00376379	0.0016318	0.343813	0.337127	38	8	38.6579	0.840954	159356	0.0878589	2.71092	1.17532	1	0
K03783-K03784	punA; purine-nucleoside phosphorylase [EC:2.4.2.1];deoD; purine-nucleoside phosphorylase [EC:2.4.2.1]	0.456	0.14	0	3.15044	0.00324263	0.0273934	0.317416	0.246964	39	8	35.8462	0.820796	151448	0.136817	2.27566	19.2246	1	0
K03786	aroQ, qutE; 3-dehydroquinate dehydratase II [EC:4.2.1.10]	2.921	0.72	0	3.55015	2.7e-07	3.62835e-07	0.281678	0.9	5	8	49.2	0.787488	2	0.427826	0.00147798	0.00198616	6	0
K03795	cbiX; sirohydrochlorin cobaltochelatase [EC:4.99.1.3]	0.267	0.033	0	4.25442	0	0.000999434	0.235049	1	3	8	27	0.728798	0	0.692308	0	9.11817	1	0
K03800	lplA; lipoate-protein ligase A [EC:2.7.7.63]	0.144	0.056	0	2.80457	0.00078666	3.26552e-06	0.356561	0.885918	34	7	92.2059	0.849619	34474	0.17664	0.633261	0.00262874	1	0
K03801	lipB; lipoyl(octanoyl) transferase [EC:2.3.1.181]	2.71	0.649	0	3.13938	9.979e-05	0.0014771	0.318534	0.753247	22	8	78.4091	0.821718	8494	0.277064	0.124148	1.83765	1	0
K03821	phbC, phaC; polyhydroxyalkanoate synthase [EC:2.3.1.-]	3.754	1.189	0	2.60546	0.00058233	2.17701e-06	0.38381	0.936473	113	8	128.035	0.866212	46416	0.191383	0.141048	0.0005273	10	0
K03823	pat; phosphinothricin acetyltransferase [EC:2.3.1.183]	0.118	0.013	0	2.59587	4.681e-05	0	0.385227	0.929016	118	8	128.534	0.867011	8652	0.190986	0.0108575	0	1711	0
K03831	mogA; molybdopterin adenylyltransferase [EC:2.7.7.75]	0.152	0.042	0	5.09587	0	0	0.196237	0	1	10	2	0.658677	0	0	0	0	1	0
K03851	tpa; taurine-pyruvate aminotransferase [EC:2.6.1.77]	0.036	0.009	0	2.64749	0.00120583	0.000738194	0.377716	0.722613	72	8	87.9306	0.862709	71584	0.133633	0.458383	0.280616	3	0
K03918	lat; L-lysine 6-transaminase [EC:2.6.1.36]	0.013	0.052	0	2.5826	0.0028376	7.63769e-05	0.387207	0.721219	102	8	108.412	0.868117	210154	0.148509	0.761423	0.0204945	10	0
K03921	DESA1; acyl-[acyl-carrier-protein] desaturase [EC:1.14.19.2]	0.107	0.077	0	3.51549	7.8e-07	0	0.284456	0.857143	7	9	66.8571	0.790376	10	0.480987	0.0030498	0	10	0
K03927	CES2; carboxylesterase 2 [EC:3.1.1.1 3.1.1.84 3.1.1.56]	0.094	0.02	0	3.89012	9.87e-05	0.00346074	0.257062	0.666667	3	9	9	0.759157	3104	0.391304	0.900473	31.5735	1	0
K04020	eutD; phosphotransacetylase	0.027	0.022	0	2.5885	0.00021354	2.72127e-05	0.386325	0.887328	121	8	127.413	0.867625	18078	0.187372	0.0483024	0.00615546	10	0
K04021	eutE; aldehyde dehydrogenase	0	0.054	0	2.50664	0.00306635	0	0.398941	0.701282	139	8	116.899	0.874447	166364	0.156912	0.603784	0	276	0
K04022	eutG; alcohol dehydrogenase	0.234	0.029	0	2.94543	0	0	0.339509	1	23	8	65.6087	0.837881	0	0.158093	0	0	45	0
K04034-K04035	bchE; anaerobic magnesium-protoporphyrin IX monomethyl ester cyclase [EC:4.-.-.-];E1.14.13.81, acsF, chlE; magnesium-protoporphyrin IX monomethyl ester (oxidative) cyclase [EC:1.14.13.81]	0.062	0.125	0	4.22566	0.00450126	0.0183365	0.236649	0	2	8	20.5	0.731195	128224	0.5	61.5997	250.934	1	1
K04037-K04038-K04039	chlL; light-independent protochlorophyllide reductase subunit L [EC:1.3.7.7];chlN; light-independent protochlorophyllide reductase subunit N [EC:1.3.7.7];chlB; light-independent protochlorophyllide reductase subunit B [EC:1.3.7.7]	0.024	0.093	0	6.13643	0	0	0.162961	1	3	10	3.66667	0.571964	0	0.733333	0	0	1	0
K04040	chlG, bchG; chlorophyll synthase [EC:2.5.1.62]	0.016	0.022	0	5.88053	0.00032112	0.0236802	0.170053	0.5	4	10	3.75	0.593289	7122	0.4375	2.19726	162.032	1	0
K04042	glmU; bifunctional UDP-N-acetylglucosamine pyrophosphorylase / Glucosamine-1-phosphate N-acetyltransferase [EC:2.7.7.23 2.3.1.157]	6.116	1.672	0	2.56342	0.00772091	0.00940892	0.390104	0.794783	128	8	119.766	0.869715	272852	0.173311	1.65095	2.01189	1	0
K04072	adhE; acetaldehyde dehydrogenase / alcohol dehydrogenase [EC:1.2.1.10 1.1.1.1]	0.067	0.185	0	2.48968	0.00603711	0.000475931	0.401659	0.63666	147	8	111.973	0.87586	341116	0.147333	1.12405	0.0886139	3	0
K04075	tilS, mesJ; tRNA(Ile)-lysidine synthase [EC:6.3.4.19]	1.019	0.178	0	3.26254	0	0	0.30651	1	9	8	50.3333	0.811455	0	0.219796	0	0	45	0
K04091	ssuD; alkanesulfonate monooxygenase [EC:1.14.14.5]	0.432	0.042	0	3.30605	0	0	0.302476	1	16	9	30.1875	0.807829	0	0.180763	0	0	1	0
K04093-K04516-K06208-K06209	pheA1; chorismate mutase [EC:5.4.99.5];AROA1, aroA; chorismate mutase [EC:5.4.99.5];aroH; chorismate mutase [EC:5.4.99.5];pheB; chorismate mutase [EC:5.4.99.5]	0.314	0.163	0	3.29277	2.262e-05	0	0.303695	0.757353	17	9	79.7059	0.808936	3210	0.34356	0.0364182	0	36	0
K04097	gst; glutathione S-transferase [EC:2.5.1.18]	0.219	0.024	0	3.45354	0	0	0.289558	1	10	9	26	0.795538	0	0.164557	0	0	3	0
K04099	desB, galA; gallate dioxygenase [EC:1.13.11.57]	0.168	0.024	0	3.27655	0.0019761	0.00128913	0.305199	0.441176	17	8	23	0.810288	111378	0.114428	3.18152	2.0755	3	0
K04101	ligB; protocatechuate 4,5-dioxygenase, beta chain [EC:1.13.11.8]	0.188	0.026	0	3.27581	0.00208335	0.00269189	0.305268	0.411765	18	8	22.1667	0.810349	117124	0.110282	3.16785	4.09316	3	0
K04103	E4.1.1.74, ipdC; indolepyruvate decarboxylase [EC:4.1.1.74]	0.146	0.01	0	3.24263	0	0	0.308392	1	4	8	102.25	0.813115	0	0.524359	0	0	10	0
K04105	hbaA; 4-hydroxybenzoate-CoA ligase [EC:6.2.1.27 6.2.1.25]	0.148	0.003	0	2.54425	0.00664117	0.00178862	0.393043	0.818871	121	7	121.025	0.871313	366938	0.1724	1.50222	0.404582	1	0
K04110	badA; benzoate-CoA ligase [EC:6.2.1.25]	0.187	0.007	0	2.5826	0.00208852	6.34962e-06	0.387207	0.873858	117	8	124.795	0.868117	99330	0.180862	0.488571	0.00148538	10	0
K04112-K04113-K04114-K04115	badD; benzoyl-CoA reductase subunit [EC:1.3.7.8];badE; benzoyl-CoA reductase subunit [EC:1.3.7.8];badF; benzoyl-CoA reductase subunit [EC:1.3.7.8];badG; benzoyl-CoA reductase subunit [EC:1.3.7.8]	0.292	0.036	0	2.51032	0.00198303	1.63276e-05	0.398355	0.918755	111	7	124.387	0.87414	139236	0.166071	0.488969	0.004026	10	0
K04116	aliA; cyclohexanecarboxylate-CoA ligase [EC:6.2.1.-]	0.16	0.018	0	2.61062	0	0	0.383051	1	109	8	131.367	0.865782	0	0.197248	0	0	5995	0
K04118	E1.3.1.62; pimeloyl-CoA dehydrogenase [EC:1.3.1.62]	0.343	0.083	0	3.36136	0.00011096	0.0685345	0.297499	0.333333	3	9	67	0.80322	2672	0.347222	1.01233	625.263	1	0
K04127	cefD; isopenicillin-N epimerase [EC:5.1.1.17]	0.045	0.016	0	3.58186	0	0	0.279185	0	1	9	116	0.784845	0	0	0	0	1	0
K04480-K14081	mtaB; methanol---5-hydroxybenzimidazolylcobamide Co-methyltransferase [EC:2.1.1.90];mtaC; methanol corrinoid protein	0	0.007	0	3.20944	0.00106619	0.000954148	0.311581	0.504762	15	8	28.5333	0.81588	44268	0.116463	1.94544	1.741	3	0
K04486-K05602	E3.1.3.15B; histidinol-phosphatase (PHP family) [EC:3.1.3.15];hisN; histidinol-phosphatase [EC:3.1.3.15]	0.094	0.08	0	3.48599	3.483e-05	0.000734452	0.286863	0.666667	4	9	36	0.792834	1826	0.27907	0.238324	5.02549	3	0
K04487	iscS, NFS1; cysteine desulfurase [EC:2.8.1.7]	9.759	7.661	0	3.09366	0.00021737	3.26552e-06	0.323242	0.55914	31	9	67.1613	0.825529	6884	0.194108	0.191917	0.00288314	120	0
K04518-K05359	pheA2; prephenate dehydratase [EC:4.2.1.51];ADT, PDT; arogenate/prephenate dehydratase [EC:4.2.1.91 4.2.1.51]	0.197	0.065	0	3.21165	0.00010904	1.19736e-05	0.311366	0.623377	22	9	49.4545	0.815696	5860	0.174136	0.135656	0.0148962	15	0
K04566-K04567-K04568	lysK; lysyl-tRNA synthetase, class I [EC:6.1.1.6];KARS, lysS; lysyl-tRNA synthetase, class II [EC:6.1.1.6];poxA; lysyl-tRNA synthetase, class II [EC:6.1.1.6]	10.687	2.916	0	3.26254	0	0	0.30651	1	9	8	50.3333	0.811455	0	0.219796	0	0	45	0
K04708	E1.1.1.102; 3-dehydrosphinganine reductase [EC:1.1.1.102]	0.04	0.011	0	3.54867	0.00099676	0.00179261	0.281796	0	2	9	64	0.787611	28950	0.5	13.6407	24.5318	1	0
K04712	DEGS; sphingolipid delta-4 desaturase [EC:1.14.-.-]	0.027	0.008	0	4.0531	0.00049979	0.0045456	0.246725	0.5	4	9	14.25	0.745575	16018	0.285714	3.41981	31.1033	1	0
K04713	SUR2; sphinganine C4-monooxygenase [EC:1.14.13.169]	0	0.011	0	4.36136	2.38e-05	0.00316349	0.229286	0	2	10	3	0.719887	1090	0.5	0.325703	43.2924	1	0
K04719	bluB; 5,6-dimethylbenzimidazole synthase [EC:1.14.99.40]	1.271	0.21	0	3.59882	0.00022792	0.0151527	0.277869	0.622222	10	9	25.9	0.783432	4580	0.229464	0.623817	41.4729	1	0
K04765	mazG; ATP diphosphatase [EC:3.6.1.8]	1.6	0.32	0	2.40265	0.0296695	0.00123527	0.416206	0.427857	176	7	89.1591	0.883112	1340284	0.109667	4.61394	0.192099	15	0
K04782	pchB; isochorismate pyruvate lyase [EC:4.2.99.21]	1.574	0.592	0	2.67773	0.0018419	0.00880983	0.373451	0.909043	62	8	94.1935	0.860189	78496	0.147614	0.81311	3.88911	1	0
K04835	E4.3.1.2; methylaspartate ammonia-lyase [EC:4.3.1.2]	0	0.031	0	3.66519	0	0	0.272837	0	1	9	81	0.777901	0	0	0	0	1	0
K05275	E1.1.1.65; pyridoxine 4-dehydrogenase [EC:1.1.1.65]	0.192	0.054	0	3.37832	0	0	0.296005	1	3	8	47.6667	0.801807	0	0.353086	0	0	3	0
K05287	PIGF; phosphatidylinositol glycan, class F [EC:2.7.-.-]	0	0.523	0	3.33481	0.00011318	0	0.299867	0.785714	8	8	37.875	0.805433	4790	0.191288	0.387217	0	1	0
K05343	treS; maltose alpha-D-glucosyltransferase/ alpha-amylase [EC:5.4.99.16 3.2.1.1]	0.546	0.18	0	3.95059	1.08e-05	0.000112997	0.253127	0.678571	8	9	25.125	0.754117	844	0.306402	0.0369495	0.386592	10	0
K05351	E1.1.1.9; D-xylulose reductase [EC:1.1.1.9]	0.021	0.011	0	3.5295	0	0	0.283326	1	2	8	67	0.789208	0	0.515385	0	0	3	0
K05355	hexPS, COQ1; hexaprenyl-diphosphate synthase [EC:2.5.1.82 2.5.1.83]	0.012	0.013	0	4.29867	0	0	0.23263	1	14	9	15.7143	0.725111	0	0.628571	0	0	105	0
K05356	SPS, sds; all-trans-nonaprenyl-diphosphate synthase [EC:2.5.1.84 2.5.1.85]	0.006	0.029	0	4.29867	0	0	0.23263	1	14	9	15.7143	0.725111	0	0.628571	0	0	105	0
K05362	E6.3.2.7, murE; UDP-N-acetylmuramoyl-L-alanyl-D-glutamate-L-lysine ligase [EC:6.3.2.7]	0.05	0.004	0	3.25664	0.00047508	0.00370003	0.307065	0.576923	13	8	36.9231	0.811947	36544	0.159151	1.00023	7.78999	1	0
K05396	dcyD; D-cysteine desulfhydrase [EC:4.4.1.15]	0.071	0.005	0	2.68584	0	0	0.372323	1	59	8	98.6102	0.859513	0	0.155047	0	0	1770	0
K05549-K05550-K05784	benA-xylX; benzoate/toluate 1,2-dioxygenase subunit alpha [EC:1.14.12.10 1.14.12.-];benB-xylY; benzoate/toluate 1,2-dioxygenase subunit beta [EC:1.14.12.10 1.14.12.-];benC-xylZ; benzoate/toluate 1,2-dioxygenase electron transfer component	0.067	0.058	0	3.30457	0	0	0.302611	1	8	8	51.125	0.807952	0	0.243452	0	0	1	0
K05551	actI1; act minimal PKS ketosynthase (KS/KS alpha) [EC:2.3.1.-]	1.038	0.293	0	2.58038	0.00086809	2.53125e-06	0.387539	0.787597	130	8	119.9	0.868301	122532	0.176583	0.182766	0.000532925	66	0
K05597	aspQ, ansB, ansA; glutamin-(asparagin-)ase [EC:3.5.1.38]	0.09	0.055	0	2.57153	0.00392683	0.0285747	0.388873	0.515242	122	8	91.9918	0.869039	287678	0.127766	0.880962	6.41057	1	0
K05601	E1.7.99.1, hcp; hydroxylamine reductase [EC:1.7.99.1]	0.036	0.021	0	3.04204	0.0001997	1.08851e-06	0.328727	0.912281	19	8	69.1579	0.82983	15272	0.211492	0.287673	0.00156802	6	0
K05603	hutF; formimidoylglutamate deiminase [EC:3.5.3.13]	0.141	0.004	0	3.50074	3.01e-06	0.000453804	0.285654	0.9	5	9	79	0.791605	174	0.652893	0.0164767	2.48412	6	0
K05605	HIBCH; 3-hydroxyisobutyryl-CoA hydrolase [EC:3.1.2.4]	0.213	0.019	0	2.60103	0.00090223	0.00432055	0.384463	0.854294	119	8	123.202	0.866581	88450	0.184158	0.207513	0.993727	6	0
K05606	MCEE, epi; methylmalonyl-CoA/ethylmalonyl-CoA epimerase [EC:5.1.99.1]	0.302	0.052	0	3.35619	0.00266602	0.0195548	0.297956	0.392857	8	9	67.375	0.80365	150944	0.297013	9.12112	66.902	1	0
K05607-K13766	AUH; methylglutaconyl-CoA hydratase [EC:4.2.1.18];liuC; methylglutaconyl-CoA hydratase [EC:4.2.1.18]	2.281	1.015	0	3.45428	2.52e-06	0.00153443	0.289496	0.5	4	9	86.5	0.795477	250	0.519578	0.0172431	10.4993	1	0
K05797	E1.17.99.1; 4-cresol dehydrogenase (hydroxylating) [EC:1.17.99.1]	0	0.006	0	3.78687	0.00015242	0	0.26407	0.4	5	8	13.2	0.767761	3190	0.244444	0.834347	0	3	0
K05822	E2.3.1.89; tetrahydrodipicolinate N-acetyltransferase [EC:2.3.1.89]	0.134	0.065	0	2.59292	0.00042899	0.00157272	0.385666	0.886364	121	8	126.959	0.867257	23028	0.188366	0.0970368	0.355746	1	0
K05823	E3.5.1.47; N-acetyldiaminopimelate deacetylase [EC:3.5.1.47]	0.023	0.01	0	2.72714	0.00044557	0.00126278	0.366685	0.782197	33	8	70.8182	0.856072	15674	0.120031	0.369553	1.04734	1	0
K05824	LYS12; homoisocitrate dehydrogenase [EC:1.1.1.87]	1.302	0.19	0	3.43953	0.00073692	0.000733109	0.290738	0.7	5	9	67	0.796706	73342	0.382857	4.0339	4.01304	1	0
K05827	lysX; alpha-aminoadipate--LysW ligase LysX [EC:6.3.2.-]	0.016	0.003	0	3.191	0	0	0.313381	1	4	8	79.25	0.817416	0	0.308366	0	0	10	0
K05829	lysY; N-acetyl-gamma-glutamyl-phosphate/LysW-gamma-L-alpha-aminoadipyl-6-phosphate reductase [EC:1.2.1.38 1.2.1.-]	0.262	0.038	0	3.30015	3.4e-07	0.000131201	0.303017	0.8	6	8	88.1667	0.808321	20	0.436469	0.00155097	0.598497	1	0
K05830	lysJ; acetylornithine/LysW-gamma-L-lysine aminotransferase [EC:2.6.1.11 2.6.1.-]	0.329	0.081	0	2.59882	0.00098509	0.000371517	0.38479	0.775089	98	8	110.745	0.866765	104606	0.155105	0.275122	0.103759	1	0
K05884	E1.1.1.272, comC; (R)-2-hydroxyacid dehydrogenase [EC:1.1.1.272]	0.035	0.003	0	3.4705	0.00048552	0.0107691	0.288143	0	2	9	84	0.794125	18148	0.5	6.64434	147.375	1	0
K05888	E1.1.2.-	0.23	0.016	0	3.4351	0	0	0.291112	1	2	9	91	0.797075	0	0.551515	0	0	3	0
K05895	E1.3.1.54, cobK, cbiJ; precorrin-6X reductase [EC:1.3.1.54]	0.003	0.004	0	3.63422	0	0.00588229	0.275162	1	3	8	46	0.780482	0	0.69697	0	53.6661	1	0
K05898	kstD; 3-oxosteroid 1-dehydrogenase [EC:1.3.99.4]	0.251	0.057	0	5.33186	0.00147493	0.00147493	0.187552	0.666667	6	11	4.83333	0.639012	37570	0.583333	6.72814	6.72812	1	0
K05907	APR; adenylyl-sulfate reductase (glutathione) [EC:1.8.4.9]	1.948	0.805	0	2.809	0.00047106	5.44253e-07	0.355999	0.850794	36	7	92.8333	0.84925	21978	0.18061	0.358136	0.000413784	15	0
K05915	E1.13.-.-	0.035	0.003	0	3.4292	0.00015707	0.0232684	0.291613	0.761905	7	8	43.1429	0.797566	4324	0.283835	0.614144	90.9796	1	0
K05917	CYP51; cytochrome P450, family 51 (sterol 14-demethylase) [EC:1.14.13.70]	0.44	0.238	0	6.16814	0	0	0.162123	0	1	10	6	0.569322	0	0	0	0	1	0
K05921	hpaG; 5-oxopent-3-ene-1,2,5-tricarboxylate decarboxylase / 2-hydroxyhepta-2,4-diene-1,7-dioate isomerase [EC:4.1.1.68 5.3.3.-]	0.033	0.004	0	3.62758	0	0.046756	0.275666	1	2	9	42	0.781035	0	0.531646	0	639.856	1	0
K05928	E2.1.1.95; tocopherol O-methyltransferase [EC:2.1.1.95]	0.008	0.013	0	3.26032	3.31e-06	0	0.306718	0.988235	35	7	40.4571	0.81164	442	0.222292	0.00258842	0	496	0
K05934	E2.1.1.131, cobJ, cbiH; precorrin-3B C17-methyltransferase [EC:2.1.1.131]	0.013	0.004	0	3.26032	3.31e-06	0	0.306718	0.988235	35	7	40.4571	0.81164	442	0.222292	0.00258842	0	1	0
K05936	cobM, cbiF; precorrin-4/cobalt-precorrin-4 C11-methyltransferase [EC:2.1.1.133 2.1.1.271]	0.025	0.007	0	3.26032	3.31e-06	0.00147166	0.306718	0.988235	35	7	40.4571	0.81164	442	0.222292	0.00258842	1.15084	1	0
K05939	aas; acyl-[acyl-carrier-protein]-phospholipid O-acyltransferase / long-chain-fatty-acid--[acyl-carrier-protein] ligase [EC:2.3.1.40 6.2.1.20]	0.846	0.076	0	3.10398	0.00046625	1.08851e-06	0.322167	0.549858	27	8	72.1111	0.824668	18240	0.229653	0.472639	0.00110342	3	0
K05954	FNTB; protein farnesyltransferase subunit beta [EC:2.5.1.58]	0	0.008	0	5.16888	0.00147493	0.00147493	0.193466	0.714286	7	9	12.4286	0.652593	191968	0.534161	5.76698	5.76696	1	0
K05979	E3.1.3.71, comB; 2-phosphosulfolactate phosphatase [EC:3.1.3.71]	0.072	0.036	0	4.10103	2.09e-06	0.00932138	0.243841	0	2	9	5	0.741581	38	0.5	0.0286016	127.563	1	0
K06013	STE24; STE24 endopeptidase [EC:3.4.24.84]	0.395	0.078	0	6.16814	0	0	0.162123	0	1	10	7	0.569322	0	0	0	0	1	0
K06015	E3.5.1.81; N-acyl-D-amino-acid deacylase [EC:3.5.1.81]	0.155	0.021	0	3.18732	5.466e-05	0.00367773	0.313744	0.714286	7	9	55.4286	0.817724	3600	0.193985	0.213721	14.3799	1	0
K06042	E5.4.1.2, cobH, cbiC; precorrin-8X methylmutase [EC:5.4.1.2]	0.032	0.019	0	3.50516	3.266e-05	0.00875703	0.285293	0	2	8	60.5	0.791236	856	0.5	0.446952	119.84	1	0
K06045	shc, sqhC; squalene-hopene/tetraprenyl-beta-curcumene cyclase [EC:5.4.99.17 4.2.1.129]	0.009	0.011	0	5.84218	0	0	0.171169	1	2	10	7.5	0.596485	0	0.576923	0	0	3	0
K06116-K06117	GPP1; glycerol 3-phosphatase 1 [EC:3.1.3.21];GPP2; glycerol 3-phosphatase 2 [EC:3.1.3.21]	0	0.028	0	2.99631	0.00076979	2.17701e-06	0.333744	0.576923	13	8	46.3846	0.833641	40168	0.126389	1.6207	0.00458345	21	0
K06118	E3.13.1.1, sqd1, sqdb; UDP-sulfoquinovose synthase [EC:3.13.1.1]	0.008	0.068	0	3.24263	0	0	0.308392	1	15	8	39.8	0.813115	0	0.166527	0	0	120	0
K06120-K06121-K06122	dhaB; glycerol dehydratase large subunit [EC:4.2.1.30];dhbC; glycerol dehydratase medium subunit [EC:4.2.1.30];K06122, dhbE; glycerol dehydratase small subunit [EC:4.2.1.30]	0	0.028	0	3.32596	0.0001573	0.000441607	0.300665	0.714286	7	8	33.4286	0.80617	2712	0.178955	0.615043	1.72668	1	0
K06126	COQ6; ubiquinone biosynthesis monooxygenase Coq6 [EC:1.14.13.-]	0.513	0.176	0	4.22788	0	0.000735286	0.236525	1	4	8	31.5	0.73101	0	0.715909	0	5.0312	1	0
K06127	COQ5; ubiquinone biosynthesis methyltransferase [EC:2.1.1.201]	1.217	0.157	0	3.25737	0.00191062	7.61955e-06	0.306996	0.807018	39	7	36.6154	0.811885	144354	0.201183	1.34086	0.00534736	1	0
K06130	LYPLA2; lysophospholipase II [EC:3.1.1.5]	0	0.003	0	3.11431	2.603e-05	0	0.321099	0.755556	10	8	63.7	0.823808	2206	0.205484	0.0712441	0	6	0
K06131-K06132	cls; cardiolipin synthase [EC:2.7.8.-];ybhO; putative cardiolipin synthase [EC:2.7.8.-]	0.96	0.257	0	3.07375	0.00173057	0.00188013	0.325336	0.394737	20	8	52.15	0.827188	88388	0.161957	2.36829	2.57296	6	0
K06134	COQ7; ubiquinone biosynthesis monooxygenase Coq7 [EC:1.14.13.-]	2.396	1.56	0	4.22788	0	0.000735286	0.236525	1	4	8	31.5	0.73101	0	0.715909	0	5.0312	1	0
K06153	E3.6.1.27, bacA; undecaprenyl-diphosphatase [EC:3.6.1.27]	3.817	0.553	0	3.43732	0.00159046	0.00272504	0.290925	0.466667	6	8	31.1667	0.79689	111056	0.201075	7.25515	12.4307	3	0
K06164	phnI; alpha-D-ribose 1-methylphosphonate 5-triphosphate synthase subunit PhnI [EC:2.7.8.37]	0.009	0.008	0	2.5118	0.00269798	0	0.398121	0.870717	108	7	118.417	0.874017	151352	0.161771	0.683738	0	36	0
K06193	phnA; phosphonoacetate hydrolase [EC:3.11.1.2]	1.831	0.627	0	2.76254	0	0	0.361986	1	29	8	73.2069	0.853122	0	0.131667	0	0	435	0
K06215-K08681	pdxS, pdx1; pyridoxine biosynthesis protein [EC:4.-.-.-];pdxT, pdx2; glutamine amidotransferase [EC:2.6.-.-]	0.278	0.09	0	2.57006	0.00778577	0.00394342	0.389096	0.549463	113	8	93.708	0.869162	349784	0.127321	1.88581	0.955145	3	0
K06281-K06282	E1.12.99.6L; hydrogenase large subunit [EC:1.12.99.6];E1.12.99.6S; hydrogenase small subunit [EC:1.12.99.6]	0.529	0.209	0	3.40708	0	0	0.293506	1	3	9	68	0.79941	0	0.345178	0	0	3	0
K06443	lcyB, crtL1, crtY; lycopene beta-cyclase [EC:5.5.1.19]	0.035	0.017	0	7.13274	0.00220749	0.005891	0.140199	0.571429	8	11	5.625	0.488938	504306	0.5625	7.55238	20.1546	1	0
K06445	fadE; acyl-CoA dehydrogenase [EC:1.3.99.-]	0.333	0.121	0	3.29499	0.00017693	0	0.303492	0.609848	33	9	73.3333	0.808751	34448	0.304288	0.146745	0	21	0
K06446	DCAA; acyl-CoA dehydrogenase [EC:1.3.99.-]	1.437	0.494	0	3.5059	5.3e-07	0	0.285233	0.916667	9	9	73.2222	0.791175	22	0.441098	0.00161179	0	1	0
K06447	astD; succinylglutamic semialdehyde dehydrogenase [EC:1.2.1.71]	0.031	0.02	0	3.59956	0	0	0.277812	0	1	9	96	0.78337	0	0	0	0	1	0
K06879-K09457	queF; 7-cyano-7-deazaguanine reductase [EC:1.7.1.13];K09457, queF; 7-cyano-7-deazaguanine reductase [EC:1.7.1.13]	2.681	0.503	0	4.59218	0.0002622	0.00175231	0.217761	0	2	9	5	0.700651	18558	0.5	3.58821	23.9804	1	0
K06920	queC; 7-cyano-7-deazaguanine synthase [EC:6.3.4.20]	3.996	0.651	0	4.85251	1.776e-05	0.00315631	0.206079	0	2	10	2	0.678958	424	0.5	0.243046	43.194	1	0
K07031	hddA; D-glycero-alpha-D-manno-heptose-7-phosphate kinase [EC:2.7.1.168]	1.053	0.507	0	2.5649	0.00197908	0.00148164	0.389879	0.95141	109	7	121.789	0.869592	89506	0.174984	0.496949	0.372041	1	0
K07106	murQ; N-acetylmuramic acid 6-phosphate etherase [EC:4.2.1.126]	0.13	0.079	0	3.15487	0.00046537	0.0550594	0.316971	0.333333	7	8	42.1429	0.820428	11832	0.16398	1.8196	215.282	1	0
K07173	luxS; S-ribosylhomocysteine lyase [EC:4.4.1.21]	0.007	0.034	0	3.29572	1.842e-05	0	0.303424	0.844444	10	8	43.8	0.80869	860	0.220101	0.0504155	0	1	0
K07246	ttuC, dmlA; tartrate dehydrogenase/decarboxylase / D-malate dehydrogenase [EC:1.1.1.93 4.1.1.73 1.1.1.83]	0.738	0.15	0	2.66003	0.00060736	0.00147384	0.375936	0.745756	70	8	93.7143	0.861664	31610	0.142423	0.237478	0.576271	1	0
K07248	aldA; lactaldehyde dehydrogenase / glycolaldehyde dehydrogenase [EC:1.2.1.22 1.2.1.21]	0.501	0.043	0	2.64749	0.00416269	0.0191431	0.377716	0.638919	75	8	83.6667	0.862709	152684	0.125626	1.5191	6.98597	6	0
K07249	E1.2.1.36; retinal dehydrogenase [EC:1.2.1.36]	0.98	0.212	0	3.61431	1.64e-05	2.04225e-05	0.276678	0.761905	7	9	23.8571	0.782141	804	0.433766	0.064124	0.0798518	1	0
K07250	gabT; 4-aminobutyrate aminotransferase / (S)-3-amino-2-methylpropionate transaminase [EC:2.6.1.19 2.6.1.22]	0.455	0.08	0	2.50295	0.00558949	0.00149851	0.399529	0.545378	120	8	99.5083	0.874754	409644	0.12501	1.27487	0.341785	1	0
K07264	arnT, pmrK; 4-amino-4-deoxy-L-arabinose transferase [EC:2.4.2.43]	0.044	0.007	0	3.42404	0.00017561	0.0105856	0.292053	0.428571	7	8	44.2857	0.797997	4056	0.268398	0.686635	41.3895	3	0
K07425	CYP4A; cytochrome P450, family 4, subfamily A [EC:1.14.15.3]	0	0.004	0	3.39897	0.00012901	0.00740586	0.294207	0.52381	7	9	50.2857	0.800086	3792	0.288998	0.504429	28.9569	1	0
K07508-K07509	ACAA2; acetyl-CoA acyltransferase 2 [EC:2.3.1.16];HADHB; acetyl-CoA acyltransferase [EC:2.3.1.16]	2.475	1.632	0	2.57522	0.0022036	2.49385e-05	0.388316	0.715328	138	8	114.609	0.868732	298644	0.16879	0.437047	0.00494613	3	0
K07511	ECHS1; enoyl-CoA hydratase [EC:4.2.1.17]	0.539	0.188	0	3.31195	0.00014726	2.76014e-06	0.301937	0.512698	36	9	49.6667	0.807338	24234	0.22272	0.111959	0.00209847	1	0
K07513	ACAA1; acetyl-CoA acyltransferase 1 [EC:2.3.1.16]	0.926	0.351	0	2.57522	0.0022036	0.0443311	0.388316	0.715328	138	8	114.609	0.868732	298644	0.16879	0.437047	8.79233	1	0
K07514	EHHADH; enoyl-CoA hydratase / 3-hydroxyacyl-CoA dehydrogenase / 3,2-trans-enoyl-CoA isomerase [EC:4.2.1.17 1.1.1.35 5.3.3.8]	0.578	0.261	0	2.91593	0.00248675	2.88338e-05	0.342944	0.389226	55	8	63.9455	0.840339	278496	0.140849	1.2375	0.0143487	3	0
K07515	HADHA; enoyl-CoA hydratase / long-chain 3-hydroxyacyl-CoA dehydrogenase [EC:4.2.1.17 1.1.1.211]	1.056	0.327	0	3.30973	0.00016112	0.00948132	0.302139	0.523617	39	9	56.2564	0.807522	29452	0.252271	0.113073	6.65394	1	0
K07516	fadN; 3-hydroxyacyl-CoA dehydrogenase [EC:1.1.1.35]	3.872	2.294	0	3.3385	1.194e-05	1.55501e-07	0.299536	0.800866	22	9	71.5	0.805125	1250	0.323529	0.0148544	0.000193457	28	0
K07534	badK; cyclohex-1-ene-1-carboxyl-CoA hydratase [EC:4.2.1.-]	0.356	0.078	0	5.52655	0	0	0.180945	0	1	11	2	0.622788	0	0	0	0	1	0
K07535	badH; 2-hydroxycyclohexanecarboxyl-CoA dehydrogenase [EC:1.1.1.-]	0.012	0.022	0	4.52729	0.00147493	0.00147493	0.220883	0	2	10	2	0.706059	31862	0.5	20.1844	20.1844	1	0
K07536	badI; 2-ketocyclohexanecarboxyl-CoA hydrolase [EC:3.1.2.-]	0.02	0.022	0	3.5295	0.00294768	0.00294768	0.283326	0.333333	3	9	42	0.789208	63720	0.338753	26.8927	26.8926	1	1
K07538	had; 6-hydroxycyclohex-1-ene-1-carboxyl-CoA dehydrogenase [EC:1.1.1.-]	0.037	0.003	0	3.62906	0	0.00129423	0.275554	1	2	9	40	0.780912	0	0.519481	0	17.7116	1	0
K07539	oah; 6-oxo-cyclohex-1-ene-carbonyl-CoA hydrolase [EC:3.7.1.-]	0.059	0.017	0	3.42257	2.793e-05	6.74511e-05	0.292178	0.666667	3	9	63.3333	0.798119	1058	0.349908	0.254815	0.615379	1	0
K07753	PECR; peroxisomal trans-2-enoyl-CoA reductase [EC:1.3.1.38]	1.157	0.309	0	3.59145	0	0	0.278439	1	3	9	45	0.784046	0	0.351562	0	0	1	0
K07806	arnB, pmrH; UDP-4-amino-4-deoxy-L-arabinose-oxoglutarate aminotransferase [EC:2.6.1.87]	0.164	0.055	0	2.59956	0.0004546	2.61242e-05	0.384681	0.837795	94	8	113.947	0.866704	52924	0.158922	0.132366	0.00760658	1	0
K07823	pcaF; 3-oxoadipyl-CoA thiolase [EC:2.3.1.174]	1.781	1.252	0	2.58407	0.00057848	8.70805e-07	0.386986	0.821522	127	8	122.142	0.867994	90410	0.18015	0.124669	0.000187669	55	0
K08093	hxlA; 3-hexulose-6-phosphate synthase [EC:4.1.2.43]	0	0.003	0	3.00221	0.00069047	5.5151e-06	0.333088	0.586667	25	8	38.72	0.833149	42604	0.103529	0.755927	0.00603793	3	0
K08097	E4.4.1.19, comA; phosphosulfolactate synthase [EC:4.4.1.19]	0.116	0.112	0	3.27802	0.00098931	0.00788764	0.305062	0.75	8	8	72.125	0.810165	44170	0.338028	3.38468	26.9856	1	0
K08262	E1.14.99.33; delta12-fatty acid dehydrogenase [EC:1.14.99.33]	0.02	0.003	0	3.45133	0	0	0.289744	1	6	9	54.1667	0.795723	0	0.35872	0	0	21	0
K08281	pncA; nicotinamidase/pyrazinamidase [EC:3.5.1.19 3.5.1.-]	0.135	0.028	0	3.99484	2.53e-06	4.02747e-05	0.250323	0.6	6	9	16.3333	0.75043	36	0.326667	0.011541	0.18372	6	0
K08295	abmG; 2-aminobenzoate-CoA ligase [EC:6.2.1.32]	0.127	0.02	0	2.57448	0.00330162	0.00148363	0.388427	0.875037	117	8	128.06	0.868793	134592	0.183455	0.772353	0.347069	1	0
K08351	bisC; biotin/methionine sulfoxide reductase [EC:1.-.-.-]	0.077	0.003	0	3.79794	0	0	0.263301	1	2	8	20.5	0.766839	0	0.525641	0	0	3	0
K08678	UXS1; UDP-glucuronate decarboxylase [EC:4.1.1.35]	0.714	0.25	0	3.70796	0	0	0.26969	1	3	9	16.3333	0.774336	0	0.379845	0	0	6	0
K08679	E5.1.3.6; UDP-glucuronate 4-epimerase [EC:5.1.3.6]	0.336	0.238	0	3.70796	0	0	0.26969	1	3	9	16.3333	0.774336	0	0.379845	0	0	6	0
K08683	HSD17B10; 3-hydroxyacyl-CoA dehydrogenase / 3-hydroxy-2-methylbutyryl-CoA dehydrogenase [EC:1.1.1.35 1.1.1.178]	1.56	0.321	0	3.51696	1.9e-07	0	0.284336	0.911111	10	9	73.7	0.790253	8	0.452147	0.00052003	0	28	0
K08691	mcl; malyl-CoA lyase [EC:4.1.3.24]	0.38	0.014	0	2.5295	0.00742163	0.00705978	0.395335	0.482997	122	8	107.082	0.872542	390500	0.143531	1.665	1.58382	1	0
K08692-K14067-K14451	mtkB; malate-CoA ligase subunit alpha [EC:6.2.1.9];mtkA; malate-CoA ligase subunit beta [EC:6.2.1.9];mcl2; (3S)-malyl-CoA thioesterase	6.308	3.15	0	2.60472	0.00028471	0.00205111	0.383918	0.926875	114	8	127.781	0.866273	17526	0.191575	0.0683554	0.492447	3	0
K08693	E3.1.3.6; 3'-nucleotidase [EC:3.1.3.6]	0.024	0.007	0	3.21386	0.00154364	0.00147493	0.311152	0.560606	12	8	54.6667	0.815511	55892	0.220094	3.52079	3.36406	1	0
K08748	SLC27A5, FATP5; solute carrier family 27 (fatty acid transporter), member 5 [EC:6.2.1.7]	0	0.007	0	2.5826	0.00253476	0.00943478	0.387207	0.904043	115	8	128.113	0.868117	153080	0.18539	0.603273	2.24548	1	0
K08764	SCP2, SCPX; sterol carrier protein 2 [EC:2.3.1.176]	0.284	0.113	0	2.59956	0.00168721	0.00011774	0.384681	0.933486	115	8	127.957	0.866704	68630	0.190399	0.401556	0.028022	1	0
K08963	mtnA; methylthioribose-1-phosphate isomerase [EC:5.3.1.23]	0.516	0.212	0	3.48673	0.00104369	0.0151107	0.286802	0.333333	3	8	41.6667	0.792773	18674	0.344444	9.52193	137.86	1	0
K08964	mtnB; methylthioribulose-1-phosphate dehydratase [EC:4.2.1.109]	0.076	0.013	0	4.38127	1.146e-05	0.013749	0.228244	0	2	9	2.5	0.718228	876	0.5	0.15683	188.155	1	0
K08967	mtnD, mtnZ, ADI1; 1,2-dihydroxy-3-keto-5-methylthiopentene dioxygenase [EC:1.13.11.53 1.13.11.54]	0.214	0.07	0	2.97271	0.00194412	0.0111223	0.336393	0.725146	19	9	55.3684	0.835607	77486	0.126004	2.80056	16.0219	1	0
K08968	E1.8.4.14; L-methionine (R)-S-oxide reductase [EC:1.8.4.14]	0.059	0.04	0	3.30383	0	0	0.302679	1	7	8	46.5714	0.808014	0	0.20516	0	0	28	0
K09011	cimA; D-citramalate synthase [EC:2.3.1.182]	1.834	0.808	0	2.44469	0.00497691	6.39498e-05	0.40905	0.554174	173	8	115.682	0.879609	328178	0.145147	0.787387	0.0101174	1	0
K09018-K09024	rutA; pyrimidine oxygenase [EC:1.14.99.46];rutF; flavin reductase [EC:1.5.1.-]	0.061	0.016	0	3.43658	0	0	0.290987	1	9	8	29.6667	0.796952	0	0.18896	0	0	45	0
K09019-K16066	rutE; 3-hydroxypropanoate dehydrogenase [EC:1.1.1.-];ydfG; malonic semialdehyde reductase [EC:1.1.1.-]	2.73	0.363	0	3.18068	1.005e-05	8.3815e-05	0.314398	0.618182	11	9	90	0.818277	486	0.28754	0.0250062	0.208547	6	0
K09065	argF1; N-acetylornithine carbamoyltransferase [EC:2.1.3.9]	0.102	0.005	0	3.2913	0	0	0.303831	1	5	9	108.6	0.809059	0	0.454393	0	0	1	0
K09187-K09188-K11419-K11423-K11429	MLL2, ALR; histone-lysine N-methyltransferase MLL2 [EC:2.1.1.43];MLL3; histone-lysine N-methyltransferase MLL3 [EC:2.1.1.43];SUV39H, CLR4; histone-lysine N-methyltransferase SUV39H [EC:2.1.1.43];SETD2, SET2; histone-lysine N-methyltransferase SETD2 [EC:2.1.1.43];SUV420H; histone-lysine N-methyltransferase SUV420H [EC:2.1.1.43]	0.012	0.071	0	3.25	0.0002487	8.3815e-05	0.307692	0.933333	36	7	39.4444	0.8125	5032	0.213063	0.189081	0.0637227	1	0
K09251	E2.6.1.82; putrescine aminotransferase [EC:2.6.1.82]	0.584	0.102	0	2.57448	0.00249151	8.43593e-06	0.388427	0.676011	106	8	106.16	0.868793	180340	0.144436	0.643327	0.00217822	36	0
K09459	E4.1.1.82; phosphonopyruvate decarboxylase [EC:4.1.1.82]	0.019	0.003	0	4.27802	0	0	0.233753	0	1	9	8	0.726831	0	0	0	0	1	0
K09461	E1.14.13.40; anthraniloyl-CoA monooxygenase [EC:1.14.13.40]	0.947	0.185	0	3.57375	0	0	0.279818	0	1	9	117	0.785521	0	0	0	0	1	0
K09470	puuA; gamma-glutamylputrescine synthase [EC:6.3.1.11]	0.015	0.007	0	2.64897	0.00427501	0.00294768	0.377506	0.819969	89	8	107.124	0.862586	174496	0.160588	1.31469	0.906493	1	0
K09471	puuB, ordL; gamma-glutamylputrescine oxidase [EC:1.4.3.-]	0.007	0.007	0	3.64676	0.00147493	0.00147493	0.274216	0	2	9	45	0.779437	49238	0.5	20.1844	20.1844	1	0
K09472	puuC, aldH; gamma-glutamyl-gamma-aminobutyraldehyde dehydrogenase [EC:1.2.1.-]	1.386	0.266	0	4.64602	0	0	0.215238	0	1	10	2	0.696165	0	0	0	0	1	0
K09479	ACADVL; very long chain acyl-CoA dehydrogenase [EC:1.3.8.9]	0.165	0.091	0	3.47198	1.239e-05	0	0.28802	0.771429	15	9	56.3333	0.794002	754	0.316479	0.0226076	0	28	0
K09516	RETSAT; all-trans-retinol 13,14-reductase [EC:1.3.99.23]	5.417	1.506	0	3.89012	0	0	0.257062	1	5	9	26.8	0.759157	0	0.788235	0	0	15	0
K09698	gltX1; nondiscriminating glutamyl-tRNA synthetase [EC:6.1.1.24]	3.86	1.084	0	2.66445	0.00050798	0.0156585	0.375311	0.959952	82	8	113	0.861295	47508	0.172256	0.169554	5.22649	1	0
K09699	E2.3.1.168, bkdB; 2-oxoisovalerate dehydrogenase E2 component (dihydrolipoyl transacylase) [EC:2.3.1.168]	0.59	0.099	0	2.60546	0.00078178	0.00950067	0.38381	0.921907	114	8	126.719	0.866212	67648	0.1897	0.187696	2.28099	1	0
K09709	meh; mesaconyl-C4 CoA hydratase	0	0.005	0	3.5236	0.00324793	0.00834576	0.283801	0	2	9	62.5	0.7897	115212	0.5	44.4479	114.212	1	0
K09758	E4.1.1.12; aspartate 4-decarboxylase [EC:4.1.1.12]	0.006	0.008	0	2.87463	0.0005937	0.000375535	0.347871	0.556098	41	8	82.1951	0.843781	58136	0.171956	0.396331	0.250692	3	0
K09759	aspC1, aspC; nondiscriminating aspartyl-tRNA synthetase [EC:6.1.1.23]	0.024	0.026	0	3.01549	8.258e-05	0.00147493	0.331621	0.891738	27	8	82	0.832043	15704	0.216359	0.0837117	1.49514	1	0
K09835	crtISO, crtH; prolycopene isomerase [EC:5.2.1.13]	0.041	0.02	0	7.13496	0	0	0.140155	1	5	11	7.2	0.488754	0	0.72	0	0	1	0
K09879	crtU; isorenieratene synthase	0.237	0.068	0	8.12979	0	0	0.123004	1	4	12	6	0.405851	0	0.75	0	0	3	0
K09880	mtnC, ENOPH1; enolase-phosphatase E1 [EC:3.1.3.77]	0.344	0.109	0	3.96608	0.00044052	0.0123905	0.252138	0	2	10	10.5	0.752827	8306	0.5	6.02852	169.565	1	0
K09903	pyrH; uridylate kinase [EC:2.7.4.22]	6.005	3.447	0	2.52876	0.00242049	0	0.395451	0.734533	127	7	109.425	0.872603	258024	0.15114	0.521644	0	78	0
K10011	arnA, pmrI; UDP-4-amino-4-deoxy-L-arabinose formyltransferase / UDP-glucuronic acid dehydrogenase (UDP-4-keto-hexauronic acid decarboxylating) [EC:2.1.2.13 1.1.1.305]	0.065	0.013	0	2.97935	0.00245895	0.00591712	0.335644	0.724868	28	8	54.7857	0.835054	75190	0.141932	2.40362	5.78399	1	0
K10026	queE; 7-carboxy-7-deazaguanine synthase [EC:4.3.99.3]	2.804	0.612	0	3.90265	0.00122831	0.00456229	0.256236	0	2	9	14	0.758112	46034	0.5	16.8094	62.435	1	0
K10027	crtI; phytoene desaturase [EC:1.3.99.26 1.3.99.28 1.3.99.29 1.3.99.31]	0.452	0.51	0	6.14086	0.00488957	0	0.162844	0.666667	7	10	6.28571	0.571595	840458	0.483516	19.1182	0	3	1
K10046	GME; GDP-D-mannose 3', 5'-epimerase [EC:5.1.3.18 5.1.3.-]	0.002	0.029	0	3.89971	0	0	0.25643	1	6	9	17.3333	0.758358	0	0.284153	0	0	21	0
K10187	cyc2; germacradienol/geosmin synthase [EC:4.2.3.22 4.2.3.75 4.1.99.16]	0.011	0.026	0	5.16962	0	0	0.193438	1	6	9	14.5	0.652532	0	0.604167	0	0	21	0
K10206	E2.6.1.83; LL-diaminopimelate aminotransferase [EC:2.6.1.83]	0.874	0.747	0	2.59513	0.00153618	0.00076618	0.385337	0.760462	99	8	110.879	0.867072	88930	0.154427	0.424699	0.211822	6	0
K10214	ACOX2; 3alpha,7alpha,12alpha-trihydroxy-5beta-cholestanoyl-CoA 24-hydroxylase [EC:1.17.99.3]	0	0.003	0	4.51032	1.91e-06	1.08851e-06	0.221714	0.333333	3	10	4.66667	0.707473	24	0.433333	0.0174256	0.00993081	1	0
K10217	dmpC; aminomuconate-semialdehyde dehydrogenase [EC:1.2.1.32]	0.926	0.254	0	4.26032	0.00028474	0.0174907	0.234724	0.3	5	10	5	0.728306	11512	0.282353	1.55867	95.7441	1	0
K10218	ligK, galC; 4-hydroxy-4-methyl-2-oxoglutarate aldolase [EC:4.1.3.17]	0.069	0.004	0	2.6556	0.00210681	0.0019612	0.376562	0.704184	74	8	93.6486	0.862033	121800	0.142323	0.779235	0.725377	1	0
K10219	ligC; 2-hydroxy-4-carboxymuconate semialdehyde hemiacetal dehydrogenase [EC:1.1.1.312]	0.163	0.01	0	4.26475	0.00014449	4.35403e-06	0.23448	0.6	6	9	9.33333	0.727938	5616	0.424242	0.659115	0.0198616	1	0
K10220	ligJ; 4-oxalmesaconate hydratase [EC:4.2.1.83]	0.15	0.006	0	3.55236	0.00035295	0.000519526	0.281503	0.533333	6	9	32.8333	0.787303	30012	0.312698	1.61004	2.3699	6	0
K10221	ligI; 2-pyrone-4,6-dicarboxylate lactonase [EC:3.1.1.57]	0.137	0.008	0	4.2559	3.87e-06	0	0.234968	0.8	5	9	10.8	0.728675	102	0.490909	0.0211844	0	6	0
K10258	TER, TSC13, CER10; very-long-chain enoyl-CoA reductase [EC:1.3.1.93]	0	0.099	0	3.50295	3.558e-05	1.52391e-05	0.285474	0.464286	8	9	39.25	0.791421	890	0.259934	0.121728	0.0521367	1	0
K10353	E2.7.1.76, dak; deoxyadenosine kinase [EC:2.7.1.76]	0.066	0.004	0	2.55531	0.00050508	0	0.391342	0.939116	110	7	121.764	0.870391	41336	0.172714	0.125673	0	6	0
K10527	MFP2; enoyl-CoA hydratase/3-hydroxyacyl-CoA dehydrogenase [EC:4.2.1.17 1.1.1.35 1.1.1.211]	0.448	0.201	0	3.31932	9.058e-05	1.13853e-05	0.301266	0.669355	32	9	57.2188	0.806723	20970	0.256586	0.0774742	0.00973795	1	0
K10535	hao; hydroxylamine dehydrogenase [EC:1.7.2.6]	0.1	0.517	0	3.67257	1.811e-05	0.00218627	0.272289	0.714286	7	9	19	0.777286	412	0.339286	0.0708101	8.5483	6	0
K10536	E3.5.3.12; agmatine deiminase [EC:3.5.3.12]	0.186	0.05	0	4.12537	8.5e-07	0.00142594	0.242403	0.666667	3	10	11.6667	0.739553	8	0.530303	0.00775483	13.0094	1	0
K10618	cymC; p-cumic aldehyde dehydrogenase	0.301	0.099	0	3.86578	0	0	0.25868	0	1	10	48	0.761185	0	0	0	0	1	0
K10676	tfdB; 2,4-dichlorophenol 6-monooxygenase [EC:1.14.13.20]	0.018	0.008	0	4.78097	0	0	0.209162	1	2	10	9	0.684919	0	0.818182	0	0	3	0
K10700	ebdA; ethylbenzene hydroxylase subunit alpha [EC:1.17.99.2]	0.384	0.232	0	3.86578	0	0	0.25868	0	1	10	48	0.761185	0	0	0	0	1	0
K10708	frlB; fructoselysine 6-phosphate deglycase [EC:3.5.-.-]	0	0.012	0	3.46755	2.53e-06	0.00146948	0.288388	0.761905	7	8	53.4286	0.794371	28	0.321859	0.0098923	5.74568	1	0
K10710	frlD; fructoselysine 6-kinase [EC:2.7.1.-]	0	0.006	0	2.56637	0.00061725	5.44253e-06	0.389655	0.96902	108	7	122.907	0.869469	30722	0.176845	0.156427	0.00137928	1	0
K10713	fae; formaldehyde-activating enzyme [EC:4.3.-.-]	0	0.012	0	3.09587	0.00069252	1.25178e-05	0.323011	0.601732	22	9	37.6364	0.825344	31784	0.122196	0.861558	0.0155733	10	0
K10760	IPT; adenylate isopentenyltransferase (cytokinin synthase)	0	0.012	0	2.46755	0.0395283	6.63989e-05	0.40526	0.743233	128	7	112.57	0.877704	3422866	0.145065	8.45227	0.014198	6	0
K10764	metZ; O-succinylhomoserine sulfhydrylase [EC:2.5.1.-]	8.098	1.613	0	3.10988	0.00050377	3.37544e-05	0.321556	0.515789	20	8	49.95	0.824176	21130	0.151824	0.689409	0.0461929	3	0
K10774	E4.3.1.23; tyrosine ammonia-lyase [EC:4.3.1.23]	0.125	0.019	0	3.13201	0.00028941	6.53104e-06	0.319284	0.766667	16	9	60.5	0.822333	13244	0.177941	0.495072	0.0111722	3	0
K10775	E4.3.1.24; phenylalanine ammonia-lyase [EC:4.3.1.24]	0.104	0.013	0	3.12094	0.00028513	0.000105222	0.320416	0.657143	15	9	65.0667	0.823255	11792	0.184848	0.520267	0.191996	6	0
K10793-K10794	prdA; D-proline reductase (dithiol) PrdA [EC:1.21.4.1];prdB; D-proline reductase (dithiol) PrdB [EC:1.21.4.1]	0	0.021	0	3.51327	1.95e-06	0.00298795	0.284635	0.333333	3	9	46.6667	0.79056	110	0.35101	0.0177905	27.2601	1	0
K10797	enr; 2-enoate reductase [EC:1.3.1.31]	0	0.008	0	3.37906	0	0	0.295941	1	3	9	59.6667	0.801745	0	0.35098	0	0	1	0
K10807-K10808	RRM1; ribonucleoside-diphosphate reductase subunit M1 [EC:1.17.4.1];RRM2; ribonucleoside-diphosphate reductase subunit M2 [EC:1.17.4.1]	1.763	1.183	0	2.57817	0.00186965	0.00147697	0.387872	0.909915	99	7	119.263	0.868486	91650	0.17283	0.516892	0.408329	1	0
K10817	E2.3.1.94; erythronolide synthase [EC:2.3.1.94]	0.063	0.015	0	2.59808	0.00077225	5.44253e-06	0.384899	0.934096	115	8	128	0.866826	52394	0.190193	0.183796	0.00129532	10	0
K10852	E2.3.1.164; isopenicillin-N N-acyltransferase [EC:2.3.1.164]	0.036	0.011	0	2.5826	0.00399204	0.0039696	0.387207	0.885307	116	8	125.241	0.868117	105984	0.181497	0.941915	0.936621	1	0
K10944-K10945-K10946	pmoA-amoA; methane/ammonia monooxygenase subunit A [EC:1.14.18.3 1.14.99.39];pmoB-amoB; methane/ammonia monooxygenase subunit B;pmoC-amoC; methane/ammonia monooxygenase subunit C	0.33	4.593	0	2.9528	0.00409098	0.0160153	0.338661	0.464368	30	8	51.6667	0.837266	169534	0.133506	3.73234	14.6113	1	1
K10960	chlP, bchP; geranylgeranyl reductase [EC:1.3.1.83]	0.007	0.127	0	4.89159	0.00309839	0.0456133	0.204432	0.3	5	9	9.4	0.675701	108426	0.346154	16.9606	249.687	1	0
K10977	aksA; methanogen homocitrate synthase [EC:2.3.3.14 2.3.3.-]	0.296	0.102	0	2.46755	0.00635104	0.00148726	0.40526	0.596131	159	8	121.17	0.877704	483996	0.15338	1.09326	0.256015	1	0
K10978	aksF; methanogen homoisocitrate dehydrogenase [EC:1.1.1.87 1.1.1.-]	1.175	0.224	0	3.43953	0.00073692	0.000748348	0.290738	0.7	5	9	67	0.796706	73342	0.382857	4.0339	4.09646	1	0
K11121	SIR2; NAD-dependent histone deacetylase SIR2 [EC:3.5.1.-]	0	0.007	0	3.17847	0.0005268	0.00147275	0.314617	0.454545	12	8	35	0.818461	30576	0.135135	1.20154	3.3591	1	0
K11147-K11153	DHRS4; dehydrogenase/reductase SDR family member 4 [EC:1.1.-.-];RDH12; retinol dehydrogenase 12 [EC:1.1.1.-]	0.066	0.008	0	3.64307	6.77e-06	0.000869971	0.274494	0.904762	7	9	23.5714	0.779744	976	0.471429	0.0264707	3.40159	3	0
K11180-K11181	dsrA; sulfite reductase alpha subunit [EC:1.8.99.3 1.8.99.1];dsrB; sulfite reductase beta subunit [EC:1.8.99.3 1.8.99.1]	0.434	0.086	0	3.18805	0.00025629	0.0142899	0.313671	0.333333	10	8	38.9	0.817662	10622	0.150193	0.701466	39.1115	6	0
K11185-K11186	TRYP; cytosolic tryparedoxin peroxidase, trypanosomatid typical 2-Cys peroxiredoxin [EC:1.11.1.15];MTRYP; mitochondrial tryparedoxin peroxidase, trypanosomatid typical 2-Cys peroxiredoxin [EC:1.11.1.15]	0.294	0.56	0	3.57743	0	0	0.27953	0	1	8	99	0.785214	0	0	0	0	1	0
K11212	cofD; LPPG:FO 2-phospho-L-lactate transferase [EC:2.7.8.28]	0.155	0.006	0	3.14381	0.00024648	0.00453949	0.318086	0.752381	15	8	57.9333	0.82135	8774	0.196825	0.449744	8.28305	1	0
K11258	ilvM; acetolactate synthase II small subunit [EC:2.2.1.6]	0	0.01	0	2.66888	0.00327272	0.00122582	0.374689	0.760017	69	8	92.1449	0.860927	188556	0.142639	1.29818	0.48624	3	0
K11263	bccA; acetyl-/propionyl-CoA carboxylase, biotin carboxylase, biotin carboxyl carrier protein [EC:6.3.4.14]	12.754	1.84	0	3.46091	0	0	0.288941	1	4	8	48.5	0.794924	0	0.429204	0	0	3	0
K11333-K11334	bchX; chlorophyllide reductase iron protein subunit X [EC:1.18.6.1];bchY; chlorophyllide reductase subunit Y	0.006	0.012	0	6.13643	0	0	0.162961	1	3	10	3.66667	0.571964	0	0.733333	0	0	6	0
K11528	glmU1; UDP-N-acetylglucosamine pyrophosphorylase [EC:2.7.7.23]	0.421	0.241	0	3.41077	0	0	0.293189	1	9	8	31.8889	0.799103	0	0.190951	0	0	1	0
K11529	gk; glycerate 2-kinase [EC:2.7.1.165]	0.065	0.006	0	2.50369	0.00280378	6.98458e-05	0.399411	0.808859	119	7	116.395	0.874693	177674	0.155193	0.644869	0.0160645	6	0
K11532	glpX-SEBP; fructose-1,6-bisphosphatase II / sedoheptulose-1,7-bisphosphatase [EC:3.1.3.11 3.1.3.37]	0.054	0.203	0	3.14012	0.00014255	0.00260253	0.318459	0.623188	24	8	48.75	0.821657	14844	0.152344	0.162566	2.96796	1	0
K11533	fas; fatty acid synthase, bacteria type [EC:2.3.1.-]	0.018	0.023	0	2.53024	0.00531695	0.0103123	0.39522	0.718301	136	8	114.419	0.87248	380868	0.162297	1.07004	2.07535	1	0
K11538	ACAD8; isobutyryl-CoA dehydrogenase [EC:1.3.99.-]	0.636	0.062	0	3.51106	3.04e-06	0	0.284814	0.672727	11	9	66	0.790745	244	0.39521	0.00756407	0	15	0
K11540	CAD; carbamoyl-phosphate synthase / aspartate carbamoyltransferase / dihydroorotase [EC:6.3.5.5 2.1.3.2 3.5.2.3]	3.185	0.874	0	2.34218	0.014036	0.0092322	0.426952	0.452638	202	7	109.559	0.888151	1141834	0.124925	1.90181	1.25092	3	0
K11541	URA2; carbamoyl-phosphate synthase / aspartate carbamoyltransferase [EC:6.3.5.5 2.1.3.2]	2.788	0.718	0	2.34366	0.0122761	8.09123e-05	0.426683	0.457114	201	7	110.09	0.888029	1084344	0.125673	1.67163	0.0110178	6	0
K11693	femX, fmhB; peptidoglycan pentaglycine glycine transferase (the first glycine) [EC:2.3.2.16]	0	0.008	0	4.00737	0	0	0.24954	0	1	10	22	0.749385	0	0	0	0	1	0
K11717	sufS; cysteine desulfurase / selenocysteine lyase [EC:2.8.1.7 4.4.1.16]	1.28	0.65	0	2.64823	0.0007303	0.0216729	0.377611	0.759006	70	8	88.1143	0.862647	62000	0.133709	0.285547	8.47409	1	0
K11731	atuD; citronellyl-CoA dehydrogenase [EC:1.3.99.-]	7.828	2.038	0	3.59071	3.4e-06	0.00916472	0.278497	0	2	9	60	0.784108	326	0.5	0.046529	125.419	1	0
K11752	ribD; diaminohydroxyphosphoribosylaminopyrimidine deaminase / 5-amino-6-(5-phosphoribosylamino)uracil reductase [EC:3.5.4.26 1.1.1.193]	3.596	0.684	0	3.69543	0	0	0.270605	1	3	9	25	0.775381	0	0.609756	0	0	1	0
K11753	ribF; riboflavin kinase / FMN adenylyltransferase [EC:2.7.1.26 2.7.7.2]	3.005	0.283	0	2.56121	0.00622831	0.000337488	0.390441	0.917772	111	7	119.667	0.869899	133818	0.171197	1.53576	0.0832166	6	0
K11754	folC; dihydrofolate synthase / folylpolyglutamate synthase [EC:6.3.2.12 6.3.2.17]	3.065	0.511	0	2.559	0.00297403	0.000242163	0.390778	0.659242	103	8	100.728	0.870084	216954	0.138553	0.790284	0.0643495	1	0
K11755	hisIE; phosphoribosyl-ATP pyrophosphohydrolase / phosphoribosyl-AMP cyclohydrolase [EC:3.6.1.31 3.5.4.19]	3.369	0.786	0	3.46829	0.00027487	5.77025e-05	0.288327	0.7	5	8	25.6	0.794309	11886	0.224561	1.50464	0.315864	6	0
K11778	DHDDS, RER2, SRT1; ditrans,polycis-polyprenyl diphosphate synthase [EC:2.5.1.87]	0.457	0.166	0	4.28909	0.0013919	2.12259e-05	0.23315	0.757353	17	9	14	0.72591	183290	0.5	2.24096	0.0341737	21	0
K11780-K11781	cofG; FO synthase subunit 1 [EC:2.5.1.77];cofH; FO synthase subunit 2 [EC:2.5.1.77]	0.2	0.023	0	3.2972	0.00154464	0.0245698	0.303288	0.417582	14	9	52.3571	0.808567	79806	0.239843	3.01977	48.034	1	0
K11787	GART; phosphoribosylamine--glycine ligase / phosphoribosylglycinamide formyltransferase / phosphoribosylformylglycinamidine cyclo-ligase [EC:6.3.4.13 2.1.2.2 6.3.3.1]	3.695	0.945	0	2.8326	0.00306325	0.00432624	0.353033	0.448129	49	8	57.2245	0.847284	154960	0.108585	1.71104	2.41652	3	0
K11788	ADE5; phosphoribosylamine--glycine ligase / phosphoribosylformylglycinamidine cyclo-ligase [EC:6.3.4.13 6.3.3.1]	3.833	1.081	0	2.99631	0.00100796	0.000695044	0.333744	0.65812	27	9	60.3704	0.833641	60610	0.139102	1.02177	0.704568	6	0
K11808	ADE2; phosphoribosylaminoimidazole carboxylase [EC:4.1.1.21]	1.914	0.269	0	3.59735	0.00011093	0.000543141	0.277983	0.533333	6	9	19.5	0.783555	9540	0.253247	0.506026	2.47763	3	0
K11992	ACOT8, PTE; acyl-CoA thioesterase 8 [EC:3.1.2.27]	0.196	0.077	0	2.60914	6.582e-05	8.41174e-06	0.383267	0.982485	110	8	130.418	0.865905	4180	0.19553	0.0163772	0.00209299	3	0
K12234	cofE, fbiB; coenzyme F420-0:L-glutamate ligase / coenzyme F420-1:gamma-L-glutamate ligase [EC:6.3.2.31 6.3.2.34]	0.09	0.005	0	2.66519	0.00170711	0.00178031	0.375208	0.951822	82	8	112.805	0.861234	61966	0.172466	0.5698	0.594232	1	0
K12251	aguB; N-carbamoylputrescine amidase [EC:3.5.1.53]	0.338	0.116	0	3.19027	0.00050251	3.8642e-05	0.313454	0.822222	10	9	49.3	0.817478	41564	0.168259	1.37537	0.105763	1	0
K12253	aruI; 5-guanidino-2-oxopentanoate decarboxylase [EC:4.1.1.75]	0.411	0.048	0	4.05678	0	0	0.246501	0	1	9	14	0.745268	0	0	0	0	1	0
K12254	kauB; 4-guanidinobutyraldehyde dehydrogenase / NAD-dependent aldehyde dehydrogenase [EC:1.2.1.54 1.2.1.-]	0.552	0.096	0	3.05752	0.00149626	0.00163903	0.327062	0.626374	14	8	73.2143	0.82854	75088	0.210181	2.92519	3.20431	1	0
K12256	spuC; putrescine aminotransferase [EC:2.6.1.-]	0.25	0.054	0	2.61431	0.00329131	3.71181e-05	0.382511	0.590741	81	8	84.0617	0.865474	148464	0.121829	1.11214	0.0125422	36	0
K12308	bgaB, lacA; beta-galactosidase [EC:3.2.1.23]	0.068	0.031	0	3.47493	0	0	0.287776	1	4	8	45.75	0.793756	0	0.30298	0	0	1	0
K12339	cysM; cysteine synthase B [EC:2.5.1.47]	6.013	1.369	0	2.67552	0.00081974	4.99262e-05	0.37376	0.582503	43	8	66.4186	0.860374	56444	0.103617	0.521774	0.0317786	10	0
K12343-K12344	SRD5A1; 3-oxo-5-alpha-steroid 4-dehydrogenase 1 [EC:1.3.1.22];SRD5A2; 3-oxo-5-alpha-steroid 4-dehydrogenase 2 [EC:1.3.1.22]	0.168	0.028	0	5.3326	0	0.00147275	0.187526	1	5	11	5.8	0.63895	0	0.644444	0	8.06183	1	0
K12355	REF1; coniferyl-aldehyde dehydrogenase [EC:1.2.1.68]	0.61	0.1	0	3.53392	0.00147493	0.00147493	0.282972	0	2	9	58.5	0.78884	29948	0.5	20.1844	20.1844	1	0
K12405	HSD17B4; 3-hydroxyacyl-CoA dehydrogenase / 3a,7a,12a-trihydroxy-5b-cholest-24-enoyl-CoA hydratase [EC:1.1.1.35 4.2.1.107]	1.148	0.111	0	3.59218	0.00019414	0.000500811	0.278382	0.333333	3	9	42.3333	0.783985	24364	0.35	1.7712	4.56907	1	0
K12446	E2.7.1.46; L-arabinokinase [EC:2.7.1.46]	0	0.005	0	2.56637	0.00068222	2.72127e-06	0.389655	0.96902	108	7	122.861	0.869469	27646	0.176779	0.172892	0.000689639	1	0
K12450	RHM; UDP-glucose 4,6-dehydratase [EC:4.2.1.76]	0.167	0.024	0	3.24041	0.00347685	6.53104e-06	0.308603	0.875	16	8	37.5	0.813299	94670	0.15599	5.94759	0.0111722	1	0
K12451	UER1; 3,5-epimerase/4-reductase [EC:5.1.3.- 1.1.1.-]	0	0.003	0	4.23451	0.0020162	0.00221239	0.236155	0.333333	4	9	6.25	0.730457	63018	0.315789	13.7958	15.1383	1	0
K12468	PAD1; phenylacrylic acid decarboxylase [EC:4.1.1.-]	0.476	0.097	0	3.4882	0	0	0.286681	1	2	9	66	0.79265	0	0.507692	0	0	1	0
K12503	E2.5.1.68; short-chain Z-isoprenyl diphosphate synthase [EC:2.5.1.68]	0.186	0.097	0	4.29867	0	0	0.23263	1	14	9	15.7143	0.725111	0	0.628571	0	0	105	0
K12506	ispDF; 2-C-methyl-D-erythritol 4-phosphate cytidylyltransferase / 2-C-methyl-D-erythritol 2,4-cyclodiphosphate synthase [EC:2.7.7.60 4.6.1.12]	1.358	0.342	0	3.15855	0.00149291	0.00877652	0.316601	0.582418	14	7	64.5	0.82012	88758	0.252941	2.91864	17.1581	3	0
K12524-K12525	thrA; bifunctional aspartokinase / homoserine dehydrogenase 1 [EC:2.7.2.4 1.1.1.3];metL; bifunctional aspartokinase / homoserine dehydrogenase 2 [EC:2.7.2.4 1.1.1.3]	1.257	0.408	0	2.4646	0.00426833	0.00489751	0.405745	0.651416	136	7	110.831	0.87795	326782	0.141727	0.859001	0.985624	6	0
K12526	lysAC; bifunctional diaminopimelate decarboxylase / aspartate kinase [EC:4.1.1.20 2.7.2.4]	0.2	0.001	0	2.47345	0.0117702	0.00290891	0.404293	0.59994	142	7	105.169	0.877212	466790	0.136761	2.26865	0.560683	6	0
K12657	ALDH18A1, P5CS; delta-1-pyrroline-5-carboxylate synthetase [EC:2.7.2.11 1.2.1.41]	1.064	0.359	0	2.35841	0.00978243	0.000779008	0.424015	0.525659	184	7	117.147	0.886799	904484	0.134189	1.45514	0.115877	3	0
K12658	E5.1.1.8; 4-hydroxyproline epimerase [EC:5.1.1.8]	0.042	0.031	0	3.89086	1.177e-05	0.00542789	0.257013	0.333333	3	10	17.6667	0.759095	688	0.403101	0.107382	49.5204	1	0
K12659	ARG56; N-acetyl-gamma-glutamyl-phosphate reductase / acetylglutamate kinase [EC:1.2.1.38 2.7.2.8]	0.096	0.004	0	2.54572	0.00115009	0.00116957	0.392816	0.863158	115	7	123.33	0.87119	79766	0.17249	0.273721	0.278359	6	0
K12725	couL; coumermycin A biosynthesis protein CouL	0.897	0.068	0	4	0	0	0.25	0	1	8	43	0.75	0	0	0	0	1	0
K12726	couM; coumermycin A biosynthesis protein CouM	0.897	0.076	0	3.00074	0.00961695	0.00295856	0.333251	0.667774	43	7	42.7209	0.833272	326124	0.132942	6.1213	1.88316	1	0
K12728	couN2; coumermycin A biosynthesis protein CouN2	1.008	0.066	0	4	0	0	0.25	0	1	8	43	0.75	0	0	0	0	1	0
K12732	ARO10; phenylpyruvate decarboxylase [EC:4.1.1.-]	0	0.003	0	3.16593	0.00046036	0	0.315863	0.52381	15	9	64.9333	0.819506	16492	0.20812	0.840004	0	15	0
K12743	PCBAB; N-(5-amino-5-carboxypentanoyl)-L-cysteinyl-D-valine synthase [EC:6.3.2.26]	0.024	0.005	0	2.93363	0.00045413	0.00628105	0.340875	0.47	25	8	59.44	0.838864	25110	0.128103	0.497182	6.87649	10	0
K13015	wbpA; UDP-N-acetyl-D-glucosamine dehydrogenase [EC:1.1.1.136]	0.367	0.279	0	3.40929	0.00011105	0.00586814	0.293316	0.8	10	8	28.8	0.799226	3430	0.171856	0.303944	16.0611	1	0
K13016-K13020	wbpB; UDP-N-acetyl-2-amino-2-deoxyglucuronate dehydrogenase [EC:1.1.1.335];wlbA, bplA; UDP-N-acetyl-2-amino-2-deoxyglucuronate dehydrogenase [EC:1.1.1.335]	2.683	5.971	0	3.55826	2.319e-05	0.00441716	0.281036	0	2	9	52.5	0.786812	1274	0.5	0.317355	60.4488	1	0
K13017	wbpE, wlbC; UDP-2-acetamido-2-deoxy-ribo-hexuluronate aminotransferase [EC:2.6.1.98]	3.24	3.701	0	2.59956	0.00160927	0.00297053	0.384681	0.821277	95	8	113.726	0.866704	77958	0.159043	0.463639	0.855827	1	0
K13018	wbpD, wlbB; UDP-2-acetamido-3-amino-2,3-dideoxy-glucuronate N-acetyltransferase [EC:2.3.1.201]	1.466	1.518	0	2.59366	0.00156945	0.00149125	0.385556	0.89944	120	8	127.175	0.867195	47148	0.188955	0.357965	0.34013	1	0
K13019	wbpI, wlbD; UDP-GlcNAc3NAcA epimerase [EC:5.1.3.23]	1.011	0.663	0	3.59292	0	0	0.278325	0	1	9	120	0.783923	0	0	0	0	1	0
K13034	ATCYSC1; L-3-cyanoalanine synthase/ cysteine synthase [EC:2.5.1.47 4.4.1.9]	0.893	0.302	0	2.66888	0.00094667	0.00815837	0.374689	0.559197	44	8	67.0682	0.860927	61408	0.103341	0.588872	5.07488	1	0
K13038	coaBC, dfp; phosphopantothenoylcysteine decarboxylase / phosphopantothenate--cysteine ligase [EC:4.1.1.36 6.3.2.5]	5.717	1.457	0	3.0059	0.00037459	9.88727e-05	0.332679	0.718954	18	8	52.5	0.832842	20190	0.135309	0.569585	0.150341	3	0
K13043	argF2; N-succinyl-L-ornithine transcarbamylase [EC:2.1.3.11]	0.132	0.04	0	3.59808	0	0	0.277926	1	2	9	49.5	0.783493	0	0.510309	0	0	3	0
K13085	ipgD, sopB; phosphatidylinositol-4,5-bisphosphate 4-phosphatase [EC:3.1.3.78]	0	0.008	0	3.56563	0	0	0.280455	0	1	8	108	0.786197	0	0	0	0	1	0
K13239	PECI; peroxisomal 3,2-trans-enoyl-CoA isomerase [EC:5.3.3.8]	0.064	0.054	0	3.90929	0	0	0.255801	1	2	9	56.5	0.757559	0	0.974138	0	0	3	0
K13294	PDEB2, PDE2B; cAMP-specific phosphodiesterase [EC:3.1.4.53]	0.042	0.026	0	2.81195	3.4e-06	5.44253e-07	0.355625	0.965909	33	7	97.4242	0.849004	232	0.189911	0.00281994	0.0004514	3	0
K13356	FAR; fatty acyl-CoA reductase [EC:1.2.1.-]	0	0.003	0	2.61062	0	0	0.383051	1	109	8	131.367	0.865782	0	0.197248	0	0	1	0
K13370	HSD17B8; 17beta-estradiol 17-dehydrogenase / 3alpha(17beta)-hydroxysteroid dehydrogenase (NAD+) [EC:1.1.1.62 1.1.1.239]	0.185	0.109	0	4.86873	0.0016184	0.00760637	0.205392	0.52381	7	10	4.71429	0.677606	40604	0.428571	6.32794	29.7409	1	0
K13384	E2.1.1.140; (S)-coclaurine N-methyltransferase [EC:2.1.1.140]	0.093	0.022	0	3.2323	0.00031898	0.000363756	0.309377	0.934921	36	7	39.9167	0.813975	9014	0.201599	0.242513	0.276555	1	0
K13388	CNMT; (RS)-1-benzyl-1,2,3,4-tetrahydroisoquinoline N-methyltransferase [EC:2.1.1.115]	0.042	0.012	0	3.2323	0.00031898	0.000363756	0.309377	0.934921	36	7	39.9167	0.813975	9014	0.201599	0.242513	0.276555	1	0
K13421	UMPS; uridine monophosphate synthetase [EC:2.4.2.10 4.1.1.23]	1.632	0.327	0	3.25295	0.00072374	0.0183133	0.307413	0.566176	17	8	59.5882	0.812254	48968	0.255744	1.16522	29.4845	1	0
K13497	trpGD; anthranilate synthase/phosphoribosyltransferase [EC:4.1.3.27 2.4.2.18]	2.295	0.469	0	2.49263	0.00421425	0.000741999	0.401183	0.489943	145	8	96.8897	0.875615	440362	0.124058	0.795476	0.140059	10	0
K13498	trpCF; indole-3-glycerol phosphate synthase / phosphoribosylanthranilate isomerase [EC:4.1.1.48 5.3.1.24]	0.552	0.242	0	3.41372	1.156e-05	1.23364e-05	0.292936	0.714286	8	9	67.5	0.798857	1112	0.385714	0.0395496	0.0422059	10	0
K13501	TRP1; anthranilate synthase / indole-3-glycerol phosphate synthase / phosphoribosylanthranilate isomerase [EC:4.1.3.27 4.1.1.48 5.3.1.24]	1.087	0.18	0	2.49041	0.00501189	0.00147865	0.40154	0.472421	148	8	95.473	0.875799	482370	0.122245	0.926861	0.273449	10	0
K13542	cobA-hemD; uroporphyrinogen III methyltransferase / synthase [EC:2.1.1.107 4.2.1.75]	2.054	0.508	0	3.25516	0.0028746	0.00258147	0.307204	0.805668	39	7	36.6667	0.81207	170816	0.199275	2.01738	1.81166	3	0
K13547	btrR, neoB, kanB; L-glutamine:2-deoxy-scyllo-inosose/3-amino-2,3-dideoxy-scyllo-inosose aminotransferase [EC:2.6.1.100 2.6.1.101]	0.083	0.027	0	3.0118	3.19e-06	1.08851e-05	0.332027	0.933862	28	8	110.964	0.83235	354	0.301533	0.00311823	0.0106402	1	0
K13559	btrJ; [BtrI acyl-carrier protein]--L-glutamate ligase [EC:6.2.1.39]	0	0.007	0	2.60546	0.0035827	0	0.38381	0.703976	98	8	110.153	0.866212	195554	0.15669	1.0006	0	171	0
K13566	NIT2; omega-amidase [EC:3.5.1.3]	0	0.008	0	2.71239	0.00026424	0.00146404	0.368679	0.66792	57	8	105.07	0.857301	24540	0.169742	0.126882	0.702997	1	0
K13621	BTA1; betaine lipid synthase	0	0.003	0	2.84882	0.00516462	0.0014722	0.351023	0.638384	45	7	42.6667	0.845932	210432	0.0974125	3.14124	0.895428	1	0
K13622	btaA; S-adenosylmethionine-diacylglycerol 3-amino-3-carboxypropyl transferase	0.036	0.004	0	2.85324	0.00510839	0	0.350478	0.636364	44	7	42.6136	0.845563	207926	0.0979624	3.17765	0	3	0
K13623	btaB; S-adenosylmethionine-diacylgycerolhomoserine-N-methlytransferase	0.006	0.004	0	3.26032	3.31e-06	1.63276e-06	0.306718	0.988235	35	7	40.4571	0.81164	442	0.222292	0.00258842	0.00127682	1	0
K13656	gumD; undecaprenyl-phosphate glucose phosphotransferase [EC:2.7.8.31]	0.285	0.13	0	3.13422	0.00093791	0.000448646	0.319059	0.517241	29	7	51.2759	0.822148	32380	0.178041	0.885193	0.423429	10	0
K13745	ddc; L-2,4-diaminobutyrate decarboxylase [EC:4.1.1.86]	0.169	0.211	0	3.48083	1.6e-06	0.00146883	0.287288	0.666667	4	9	42.75	0.793265	156	0.294828	0.010948	10.0505	1	0
K13746	E1.5.1.43; carboxynorspermidine synthase [EC:1.5.1.43]	0.204	0.175	0	2.88643	0.00109083	0.0105714	0.346449	0.373684	20	8	46.75	0.842797	35072	0.102298	1.4928	14.467	1	0
K13747	nspC; carboxynorspermidine decarboxylase [EC:4.1.1.-]	0.49	0.192	0	3.68732	2.12e-06	0.000609019	0.2712	0.833333	4	9	16.5	0.776057	32	0.392857	0.0145061	4.16722	1	0
K13763	PDE6N; cGMP-specific 3',5'-cyclic phosphodiesterase, invertebrate [EC:3.1.4.35]	0.042	0.026	0	3.15118	8.64e-06	0.000728755	0.317341	0.819048	15	8	60	0.820735	502	0.210526	0.0157651	1.32974	6	0
K13767	ysiB, fadB; enoyl-CoA hydratase [EC:4.2.1.17]	0.542	0.248	0	3.4174	3.065e-05	0	0.29262	0.798419	23	9	38.1304	0.79855	5134	0.200686	0.0364735	0	45	0
K13774-K13775	atuB; citronellol/citronellal dehydrogenase;atuG; citronellol/citronellal dehydrogenase	8.448	1.438	0	3.58112	0	0	0.279242	1	2	9	61.5	0.784907	0	0.521186	0	0	1	0
K13776	atuH; citronellyl-CoA synthetase [EC:6.2.1.-]	6.375	1.492	0	2.60693	0.00298668	0.0101643	0.383593	0.947555	112	8	127.955	0.866089	78174	0.191824	0.72987	2.48391	1	0
K13777-K13778	atuF; geranyl-CoA carboxylase alpha subunit [EC:6.4.1.5];atuC; geranyl-CoA carboxylase beta subunit [EC:6.4.1.5]	24.97	3.163	0	3.46903	9.25e-05	0.0100615	0.288265	0.535714	8	9	36.5	0.794248	2610	0.222393	0.316466	34.4229	1	0
K13779	atuE; isohexenylglutaconyl-CoA hydratase [EC:4.2.1.57]	1.773	0.157	0	3.56563	4.38e-06	0.00254114	0.280455	0	2	9	48.5	0.786197	368	0.510753	0.0599403	34.7755	1	0
K13787-K13789	idsA; geranylgeranyl diphosphate synthase, type I [EC:2.5.1.1 2.5.1.10 2.5.1.29];GGPS; geranylgeranyl diphosphate synthase, type II [EC:2.5.1.1 2.5.1.10 2.5.1.29]	2.607	0.407	0	4.24263	0.00986404	0.00739194	0.235703	0.619883	19	8	13	0.729781	1254866	0.393939	14.2094	10.6483	3	0
K13799	panC-cmk; pantoate ligase / cytidylate kinase [EC:6.3.2.1 2.7.4.14]	1.038	0.112	0	2.4469	0.0121046	0.0135612	0.40868	0.563974	147	7	102.408	0.879425	861954	0.128492	2.25375	2.52496	3	0
K13810	tal-pgi; transaldolase / glucose-6-phosphate isomerase [EC:2.2.1.2 5.3.1.9]	0.177	0.04	0	2.9174	0.00414263	0.000401441	0.34277	0.32549	51	8	39.6667	0.840216	197948	0.0854885	2.22321	0.21544	10	0
K13812	fae-hps; bifunctional enzyme Fae/Hps [EC:4.3.-.- 4.1.2.43]	0	0.012	0	2.82891	0.00254047	0.00303682	0.353493	0.419355	31	8	42.3548	0.847591	115350	0.0840374	2.24299	2.68122	3	0
K13821	putA; proline dehydrogenase / delta 1-pyrroline-5-carboxylate dehydrogenase [EC:1.5.99.8 1.2.1.88]	1.306	0.326	0	2.65708	0.00294404	0.00330227	0.376353	0.844044	88	8	107.011	0.86191	223284	0.162138	0.915663	1.02708	3	0
K13829	aroKB; shikimate kinase / 3-dehydroquinate synthase [EC:2.7.1.71 4.2.3.4]	2.011	0.623	0	2.55457	0.00337007	0.000735286	0.391455	0.871914	114	7	116.895	0.870452	187842	0.165808	0.809112	0.176533	6	0
K13830	ARO1; pentafunctional AROM polypeptide [EC:4.2.3.4 4.2.1.10 1.1.1.25 2.7.1.71 2.5.1.19]	1.281	0.329	0	2.55383	0.00383836	0.00807128	0.391568	0.857056	115	7	115.991	0.870514	203534	0.164527	0.91353	1.92096	3	0
K13831	hps-phi; 3-hexulose-6-phosphate synthase / 6-phospho-3-hexuloisomerase [EC:4.1.2.43 5.3.1.27]	0	0.003	0	2.91593	0.00520053	0.000287086	0.342944	0.338384	45	8	42.1111	0.840339	207648	0.0968071	3.16308	0.174612	3	0
K13832	aroDE, DHQ-SDH; 3-dehydroquinate dehydratase / shikimate dehydrogenase [EC:4.2.1.10 1.1.1.25]	0.024	0.051	0	3.54941	9.1e-07	3.62835e-07	0.281737	0.8	6	8	59.1667	0.787549	6	0.514493	0.00415112	0.00165513	6	0
K13853	aroG, aroA; 3-deoxy-7-phosphoheptulonate synthase / chorismate mutase [EC:2.5.1.54 5.4.99.5]	0.098	0.055	0	3.00221	0.00192865	0.0069381	0.333088	0.365079	28	8	64.5714	0.833149	155682	0.166421	1.88526	6.782	10	0
K13922	pduP; propionaldehyde dehydrogenase	0	0.058	0	2.59587	0.00140513	5.22483e-05	0.385227	0.90333	117	8	126.521	0.867011	47172	0.187439	0.328704	0.0122225	6	0
K13923	pduL; phosphate propanoyltransferase [EC:2.3.1.222]	0.027	0.005	0	2.59956	0.00014444	1.08851e-06	0.384681	0.91934	116	8	129	0.866704	18812	0.191964	0.0340804	0.000256831	6	0
K13940	sulD; dihydroneopterin aldolase / 2-amino-4-hydroxy-6-hydroxymethyldihydropteridine diphosphokinase [EC:4.1.2.25 2.7.6.3]	0.15	0.024	0	2.49115	0.00404532	0.0133886	0.401421	0.71073	126	7	111	0.875737	185452	0.14472	0.878733	2.90829	3	0
K13941	folKP; 2-amino-4-hydroxy-6-hydroxymethyldihydropteridine diphosphokinase / dihydropteroate synthase [EC:2.7.6.3 2.5.1.15]	0.39	0.034	0	2.48009	0.00179643	0.00902568	0.403211	0.712762	126	7	113.429	0.876659	151708	0.145983	0.390225	1.96058	3	0
K13951-K13952-K13980	ADH1_7; alcohol dehydrogenase 1/7 [EC:1.1.1.1];ADH6; alcohol dehydrogenase 6 [EC:1.1.1.1];ADH4; alcohol dehydrogenase 4 [EC:1.1.1.1]	1.379	0.167	0	2.91519	0.00094382	8.1638e-07	0.343031	0.704434	29	8	54.931	0.840401	81892	0.125989	0.890771	0.000770494	6	0
K13953	adhP; alcohol dehydrogenase, propanol-preferring [EC:1.1.1.1]	0.358	0.155	0	2.90634	0.0012751	8.1638e-07	0.344075	0.604839	32	8	50.75	0.841138	103884	0.114302	1.09061	0.00069826	6	0
K13954	yiaY; alcohol dehydrogenase [EC:1.1.1.1]	1.302	0.434	0	2.92183	0.00028515	0	0.342251	0.786325	27	8	58.037	0.839848	20772	0.134657	0.289058	0	15	0
K13990	FTCD; glutamate formiminotransferase / formiminotetrahydrofolate cyclodeaminase [EC:2.1.2.5 4.3.1.4]	0.276	0.123	0	2.56416	0.0047086	0.00541968	0.389991	0.636813	105	8	97.781	0.869653	341398	0.135807	1.22738	1.41273	3	0
K13998	DHFR-TS; dihydrofolate reductase / thymidylate synthase [EC:1.5.1.3 2.1.1.45]	2.053	0.363	0	2.80531	0.00089831	0.00175631	0.356467	0.641129	32	8	57.4062	0.849558	74954	0.113227	0.768336	1.5022	1	0
K14028	mdh1, mxaF; methanol dehydrogenase (cytochrome c) subunit 1 [EC:1.1.2.7]	0.006	0.048	0	2.809	0.00511299	0.00122922	0.355999	0.395005	47	8	44.0426	0.84925	175312	0.0850242	2.9775	0.715823	3	0
K14066	GPS; geranyl diphosphate synthase [EC:2.5.1.1]	0.006	0.013	0	4.29867	0	0	0.23263	1	14	9	15.7143	0.725111	0	0.628571	0	0	3	0
K14083	mttB; trimethylamine---corrinoid protein Co-methyltransferase [EC:2.1.1.250]	0.03	0.019	0	3.36947	0.00187352	0.0717113	0.296783	0.333333	7	9	29.7143	0.802544	50990	0.159073	7.32546	280.391	1	0
K14085	ALDH7A1; aldehyde dehydrogenase family 7 member A1 [EC:1.2.1.31 1.2.1.8 1.2.1.3]	0.461	0.132	0	2.35841	0.0306271	0.034729	0.424015	0.175288	138	7	64.2101	0.886799	1642006	0.0740601	6.07438	6.88793	1	0
K14138	acsB; acetyl-CoA synthase [EC:2.3.1.169]	0.006	0.014	0	2.48451	0.00948933	0.0349859	0.402493	0.642912	145	8	112.648	0.876291	371246	0.149798	1.79119	6.60389	3	0
K14152	HIS4; phosphoribosyl-ATP pyrophosphohydrolase / phosphoribosyl-AMP cyclohydrolase / histidinol dehydrogenase [EC:3.6.1.31 3.5.4.19 1.1.1.23]	0.623	0.184	0	3.25885	0.00204983	0.0302516	0.306857	0.30303	12	8	21.0833	0.811763	44812	0.101362	4.67532	68.9988	1	0
K14153	thiDE; hydroxymethylpyrimidine kinase / phosphomethylpyrimidine kinase / thiamine-phosphate diphosphorylase [EC:2.7.1.49 2.7.4.7 2.5.1.3]	0.17	0.021	0	2.56563	0.00072061	0.000739822	0.389767	0.95192	109	7	121.771	0.86953	49184	0.17521	0.180946	0.18577	1	0
K14157	AASS; alpha-aminoadipic semialdehyde synthase [EC:1.5.1.8 1.5.1.9]	0.055	0.006	0	2.5826	0.0028376	0.000812207	0.387207	0.721219	102	8	108.412	0.868117	210154	0.148509	0.761423	0.217942	3	0
K14163	EPRS; bifunctional glutamyl/prolyl-tRNA synthetase [EC:6.1.1.17 6.1.1.15]	0.21	0.077	0	2.66003	0.00324633	0.00198847	0.375936	0.852179	87	8	106.782	0.861664	249534	0.162529	1.02129	0.625567	1	0
K14170	pheA; chorismate mutase / prephenate dehydratase [EC:5.4.99.5 4.2.1.51]	4.893	1.02	0	3.19395	0.0003266	1.19736e-05	0.313092	0.509677	31	9	64.2258	0.817171	18154	0.216249	0.288356	0.0105715	15	0
K14187	tyrA; chorismate mutase / prephenate dehydrogenase [EC:5.4.99.5 1.3.1.12]	0.398	0.059	0	3.2559	9.334e-05	2.98562e-06	0.307135	0.662338	22	9	76.9091	0.812008	7536	0.299257	0.116123	0.00371438	36	0
K14245	oxyA; oxy minimal PKS ketosynthase (KS/KS alpha) [EC:2.3.1.-]	0.097	0.025	0	2.59218	0.00050906	4.16436e-07	0.385775	0.858815	121	8	123.421	0.867318	55964	0.183118	0.115149	9.41972e-05	66	0
K14259	kdxD; 2-keto-3-deoxyxylonate dehydratase [EC:4.2.1.-]	0.003	0.006	0	3.39159	0	0	0.294847	1	2	9	74	0.800701	0	0.510345	0	0	3	0
K14260	alaA; alanine-synthesizing transaminase [EC:2.6.1.66 2.6.1.2]	9.316	2.939	0	2.46681	0.00528075	3.84606e-05	0.405381	0.44885	159	8	97.566	0.877765	411638	0.121958	0.90902	0.00662054	21	0
K14267	dapC; N-succinyldiaminopimelate aminotransferase [EC:2.6.1.17]	4.527	0.826	0	2.60029	0.00036646	0.000249448	0.384572	0.822172	95	8	113.842	0.866642	54050	0.15922	0.105579	0.0718672	3	0
K14268	E2.6.1.48; 5-aminovalerate aminotransferase [EC:2.6.1.48]	0.057	0.012	0	2.60103	0.00272533	0.001525	0.384463	0.819261	95	8	112.484	0.866581	111822	0.157954	0.785182	0.43936	1	0
K14269	E1.2.1.20; glutarate semialdehyde dehydrogenase [EC:1.2.1.20]	1.659	0.178	0	3.60029	0	0	0.277755	0	1	9	95	0.783309	0	0	0	0	1	0
K14338	cypD_E, CYP102A2_3; cytochrome P450 / NADPH-cytochrome P450 reductase [EC:1.14.14.1 1.6.2.4]	0.04	0.02	0	4.01991	0	0	0.248762	0	1	8	41	0.748341	0	0	0	0	1	0
K14371	aveA; type I polyketide synthase AVES	0.117	0.021	0	2.59956	0.0004467	0.00175155	0.384681	0.924888	116	8	127.293	0.866704	50200	0.189424	0.105398	0.413275	1	0
K14394	ACP1; low molecular weight phosphotyrosine protein phosphatase [EC:3.1.3.2 3.1.3.48]	0.035	0.004	0	3.54425	1.96e-06	0.000229544	0.282147	0.833333	4	8	31.5	0.787979	26	0.271552	0.0134113	1.57066	6	0
K14419-K14420	caaD1; alpha-subunit of trans-3-chloroacrylic acid dehalogenase [EC:3.8.1.-];caaD2; beta-subunit of trans-3-chloroacrylic acid dehalogenase [EC:3.8.1.-]	0.144	0.82	0	3.10103	5.66e-06	0.00280944	0.322473	0.944444	9	9	86.3333	0.824914	814	0.243192	0.0172127	8.5438	1	0
K14422	msaD; malonate semialdehyde decarboxylase [EC:4.1.1.-]	0.075	0.479	0	2.87906	0.00026418	1.08851e-06	0.347336	0.658065	31	8	68.129	0.843412	16128	0.14343	0.233245	0.000961046	36	0
K14446	ccr; crotonyl-CoA carboxylase/reductase [EC:1.3.1.85]	1.221	0.886	0	3.78835	6.395e-05	0	0.263967	0.888889	18	9	34	0.767638	746	0.373016	0.0972395	0	1	0
K14447	ecm; (2R)-ethylmalonyl-CoA mutase	1.866	1.114	0	4.35029	0.00116705	0.0138337	0.229869	0	2	10	5.5	0.720809	71938	0.5	15.9711	189.315	1	0
K14448	mcd; (2S)-methylsuccinyl-CoA dehydrogenase	0.949	0.836	0	5.32817	3.417e-05	0.0124295	0.187682	0.333333	3	11	2.33333	0.639319	1310	0.5	0.311744	113.398	1	0
K14449	K14449, mch; mesaconyl-CoA hydratase	0.818	0.647	0	5.51032	0	0	0.181478	1	2	11	3	0.62414	0	0.75	0	0	3	0
K14467	K14467; 4-hydroxybutyryl&#8211;CoA synthetase (4-hydroxybutyrate&#8211;CoA ligase, AMP-forming) [EC:6.2.1.-]	0.231	0.096	0	2.60693	0.00113571	0.00148255	0.383593	0.964128	111	8	129.207	0.866089	35516	0.193687	0.280039	0.365561	1	0
K14469	K14469; acrylyl-CoA reductase (NADPH) / 3-hydroxypropionyl-CoA dehydratase / 3-hydroxypropionyl-CoA synthetase [EC:1.3.1.84 4.2.1.116 6.2.1.36]	0.114	0.045	0	2.59292	0.00083398	1.08851e-06	0.385666	0.836732	123	8	122.797	0.867257	100104	0.182191	0.185578	0.000242215	6	0
K14470	mct; mesaconyl-CoA C1-C4 CoA transferase	0.022	0.003	0	4.51696	0.00178195	0.00967918	0.221388	0.333333	3	10	2.33333	0.70692	67054	0.5	16.2573	88.3064	1	0
K14471-K14472	K14471, smtA; succinyl-CoA:(S)- malate CoA transferase subunit A [EC:2.8.3.-];smtB; succinyl-CoA:(S)- malate CoA transferase subunit B [EC:2.8.3.-]	0.111	0.019	0	3.14307	0.0001173	0.00238724	0.31816	0.552688	31	9	91.3226	0.821411	7260	0.267808	0.103565	2.1077	3	0
K14519	aldH; NADP-dependent aldehyde dehydrogenase [EC:1.2.1.4]	0.028	0.013	0	3.43879	1.8e-06	0.0280469	0.2908	0	2	9	76	0.796767	70	0.513699	0.024633	383.822	1	0
K14520	hapE; 4-hydroxyacetophenone monooxygenase [EC:1.14.13.84]	1.732	0.232	0	3.5295	0	0	0.283326	1	2	9	65	0.789208	0	0.507812	0	0	3	0
K14534	abfD; 4-hydroxybutyryl-CoA dehydratase / vinylacetyl-CoA-Delta-isomerase [EC:4.2.1.120 5.3.3.3]	0.015	0.009	0	3.50516	8.88e-06	0	0.285293	0.888889	18	9	39.7222	0.791236	1686	0.249476	0.0135025	0	1	0
K14541	DUR1; urea carboxylase / allophanate hydrolase [EC:6.3.4.6 3.5.1.54]	3.406	0.554	0	3.23083	0.000643	0.000791916	0.309518	0.602564	13	8	26.8462	0.814098	28724	0.117232	1.35376	1.66729	3	0
K14605	cruA; lycopene cyclase CruA	0.008	0.005	0	7.13274	0.00220749	0	0.140199	0.571429	8	11	5.625	0.488938	504306	0.5625	7.55238	0	3	0
K14621	PLB1, PLB; phospholipase B1, membrane-associated [EC:3.1.1.4 3.1.1.5]	0.007	0.087	0	2.99041	0.00111809	0.00481293	0.334402	0.344203	24	8	39.4583	0.834132	58216	0.102224	1.27509	5.48875	3	0
K14652	ribBA; 3,4-dihydroxy 2-butanone 4-phosphate synthase / GTP cyclohydrolase II [EC:4.1.99.12 3.5.4.25]	8.323	2.421	0	2.69764	0.00386827	0.00440236	0.370694	0.371951	41	8	64.5366	0.85853	261770	0.104091	2.58231	2.93884	1	0
K14674	TGL4; TAG lipase / steryl ester hydrolase / phospholipase A2 / LPA acyltransferase [EC:3.1.1.3 3.1.1.13 3.1.1.4 2.3.1.51]	0.54	0.126	0	2.4705	0.0284192	0.0220048	0.404776	0.6154	141	8	108.248	0.877458	1002112	0.142996	5.51655	4.27142	1	0
K14676	NTE, NRE; lysophospholipid hydrolase [EC:3.1.1.5]	0.568	0.124	0	3.11431	2.603e-05	0	0.321099	0.755556	10	8	63.7	0.823808	2206	0.205484	0.0712441	0	6	0
K14681	argHA; argininosuccinate lyase / amino-acid N-acetyltransferase [EC:4.3.2.1 2.3.1.1]	1.574	0.396	0	2.38127	0.0135648	0.00416567	0.419944	0.447644	212	8	114.877	0.884894	828232	0.135309	1.75126	0.537804	3	0
K14732	K14732; limonene hydroxylase [EC:1.14.13.48 1.14.13.49 1.1.1.243 1.1.1.144]	0.307	0.072	0	3.39307	0	0	0.294719	0	1	9	144	0.800578	0	0	0	0	1	0
K14759	PHYLLO; isochorismate synthase / 2-succinyl-5-enolpyruvyl-6-hydroxy-3-cyclohexene-1-carboxylate synthase / 2-succinyl-6-hydroxy-2,4-cyclohexadiene-1-carboxylate synthase / O-succinylbenzoate synthase [EC:5.4.4.2 2.2.1.9 4.2.99.20 4.2.1.113]	0.029	0.001	0	2.66814	0.00192875	0.00441807	0.374793	0.759165	69	8	89	0.860988	121052	0.137134	0.765071	1.7525	1	0
K15016	K15016; 3-hydroxybutyryl-CoA dehydratase / 3-hydroxyacyl-CoA dehydrogenase [EC:4.2.1.55 1.1.1.35]	0.718	0.299	0	3.32301	6.472e-05	0	0.300932	0.7151	27	9	51.2222	0.806416	14052	0.229696	0.0656069	0	91	0
K15018	K15018; 3-hydroxypropionyl-coenzyme A synthetase [EC:6.2.1.36]	0.831	0.289	0	2.60251	0.0007495	1.08851e-06	0.384245	0.880784	117	8	124.923	0.866458	84350	0.186731	0.175332	0.000254636	6	0
K15019	K15019; 3-hydroxypropionyl-coenzyme A dehydratase [EC:4.2.1.116]	0.415	0.211	0	3.41593	1.3e-07	0	0.292746	0.927273	11	9	72.2727	0.798673	12	0.388563	0.000323464	0	45	0
K15054	mdlB; (S)-mandelate dehydrogenase [EC:1.1.99.31]	0.423	0.064	0	4.98968	0	0	0.200414	0	1	9	5	0.667527	0	0	0	0	1	0
K15066	ligM; vanillate/3-O-methylgallate O-demethylase	0.006	0.003	0	3.00664	0.00267804	0.000126448	0.332597	0.71164	28	8	52.2143	0.83278	121120	0.137769	2.61778	0.123603	3	0
K15067	amnD; 2-aminomuconate deaminase [EC:3.5.99.5]	0.154	0.051	0	4.39602	0.00013054	0	0.227479	0.5	4	10	4.5	0.716999	8304	0.409091	0.89322	0	3	0
K15226	tyrAa; arogenate dehydrogenase (NADP+) [EC:1.3.1.78]	0.003	0.003	0	3.28466	3.06e-06	5.44253e-07	0.304445	0.9	16	9	56.4375	0.809612	106	0.230357	0.00523451	0.000931013	15	0
K15228	mauA; methylamine dehydrogenase light chain [EC:1.4.9.1]	0	0.004	0	3.30162	2.831e-05	0	0.302881	0.889706	17	9	30	0.808198	856	0.175439	0.0455791	0	3	0
K15232	ccsA; citryl-CoA synthetase large subunit [EC:6.2.1.18]	0.005	0.005	0	2.60841	0.00056978	5.44253e-07	0.383376	0.948359	112	8	128.402	0.865966	20354	0.192795	0.13924	0.000133002	10	0
K15359	K15359; 6-hydroxy-3-succinoylpyridine hydroxylase [EC:3.7.1.-]	0.186	0.052	0	3.39971	0	0	0.294143	1	6	9	64.3333	0.800025	0	0.361423	0	0	21	0
K15372	toa; taurine---2-oxoglutarate transaminase [EC:2.6.1.55]	0.35	0.086	0	2.53614	0.00307842	0.000808138	0.394301	0.63553	110	8	105.345	0.871989	222212	0.138249	0.765967	0.20108	3	0
K15519	dck; deoxyadenosine/deoxycytidine kinase [EC:2.7.1.76 2.7.1.74]	0.034	0.014	0	2.441	0.00457618	0.00831473	0.409668	0.703447	132	7	110.008	0.879916	294916	0.138374	0.948864	1.72405	3	0
K15669	hddC; D-glycero-alpha-D-manno-heptose 1-phosphate guanylyltransferase [EC:2.7.7.71]	0.236	0.095	0	4.56047	0	0	0.219276	0	1	9	3	0.703294	0	0	0	0	1	0
K15728	LPIN; phosphatidate phosphatase LPIN [EC:3.1.3.4]	0.002	0.01	0	3.05383	3.987e-05	0	0.327457	0.763636	11	8	62.4545	0.828847	1116	0.193958	0.0992038	0	10	0
K15739	E6.1.2.1, vanB; D-alanine---(R)-lactate ligase [EC:6.1.2.1]	0.028	0.001	0	3.46239	8.541e-05	0.0285374	0.288818	0.47619	7	9	34.1429	0.794801	1176	0.226112	0.333953	111.581	6	0
K15741	IMS3, MAM1; methylthioalkylmalate synthase 1 [EC:2.3.3.-]	0.696	0.195	0	2.56121	0.0006073	0.000163276	0.390441	0.90014	120	8	127.842	0.869899	46046	0.179553	0.138515	0.0372405	3	0
K15742	IMS2, MAM3; methylthioalkylmalate synthase 3 [EC:2.3.3.-]	0.132	0.049	0	2.59587	4.681e-05	0	0.385227	0.929016	118	8	128.534	0.867011	8652	0.190986	0.0108575	0	1711	0
K15745	AL1; phytoene desaturase (3,4-didehydrolycopene-forming) [EC:1.3.99.30]	0.005	0.025	0	6.14086	0.00488957	0	0.162844	0.666667	7	10	6.28571	0.571595	840458	0.483516	19.1182	0	3	0
K15758	cymAb, xylA; xylene monooxygenase electron transfer component [EC:1.18.1.3]	0.178	0.003	0	3.72271	3.781e-05	0.00101754	0.268621	0.666667	4	9	22	0.773107	808	0.297297	0.258715	6.96249	1	0
K15762	tmoC, tbuB, touC; toluene monooxygenase system ferredoxin subunit	0.009	0.012	0	3.25737	0.00128929	0.00927661	0.306996	0.549784	22	9	25.8182	0.811885	38016	0.12974	1.60399	11.5409	1	0
K15767	absAb; 2-aminobenzenesulfonate 2,3-dioxygenase subunit beta [EC:1.14.12.14]	0.027	0.002	0	3.97493	0.00012124	0.00137428	0.251577	0.5	4	9	10.5	0.752089	4722	0.37963	0.829585	9.40348	1	0
K15778	pmm-pgm; phosphomannomutase / phosphoglucomutase [EC:5.4.2.8 5.4.2.2]	8.071	2.787	0	3.15192	0.00239739	0.00942606	0.317267	0.301565	38	8	40.2105	0.820674	165432	0.132271	1.72675	6.78924	3	0
K15780	tilS-hprT; bifunctional protein TilS/HprT [EC:6.3.4.19 2.4.2.8]	0.042	0.014	0	3.06563	0.0007088	8.41778e-06	0.326197	0.51	25	8	40.92	0.827864	39124	0.1193	0.775994	0.00921579	21	0
K15786	doeC; aspartate-semialdehyde dehydrogenase [EC:1.2.1.-]	0.805	0.052	0	2.92994	0.00017181	0	0.341304	0.711828	31	8	76.4516	0.839172	8018	0.172188	0.151692	0	28	0
K15792	murEF; murE/murF fusion protein [EC:6.3.2.13 6.3.2.10]	3.882	0.6	0	3.41962	0.00022806	0.0127646	0.29243	0.422222	10	8	22.6	0.798365	9184	0.136145	0.6242	34.9366	3	0
K15812	CPQ; cucurbitadienol synthase [EC:5.4.99.33]	0	0.003	0	5.16962	0	0	0.193438	1	5	9	5.8	0.652532	0	0.644444	0	0	15	0
K15813	LUP4; beta-amyrin synthase [EC:5.4.99.39]	0	0.003	0	5.16962	0	0	0.193438	1	5	9	5.8	0.652532	0	0.644444	0	0	15	0
K15817	DDS; dammarenediol II synthase [EC:4.2.1.125]	0	0.003	0	5.16962	0	0	0.193438	1	5	9	5.8	0.652532	0	0.644444	0	0	15	0
K15849	PAT, AAT; bifunctional aspartate aminotransferase and glutamate/aspartate-prephenate aminotransferase [EC:2.6.1.1 2.6.1.78 2.6.1.79]	0.487	0.097	0	2.49779	0.00818489	7.73773e-05	0.400354	0.406141	148	8	88.1892	0.875184	898762	0.113354	1.51365	0.0143096	15	0
K15857	ascE; CDP-3, 6-dideoxy-D-glycero-D-glycero-4-hexulose-5-epimerase [EC:5.1.-.-]	0	0.055	0	6.34513	0	0	0.157601	0	1	11	2	0.554572	0	0	0	0	1	0
K15864	nirS; nitrite reductase (NO-forming) / hydroxylamine reductase [EC:1.7.2.1 1.7.99.1]	3.017	5.267	0	3.01622	0.00231073	0.00807073	0.33154	0.656126	23	8	58.7826	0.831981	117244	0.17088	2.74977	9.60417	3	0
K15866	paaG; 2-(1,2-epoxy-1,2-dihydrophenyl)acetyl-CoA isomerase [EC:5.3.3.18]	0.414	0.062	0	2.58702	0.00231137	0.00318156	0.386545	0.813898	127	8	121.685	0.867748	163612	0.180007	0.498128	0.685664	1	0
K15880	tcmK, snoa1, aknB, mtmP; minimal PKS ketosynthase (KS/KS alpha) [EC:2.3.1.-]	0.068	0.018	0	2.58555	0.0008505	4.16436e-07	0.386766	0.793799	128	8	119.609	0.867871	119958	0.176937	0.181861	8.90458e-05	66	0
K15887	ZFPS; (2Z,6Z)-farnesyl diphosphate synthase [EC:2.5.1.92]	0.034	0.005	0	4.29867	0	0	0.23263	1	14	9	15.7143	0.725111	0	0.628571	0	0	105	0
K15888	E2.5.1.89; tritrans,polycis-undecaprenyl-diphosphate synthase [geranylgeranyl-diphosphate specific] [EC:2.5.1.89]	0.47	0.176	0	4.25147	0.00817687	0.000122457	0.235212	0.783333	16	8	14.3125	0.729044	1070160	0.477083	13.9876	0.209478	6	0
K15894	pseB; UDP-N-acetylglucosamine 4,6-dehydratase [EC:4.2.1.115]	0.316	0.175	0	3.41077	0	0	0.293189	1	9	8	31.8889	0.799103	0	0.190951	0	0	45	0
K15913	pglD; UDP-N-acetylbacillosamine N-acetyltransferase [EC:2.3.1.203]	0.011	0.016	0	2.59587	4.681e-05	0	0.385227	0.929016	118	8	128.534	0.867011	8652	0.190986	0.0108575	0	1711	0
K15914	pglA; N,N'-diacetylbacillosaminyl-diphospho-undecaprenol alpha-1,3-N-acetylgalactosaminyltransferase [EC:2.4.1.290]	1.346	0.813	0	3.20501	0.00114453	0	0.312011	0.839827	22	8	72.2273	0.816249	79558	0.28104	1.4239	0	3	0
K15916	pgi-pmi; glucose/mannose-6-phosphate isomerase [EC:5.3.1.9 5.3.1.8]	0.07	0.029	0	3.19617	0.00089765	7.03901e-05	0.312875	0.467742	32	8	41.8438	0.816986	73530	0.149978	0.767771	0.0602055	15	0
K15917	GAL10; UDP-glucose 4-epimerase / aldose 1-epimerase [EC:5.1.3.2 5.1.3.3]	2.169	0.681	0	3.19912	0.00083072	0.000115382	0.312586	0.475369	29	8	34.2069	0.81674	26648	0.130064	0.784028	0.108896	3	0
K15938	urdGT1c; glycosyltransferase	0	0.021	0	3.33407	0	0	0.299934	1	6	8	77.3333	0.805494	0	0.396581	0	0	21	0
K15981-K16046	CYP125A1; cytochrome P450, family 125, subfamily A, polypeptide 1 (cholest-4-en-3-one 26-monooxygenase) [EC:1.14.13.141];CYP142A1; cytochrome P450, family 142, subfamily A, polypeptide 1	0.547	0.073	0	4.4587	0	0	0.224281	0	1	10	4	0.711775	0	0	0	0	1	0
K15982-K15983	kshA; 3-ketosteroid 9alpha-monooxygenase subunit A [EC:1.14.13.142];kshB; 3-ketosteroid 9alpha-monooxygenase subunit B [EC:1.14.13.142]	0.053	0.056	0	6.33112	0	0	0.15795	0	1	12	6	0.55574	0	0	0	0	1	0
K15989	tylMII; mycaminosyltransferase TylMII	0	0.019	0	3.33407	0	0	0.299934	1	6	8	77.3333	0.805494	0	0.396581	0	0	21	0
K15998	megDI; TDP-megosamine glycosyltransferase	0.436	1.695	0	3.33407	0	0	0.299934	1	6	8	77.3333	0.805494	0	0.396581	0	0	21	0
K16007	oleA; 8,8a-deoxyoleandolide synthase	0.443	0.152	0	2.60324	2.244e-05	1.36063e-07	0.384136	0.967446	113	8	129.796	0.866396	5566	0.193726	0.00543525	3.29562e-05	1	0
K16011	algA, xanB, rfbA; mannose-1-phosphate guanylyltransferase / mannose-6-phosphate isomerase [EC:2.7.7.13 5.3.1.8]	0.906	0.306	0	3.23525	0.0018276	0.000693905	0.309095	0.5	25	8	38.48	0.813729	144864	0.148	2.00086	0.759687	6	0
K16019	rifH; 3,4-Dideoxy-4-amino-D-arabino-heptulosonate 7-phosphate synthase	0.056	0.018	0	3.88422	0.00147493	0.00147493	0.257452	0	2	9	28.5	0.759648	70736	0.5	20.1844	20.1844	1	0
K16020	rifG, asm47; 5-deoxy-5-amino-3-dehydroquinate synthase	0.66	0.156	0	4.88348	0	0	0.204772	0	1	10	2	0.676377	0	0	0	0	1	0
K16051	tesI; 3-oxo-5alpha-steroid 4-dehydrogenase [EC:1.3.99.5]	0.322	0.013	0	5.3326	0	0	0.187526	1	5	11	5.8	0.63895	0	0.644444	0	0	1	0
K16055	TPS; trehalose 6-phosphate synthase/phosphatase [EC:2.4.1.15 3.1.3.12]	0.13	0.022	0	3.0826	0.00328164	9.95983e-05	0.324402	0.400966	46	8	53.8261	0.82645	271230	0.159721	1.95258	0.059261	15	0
K16164-K16165	K16164; acylpyruvate hydrolase [EC:3.7.1.5];nagK; fumarylpyruvate hydrolase [EC:3.7.1.20]	0.148	0.024	0	2.66003	0.0023771	0.00451375	0.375936	0.756607	69	8	91.4638	0.861664	62062	0.139192	0.942916	1.79045	1	0
K16173	E1.3.99.32; glutaryl-CoA dehydrogenase (non-decarboxylating) [EC:1.3.99.32]	0.352	0.209	0	3.25885	2.442e-05	2.23144e-05	0.306857	0.6	6	9	99.3333	0.811763	3344	0.361212	0.111396	0.101791	6	0
K16242-K16243-K16244-K16245-K16246	dmpN, poxD; phenol hydroxylase P3 protein [EC:1.14.13.-];dmpL, poxC; Phenol hydroxylase P1 protein;dmpM, poxB; phenol hydroxylase P2 protein;dmpO, poxE; phenol hydroxylase P4 protein;dmpP, poxF; phenol hydroxylase P5 protein	0.171	0.063	0	3.48156	0.0002357	0.0621574	0.287227	0.5	8	9	23.125	0.793203	14520	0.166367	0.806389	212.656	1	0
K16306	K16306; fructose-bisphosphate aldolase / 2-amino-3,7-dideoxy-D-threo-hept-6-ulosonate synthase [EC:4.1.2.13 2.2.1.10]	0	0.008	0	2.80162	0.00209789	0.0020899	0.356936	0.336818	42	8	51.3095	0.849865	124690	0.0982941	1.36712	1.36192	10	0
K16328	psuK; pseudouridine kinase [EC:2.7.1.83]	0.016	0.004	0	2.56637	0.00017708	2.72127e-06	0.389655	0.969367	108	7	123.028	0.869469	13156	0.177018	0.0448767	0.000689639	1	0
K16329	psuG; pseudouridine-5'-phosphate glycosidase [EC:3.2.-.-]	0.126	0.022	0	3.26622	0.00036251	2.17701e-06	0.306164	0.5	20	8	44	0.811148	12408	0.185654	0.496095	0.00297924	3	0
K16330	K16330; pseudouridine-5'-phosphate glycosidase / pseudouridine kinase [EC:3.2.-.- 2.7.1.83]	0.095	0.008	0	2.53614	0.00839538	0.0014869	0.394301	0.753344	124	7	110.266	0.871989	300050	0.154003	1.85308	0.328197	1	0

## Sheet: b
b) node-wise abundance and topological measures (winter)
node	names	Winter_KOGA	Winter_KOTA	Winter_proteomics_NSI	AverageShortestPathLength	BetweennessCentrality	weightedBetweennessCentrality	ClosenessCentrality	ClusteringCoefficient	Degree	Eccentricity	NeighborhoodConnectivity	Radiality	Stress	TopologicalCoefficient	Load	weightedLoad	numberOfOccurence	Keystone
K00001	E1.1.1.1, adh; alcohol dehydrogenase [EC:1.1.1.1]	4.049	1.642	0.00025406	2.8636	0.00140453	0.00408896	0.349211	0.597849	31	9	49.0645	0.87576	97794	0.115992	1.1663	3.39542	6	0
K00002	AKR1A1, adh; alcohol dehydrogenase (NADP+) [EC:1.1.1.2]	0.649	0.119	0	2.73967	0.00440683	0.0254712	0.365007	0.528226	32	10	54.2188	0.884022	129848	0.0997353	3.54502	20.49	1	0
K00003	E1.1.1.3; homoserine dehydrogenase [EC:1.1.1.3]	2.336	0.574	7.63324e-06	2.96181	3.724e-05	0.00102612	0.337632	0.555556	10	10	81.6	0.869213	3166	0.215303	0.0958632	2.64145	15	0
K00006-K00057-K00105-K00111-K00113	GPD1; glycerol-3-phosphate dehydrogenase (NAD+) [EC:1.1.1.8];gpsA; glycerol-3-phosphate dehydrogenase (NAD(P)+) [EC:1.1.1.94];E1.1.3.21; alpha-glycerophosphate oxidase [EC:1.1.3.21];glpA, glpD; glycerol-3-phosphate dehydrogenase [EC:1.1.5.3];glpC; glycerol-3-phosphate dehydrogenase subunit C [EC:1.1.5.3]	5.264	1.537	1.96238e-05	2.9774	0.00055692	4.8638e-06	0.335864	0.483333	16	9	46.5	0.868174	17266	0.136765	0.896015	0.00782524	28	0
K00008	E1.1.1.14, gutB; L-iditol 2-dehydrogenase [EC:1.1.1.14]	0.194	0.022	0	3.2954	5.991e-05	0.00230309	0.303453	0.727273	12	10	33.9167	0.846973	2802	0.16874	0.128517	4.94051	6	0
K00010	iolG; myo-inositol 2-dehydrogenase [EC:1.1.1.18]	0.129	0.005	0	3.74045	0.0006383	0.013525	0.267347	0.4	6	10	14.1667	0.817303	36326	0.194064	2.73852	58.0269	6	0
K00011	E1.1.1.21, AKR1; aldehyde reductase [EC:1.1.1.21]	0.047	0.003	0	2.80047	0.00917467	0.0462991	0.357083	0.230441	38	9	38	0.879969	267108	0.0823153	6.21511	31.364	1	0
K00012	UGDH, ugd; UDPglucose 6-dehydrogenase [EC:1.1.1.22]	3.954	1.418	4.52948e-05	3.28683	0.00311526	0.00311526	0.304245	0.736264	14	10	32.3571	0.847545	62948	0.151202	5.72807	5.72807	3	0
K00013	hisD; histidinol dehydrogenase [EC:1.1.1.23]	2.22	0.658	2.27648e-05	3.56508	8.995e-05	0.00275106	0.280498	0.642857	8	9	17.125	0.828995	956	0.178385	0.289437	8.85223	1	0
K00014	aroE; shikimate dehydrogenase [EC:1.1.1.25]	0.894	0.264	0	3.46687	2.3e-06	0	0.288444	0.857143	7	10	52.5714	0.835542	34	0.445521	0.00845809	0	15	0
K00015-K00018	gyaR; glyoxylate reductase [EC:1.1.1.26];hprA; glycerate dehydrogenase [EC:1.1.1.29]	0.471	0.073	0	2.77942	0.00073616	0.00310638	0.359787	0.473333	25	10	69.96	0.881372	48106	0.133511	0.758009	3.19857	10	0
K00016	LDH, ldh; L-lactate dehydrogenase [EC:1.1.1.27]	0.053	0.042	0	2.59548	0.00032254	0.00855013	0.385285	0.821813	63	9	92.4127	0.893635	22612	0.143054	0.131791	3.49361	3	0
K00019	E1.1.1.30, bdh; 3-hydroxybutyrate dehydrogenase [EC:1.1.1.30]	0.432	0.124	3.90804e-05	3.42323	0	0	0.292122	1	5	10	72.2	0.838452	0	0.427219	0	0	15	0
K00020	E1.1.1.31, mmsB; 3-hydroxyisobutyrate dehydrogenase [EC:1.1.1.31]	1.369	0.29	0	2.97973	0	0	0.3356	1	11	10	83.9091	0.868018	0	0.211892	0	0	10	0
K00021-K00054	E1.1.1.34; hydroxymethylglutaryl-CoA reductase (NADPH) [EC:1.1.1.34];mvaA; hydroxymethylglutaryl-CoA reductase [EC:1.1.1.88]	0.787	0.348	2.46053e-06	2.55963	0.00064086	0.00183487	0.390682	0.953976	107	9	125.009	0.896025	25908	0.194416	0.154178	0.441431	1	0
K00022	HADH; 3-hydroxyacyl-CoA dehydrogenase [EC:1.1.1.35]	1.526	0.234	0.000651758	2.92284	0.00061415	1.14372e-05	0.342133	0.532977	34	10	74.2647	0.871811	66122	0.172308	0.464984	0.00865927	3	0
K00023	E1.1.1.36, phbB; acetoacetyl-CoA reductase [EC:1.1.1.36]	2.167	1.876	0.00282544	3.41699	2.95e-06	3.03987e-07	0.292655	0.87619	15	10	62.6	0.838867	206	0.340217	0.00506259	0.000521683	10	0
K00024-K00025-K00026-K00051-K00116	mdh; malate dehydrogenase [EC:1.1.1.37];MDH1; malate dehydrogenase [EC:1.1.1.37];MDH2; malate dehydrogenase [EC:1.1.1.37];E1.1.1.82; malate dehydrogenase (NADP+) [EC:1.1.1.82];mqo; malate dehydrogenase (quinone) [EC:1.1.5.4]	5.875	6.213	0.00254375	2.81761	8.339e-05	7.29569e-06	0.35491	0.657895	20	9	87.85	0.878826	5564	0.188519	0.107331	0.00939029	15	0
K00027-K00028-K00029	E1.1.1.38, sfcA, maeA; malate dehydrogenase (oxaloacetate-decarboxylating) [EC:1.1.1.38];E1.1.1.39; malate dehydrogenase (decarboxylating) [EC:1.1.1.39];E1.1.1.40, maeB; malate dehydrogenase (oxaloacetate-decarboxylating)(NADP+) [EC:1.1.1.40]	10.123	3.98	8.36456e-05	2.61419	0.00024061	7.29569e-06	0.382528	0.859016	61	9	93.7869	0.892388	12246	0.149342	0.101537	0.00307878	15	0
K00030	IDH3; isocitrate dehydrogenase (NAD+) [EC:1.1.1.41]	0.825	0.496	3.79325e-05	2.84489	0.00034958	1.70233e-05	0.351507	0.88898	50	9	110.94	0.877007	26518	0.22188	0.179978	0.00876427	10	0
K00031	IDH1, IDH2, icd; isocitrate dehydrogenase [EC:1.1.1.42]	6.148	4.302	0.00139906	2.65861	0.00335916	0.0104536	0.376136	0.659848	59	9	98.2542	0.889426	147472	0.162673	1.46562	4.56098	10	0
K00033	E1.1.1.44, PGD, gnd; 6-phosphogluconate dehydrogenase [EC:1.1.1.44]	1.224	0.227	8.94695e-06	3.11224	0.0005272	0.00625296	0.321312	0.404412	17	10	45.0588	0.859184	10858	0.156999	0.798305	9.46845	6	0
K00034	gdh; glucose 1-dehydrogenase [EC:1.1.1.47]	0.061	0.006	1.67668e-05	3.39984	5.743e-05	0.00720311	0.294131	0.666667	9	10	32.7778	0.84001	576	0.202332	0.164263	20.6025	3	0
K00036	G6PD, zwf; glucose-6-phosphate 1-dehydrogenase [EC:1.1.1.49]	2.56	0.251	7.21993e-06	3.2915	0.00024512	0.000243798	0.303812	0.457143	15	10	33	0.847233	3876	0.165	0.420659	0.418389	1	0
K00040	uxuB; fructuronate reductase [EC:1.1.1.57]	0.071	0.006	0	4.45674	7.97e-05	0.00417028	0.224379	0	2	11	4	0.769551	3778	0.5	1.02582	53.6756	1	0
K00041	uxaB; tagaturonate reductase [EC:1.1.1.58]	0.273	0.027	0	4.45674	7.97e-05	0.00417028	0.224379	0	2	11	4	0.769551	3778	0.5	1.02582	53.6756	1	0
K00042	E1.1.1.60, garR; 2-hydroxy-3-oxopropionate reductase [EC:1.1.1.60]	0.572	0.113	0	3.00701	0.00010631	2.22924e-05	0.332556	0.772727	12	10	65.5	0.866199	7164	0.195522	0.228053	0.0478209	3	0
K00043	E1.1.1.61; 4-hydroxybutyrate dehydrogenase [EC:1.1.1.61]	0.156	0.023	0	3.19174	1.51e-06	0.00155763	0.313309	0.761905	7	10	77.7143	0.853884	38	0.291065	0.00555292	5.72807	1	0
K00044	HSD17B1; 17beta-estradiol 17-dehydrogenase [EC:1.1.1.62]	0.477	0.075	0	5.01793	0	0	0.199285	1	2	12	5	0.732138	0	0.625	0	0	1	0
K00045	E1.1.1.67, mtlK; mannitol 2-dehydrogenase [EC:1.1.1.67]	0.167	0.01	0	3.39751	5.332e-05	0.0015552	0.294334	0.822222	10	10	33.2	0.840166	4584	0.185475	0.137256	4.00339	1	0
K00049-K12972	GRHPR; glyoxylate/hydroxypyruvate reductase [EC:1.1.1.79 1.1.1.81];ghrA; gyoxylate/hydroxypyruvate reductase A [EC:1.1.1.79 1.1.1.81]	0.174	0.083	0	2.68745	0.00169978	0.00467817	0.3721	0.388506	30	9	62.5333	0.887503	74678	0.110288	1.45852	4.01418	10	0
K00050	ttuD; hydroxypyruvate reductase [EC:1.1.1.81]	0.439	0.027	0	2.92907	7.777e-05	8.18739e-06	0.341405	0.80303	12	10	79.9167	0.871395	4992	0.199792	0.16683	0.0175633	10	0
K00052	leuB; 3-isopropylmalate dehydrogenase [EC:1.1.1.85]	2.348	0.74	4.75838e-05	3.08418	0.0002548	0.00617641	0.324236	0.438095	15	9	66.4	0.861055	10552	0.197619	0.437271	10.5995	1	0
K00053	ilvC; ketol-acid reductoisomerase [EC:1.1.1.86]	3.031	1.99	0.00173175	3.58301	5.5e-07	0.00155536	0.279095	0	2	10	37	0.827799	8	0.514286	0.00707905	20.019	1	0
K00055	E1.1.1.90; aryl-alcohol dehydrogenase [EC:1.1.1.90]	0.3	0.018	1.32004e-05	3.36087	0.0016162	0.0411885	0.297542	0.178571	8	9	18.125	0.842608	37182	0.159292	5.20053	132.534	1	0
K00058	serA, PHGDH; D-3-phosphoglycerate dehydrogenase [EC:1.1.1.95]	4.584	1.732	2.03031e-05	3.11613	7.649e-05	0.00116464	0.32091	0.8	10	10	50.7	0.858924	5032	0.180714	0.196901	2.99803	1	0
K00059	fabG; 3-oxoacyl-[acyl-carrier protein] reductase [EC:1.1.1.100]	8.39	2.354	0.00331472	3.45596	1.17e-06	0.000297401	0.289355	0.809524	7	9	48.5714	0.836269	14	0.344478	0.00430259	1.09367	1	0
K00060-K15789	tdh; threonine 3-dehydrogenase [EC:1.1.1.103];TDH; threonine 3-dehydrogenase [EC:1.1.1.103]	0.662	0.139	0	3.28917	2.123e-05	0.00160667	0.304028	0.7	5	10	53.2	0.847389	1140	0.247442	0.109301	8.2718	1	0
K00065	kduD; 2-deoxy-D-gluconate 3-dehydrogenase [EC:1.1.1.125]	0.523	0.087	0	3.49026	0.00155885	0.00155885	0.286512	0.5	4	10	29.75	0.833983	29356	0.263393	10.032	10.032	1	0
K00066	algD; GDP-mannose 6-dehydrogenase [EC:1.1.1.132]	0.277	0.034	3.65393e-05	3.85113	0	0	0.259664	1	7	10	18	0.809925	0	0.285714	0	0	28	0
K00067	rfbD; dTDP-4-dehydrorhamnose reductase [EC:1.1.1.133]	1.511	0.39	0	6.25877	0	0	0.159776	0	1	13	2	0.649415	0	0	0	0	1	0
K00074	paaH, hbd, fadB, mmgB; 3-hydroxybutyryl-CoA dehydrogenase [EC:1.1.1.157]	3.648	0.797	0.000330509	3.33048	2.751e-05	2.4319e-07	0.300257	0.75	25	10	71.52	0.844635	1556	0.331111	0.0283265	0.000250408	10	0
K00075	murB; UDP-N-acetylmuramate dehydrogenase [EC:1.3.1.98]	1.085	0.333	0	3.92673	1.935e-05	0.0041487	0.254665	0	2	10	13	0.804884	192	0.5	0.249054	53.3979	1	0
K00077	panE, apbA; 2-dehydropantoate 2-reductase [EC:1.1.1.169]	0.65	0.204	0	3.27046	2.74e-05	0.00177812	0.305767	0.5	4	9	74.25	0.848636	1990	0.425287	0.176333	11.4431	1	0
K00082	ribD2; 5-amino-6-(5-phosphoribosylamino)uracil reductase [EC:1.1.1.193]	0.054	0.003	0	4.67576	0	0	0.213869	1	2	11	4	0.754949	0	1	0	0	1	0
K00083	E1.1.1.195; cinnamyl-alcohol dehydrogenase [EC:1.1.1.195]	0.364	0.091	0	4.49727	0	0	0.222357	0	1	10	2	0.766849	0	0	0	0	1	0
K00086	dhaT; 1,3-propanediol dehydrogenase [EC:1.1.1.202]	0.006	0.011	0	3.29774	4.742e-05	0.000421549	0.303238	0.5	4	10	50.75	0.846817	1636	0.271505	0.305171	2.71288	1	0
K00087-K11177-K11178-K13480-K13481-K13482-K13483	ygeS, xdhA; xanthine dehydrogenase molybdenum-binding subunit [EC:1.17.1.4];yagR; xanthine dehydrogenase YagR molybdenum-binding subunit [EC:1.17.1.4];yagS; xanthine dehydrogenase YagS FAD-binding subunit [EC:1.17.1.4];ygeU, xdhC; xanthine dehydrogenase iron-sulfur-binding subunit;xdhA; xanthine dehydrogenase small subunit [EC:1.17.1.4];xdhB; xanthine dehydrogenase large subunit [EC:1.17.1.4];yag…	2.711	0.382	0	3.50039	5.84e-06	0	0.285682	0.911111	10	9	23.3	0.833307	268	0.264773	0.0150333	0	1	0
K00088	guaB; IMP dehydrogenase [EC:1.1.1.205]	4.901	1.532	7.07228e-05	3.03352	0.00011505	1.99416e-05	0.329651	0.772727	12	8	55	0.864432	5460	0.165663	0.246801	0.042778	1	0
K00090	E1.1.1.215; gluconate 2-dehydrogenase [EC:1.1.1.215]	0.217	0.026	0	3.4848	0	0	0.28696	1	2	10	58.5	0.834347	0	0.508696	0	0	3	0
K00097	pdxA; 4-hydroxythreonine-4-phosphate dehydrogenase [EC:1.1.1.262]	1.376	0.413	0	3.52299	5.169e-05	0.0196105	0.28385	0.333333	3	10	37.6667	0.8318	1682	0.342508	0.443535	168.271	1	0
K00099	dxr; 1-deoxy-D-xylulose-5-phosphate reductoisomerase [EC:1.1.1.267]	1.674	0.362	0	3.80047	1.85e-05	0.00155885	0.263126	0.333333	3	10	11.3333	0.813302	432	0.366667	0.158742	13.3759	1	0
K00100	E1.1.1.-	10.46	2.345	0.000592791	2.51676	0.00989889	0.0923478	0.397337	0.852673	118	9	119.229	0.898883	273310	0.17716	2.15947	20.1459	1	0
K00101	E1.1.2.3, lldD; L-lactate dehydrogenase (cytochrome) [EC:1.1.2.3]	0.822	0.081	0	2.6173	5.173e-05	1.62127e-06	0.382073	0.939504	58	9	95.6897	0.89218	2746	0.152615	0.0229592	0.000719562	10	0
K00102-K03777-K03778	E1.1.2.4, dld; D-lactate dehydrogenase (cytochrome) [EC:1.1.2.4];dld; D-lactate dehydrogenase [EC:1.1.1.28];ldhA; D-lactate dehydrogenase [EC:1.1.1.28]	3.276	0.385	8.42272e-06	2.60327	0.00132296	8.34952e-05	0.384132	0.902396	59	9	92.339	0.893115	37664	0.145645	0.577214	0.0364294	6	0
K00103	E1.1.3.8; L-gulonolactone oxidase [EC:1.1.3.8]	0.293	0.041	0	4.26422	0.00012592	0.00476432	0.234509	0.333333	3	11	9	0.782385	5382	0.361111	1.08048	40.881	1	0
K00104-K11472-K11473-K11517	glcD; glycolate oxidase [EC:1.1.3.15];glcE; glycolate oxidase FAD binding subunit;glcF; glycolate oxidase iron-sulfur subunit;HAO; (S)-2-hydroxy-acid oxidase [EC:1.1.3.15]	4.242	0.583	8.42272e-06	3.05066	0.00013935	7.70101e-06	0.327798	0.761905	15	10	68.6667	0.863289	7072	0.191272	0.239143	0.013216	15	0
K00106	XDH; xanthine dehydrogenase/oxidase [EC:1.17.1.4 1.17.3.2]	0.433	0.061	0	3.44037	7.059e-05	0.0160115	0.290666	0.763636	11	8	23.8182	0.837308	1922	0.212662	0.165193	37.4698	1	0
K00108-K00499	E1.1.99.1, betA, CHDH; choline dehydrogenase [EC:1.1.99.1];E1.14.15.7; choline monooxygenase [EC:1.14.15.7]	3.423	0.642	0	3.34528	8.21e-06	0.0343713	0.298928	0.5	4	10	43.5	0.843648	178	0.317518	0.0528355	221.197	3	0
K00109	E1.1.99.2; 2-hydroxyglutarate dehydrogenase [EC:1.1.99.2]	0.628	0.038	0	2.84334	2.194e-05	0.00122564	0.3517	0.960993	48	9	116.688	0.877111	2856	0.231523	0.0117662	0.657298	1	0
K00114	exaA; alcohol dehydrogenase (cytochrome c) [EC:1.1.2.8]	0.588	0.854	0.00456666	2.93765	6.894e-05	0.000796711	0.340409	0.936759	23	10	61.5652	0.870824	4928	0.156655	0.0771588	0.891693	3	0
K00115-K00117	E1.1.5.9; glucose dehydrogenase (acceptor) [EC:1.1.5.9];gcd; quinoprotein glucose dehydrogenase [EC:1.1.5.2]	0.241	0.081	0	3.36321	0.00013296	0.000796562	0.297335	0.783333	16	10	36.5625	0.842453	1226	0.198709	0.213916	1.28157	3	0
K00119	E1.1.99.-	1.647	0.242	0	3.5721	0	0	0.279948	1	2	10	34.5	0.828527	0	0.514925	0	0	3	0
K00121	frmA, ADH5, adhC; S-(hydroxymethyl)glutathione dehydrogenase / alcohol dehydrogenase [EC:1.1.1.284 1.1.1.1]	2.654	0.612	0.000282636	2.84879	0.00163962	0.00166638	0.351026	0.5625	32	9	48.2812	0.876747	102982	0.111247	1.31897	1.3405	1	0
K00122-K00123-K00124-K00127-K05299-K08348-K15022	FDH; formate dehydrogenase [EC:1.2.1.2];E1.2.1.2A; formate dehydrogenase, alpha subunit [EC:1.2.1.2];E1.2.1.2B1; formate dehydrogenase, beta subunit;E1.2.1.2G; formate dehydrogenase, gamma subunit;E1.2.1.43A, fdhA; formate dehydrogenase alpha subunit [EC:1.2.1.43];fdnG; formate dehydrogenase-N, alpha subunit [EC:1.2.1.2];fdhB; formate dehydrogenase beta subunit [EC:1.2.1.43]	10.48	2.36	0.000624534	2.81294	0.00098255	1.09435e-05	0.3555	0.518116	24	9	39.75	0.879137	25982	0.0867904	1.05387	0.0117379	45	0
K00128	E1.2.1.3; aldehyde dehydrogenase (NAD+) [EC:1.2.1.3]	13.804	3.089	0.00330243	2.38426	0.0212507	0.143175	0.419418	0.233344	139	9	74.3022	0.907716	1209232	0.0929849	3.93552	26.5151	1	0
K00129	E1.2.1.5; aldehyde dehydrogenase (NAD(P)+) [EC:1.2.1.5]	3.855	0.496	0.000625291	2.57132	0.00726538	0.0551917	0.388906	0.356643	66	9	61.8788	0.895246	240876	0.0947144	2.83372	21.5265	1	0
K00130	betB, gbsA; betaine-aldehyde dehydrogenase [EC:1.2.1.8]	8.731	0.986	0.000684864	3.35931	0	0	0.29768	1	2	10	66.5	0.842712	0	0.511538	0	0	1	0
K00131	E1.2.1.9, gapN; glyceraldehyde-3-phosphate dehydrogenase (NADP) [EC:1.2.1.9]	1.426	0.234	1.51115e-05	2.94622	0.00035505	0	0.339418	0.576087	24	10	41.875	0.870252	17090	0.105479	0.380821	0	45	0
K00132-K04073	E1.2.1.10; acetaldehyde dehydrogenase (acetylating) [EC:1.2.1.10];mhpF; acetaldehyde dehydrogenase [EC:1.2.1.10]	0.296	0.128	0	2.46454	0.00332342	0.000495894	0.405756	0.679303	136	9	111.279	0.902364	204494	0.156732	0.629055	0.0938626	3	0
K00133	asd; aspartate-semialdehyde dehydrogenase [EC:1.2.1.11]	2.701	1.051	4.62703e-06	3.12783	1.037e-05	0.000625241	0.319711	0.714286	8	10	77.625	0.858145	198	0.275266	0.0333681	2.01187	6	0
K00134-K00150-K05298-K10705	GAPDH, gapA; glyceraldehyde 3-phosphate dehydrogenase [EC:1.2.1.12];gap2; glyceraldehyde-3-phosphate dehydrogenase (NAD(P)) [EC:1.2.1.59];GAPA; glyceraldehyde-3-phosphate dehydrogenase (NADP+) (phosphorylating) [EC:1.2.1.13];GAPDHS; glyceraldehyde-3-phosphate dehydrogenase, spermatogenic [EC:1.2.1.12]	8.93	7.25	0.00577062	2.95947	0.00012084	0	0.337898	0.754386	19	10	43.7368	0.869369	6194	0.113015	0.163719	0	6	0
K00135-K00139	E1.2.1.16, gabD; succinate-semialdehyde dehydrogenase (NADP+) [EC:1.2.1.16];ALDH5A1; succinate-semialdehyde dehydrogenase [EC:1.2.1.24]	7.946	0.881	0.000762418	3.08106	8.161e-05	7.66048e-05	0.324564	0.558824	17	9	57.5294	0.861263	6518	0.176471	0.123577	0.115998	21	0
K00137	prr; aminobutyraldehyde dehydrogenase [EC:1.2.1.19]	2.893	0.322	0.000375655	3.06002	6.2e-07	0	0.326796	0.888889	10	10	95.1	0.862666	38	0.292615	0.001596	0	21	0
K00140	mmsA, iolA, ALDH6A1; malonate-semialdehyde dehydrogenase (acetylating) / methylmalonate-semialdehyde dehydrogenase [EC:1.2.1.18 1.2.1.27]	2.791	0.69	4.33718e-06	2.49415	0.00437653	0.000529748	0.400938	0.694759	134	9	113.478	0.90039	216232	0.164938	0.840751	0.101767	3	0
K00141	xylC; benzaldehyde dehydrogenase (NAD) [EC:1.2.1.28]	0.904	0.06	8.33359e-05	3.12627	0.00301011	0.0102386	0.31987	0.359477	18	10	36.1111	0.858249	107230	0.126263	4.30479	14.6424	1	0
K00145	argC; N-acetyl-gamma-glutamyl-phosphate reductase [EC:1.2.1.38]	1.668	0.421	1.25419e-06	3.25175	4.3e-07	6.21147e-05	0.307526	0.7	5	10	83	0.849883	26	0.408867	0.00221381	0.319791	3	0
K00146	feaB; phenylacetaldehyde dehydrogenase [EC:1.2.1.39]	5.77	0.584	0.000675595	3.212	5.098e-05	0	0.311332	0.6	6	9	46	0.852533	2090	0.211982	0.218721	0	6	0
K00147	proA; glutamate-5-semialdehyde dehydrogenase [EC:1.2.1.41]	1.898	0.534	0	3.24396	0	0.000775775	0.308265	1	5	10	130.2	0.850403	0	0.622967	0	3.994	3	0
K00149	ALDH9A1; aldehyde dehydrogenase family 9 member A1 [EC:1.2.1.47 1.2.1.3]	2.004	0.131	0.000136458	2.48948	0.00756071	0.000556572	0.401691	0.241026	91	9	58.1319	0.900701	488552	0.0802926	2.13877	0.157442	3	0
K00151	hpaE, hpcC; 5-carboxymethyl-2-hydroxymuconic-semialdehyde dehydrogenase [EC:1.2.1.60]	4.135	0.557	0.000416808	4.5074	0	0	0.221857	1	2	11	6.5	0.766173	0	0.722222	0	0	1	0
K00155	E1.2.1.-	8.658	1.582	0.00219559	3.27592	0.00028497	0.028615	0.305258	0.327273	11	10	60.7273	0.848272	8514	0.274373	0.666882	66.9642	1	0
K00156	poxB; pyruvate dehydrogenase (quinone) [EC:1.2.5.1]	0.465	0.031	0	2.53079	0.00169417	3.64785e-06	0.395134	0.572829	85	9	87.7529	0.897948	66558	0.127363	0.513074	0.00110474	435	0
K00157	AOX; aldehyde oxidase [EC:1.2.3.1]	0.258	0.038	0	2.76695	0.00379634	0.0728721	0.361408	0.344203	24	9	50.7917	0.882203	87270	0.0990397	4.07189	78.1613	1	0
K00158	E1.2.3.3, poxL; pyruvate oxidase [EC:1.2.3.3]	0.245	0.02	0	2.60249	0.0002573	2.91828e-05	0.384247	0.856284	61	9	96.082	0.893167	10048	0.150599	0.108581	0.0123151	15	0
K00161-K00162-K00163	PDHA, pdhA; pyruvate dehydrogenase E1 component subunit alpha [EC:1.2.4.1];PDHB, pdhB; pyruvate dehydrogenase E1 component subunit beta [EC:1.2.4.1];aceE; pyruvate dehydrogenase E1 component [EC:1.2.4.1]	8.781	2.903	0.00142804	2.60795	0.00016491	0.00623533	0.383443	0.839238	62	9	98.4516	0.892803	9234	0.155532	0.0684696	2.58887	1	0
K00164	OGDH, sucA; 2-oxoglutarate dehydrogenase E1 component [EC:1.2.4.2]	7.438	3.417	0.00130129	2.40608	0.00910224	0.027168	0.415614	0.523059	161	9	114.161	0.906261	694358	0.149426	1.45534	4.34385	1	0
K00166-K00167-K11381	E1.2.4.4A, bkdA1; 2-oxoisovalerate dehydrogenase E1 component, alpha subunit [EC:1.2.4.4];E1.2.4.4B, bkdA2; 2-oxoisovalerate dehydrogenase E1 component, beta subunit [EC:1.2.4.4];E1.2.4.4C, bkdA; 2-oxoisovalerate dehydrogenase E1 component [EC:1.2.4.4]	4.376	1.127	0	2.86282	0.00021311	0.00675844	0.349306	0.470588	17	9	85.7059	0.875812	12810	0.199781	0.322699	10.2339	1	0
K00169-K00170-K00171-K00172	porA; pyruvate ferredoxin oxidoreductase, alpha subunit [EC:1.2.7.1];porB; pyruvate ferredoxin oxidoreductase, beta subunit [EC:1.2.7.1];porD; pyruvate ferredoxin oxidoreductase, delta subunit [EC:1.2.7.1];porG; pyruvate ferredoxin oxidoreductase, gamma subunit [EC:1.2.7.1]	0.936	1.872	0.000478619	2.3788	0.00745139	0.000514002	0.42038	0.513846	173	9	108.214	0.90808	380020	0.139271	1.10875	0.0764823	3	0
K00174-K00175-K00176-K00177	korA; 2-oxoglutarate ferredoxin oxidoreductase subunit alpha [EC:1.2.7.3];korB; 2-oxoglutarate ferredoxin oxidoreductase subunit beta [EC:1.2.7.3];korD; 2-oxoglutarate ferredoxin oxidoreductase subunit delta [EC:1.2.7.3];korG; 2-oxoglutarate ferredoxin oxidoreductase subunit gamma [EC:1.2.7.3]	5.774	2.086	7.80557e-05	2.42245	0.00323978	8.10633e-07	0.412806	0.596689	150	9	119.233	0.90517	375764	0.157716	0.555989	0.000139115	171	0
K00186-K00187	vorA; 2-oxoisovalerate ferredoxin oxidoreductase, alpha subunit [EC:1.2.7.7];vorB; 2-oxoisovalerate ferredoxin oxidoreductase, beta subunit [EC:1.2.7.7]	0.257	0.127	0	2.5417	0.00253076	0.000971138	0.393438	0.805924	117	9	116.709	0.89722	148580	0.177911	0.55681	0.213667	6	0
K00192	cdhA; acetyl-CoA decarbonylase/synthase complex subunit alpha [EC:1.2.7.4]	0.006	0.018	2.34921e-05	2.97116	8.967e-05	0.00566611	0.336569	0.822222	10	9	44.6	0.868589	5222	0.135152	0.230829	14.5857	3	0
K00193	cdhC; acetyl-CoA decarbonylase/synthase complex subunit beta [EC:2.3.1.-]	0	0.006	3.99041e-05	2.53157	0.00190997	1.45914e-05	0.395012	0.85528	118	9	119.72	0.897896	83632	0.180574	0.416665	0.00318315	1	0
K00194-K00197	cdhD, acsD; acetyl-CoA decarbonylase/synthase complex subunit delta [EC:2.1.1.245];cdhE, acsC; acetyl-CoA decarbonylase/synthase complex subunit gamma [EC:2.1.1.245]	0.01	0.037	0	2.45207	0.00700382	0.0060459	0.407819	0.650481	138	8	109.449	0.903196	366096	0.152649	1.30647	1.12778	1	0
K00198-K03518-K03519-K03520	cooS, acsA; carbon-monoxide dehydrogenase catalytic subunit [EC:1.2.99.2 1.2.7.4];E1.2.99.2S, coxS; carbon-monoxide dehydrogenase small subunit [EC:1.2.99.2];E1.2.99.2M, cutM, coxM; carbon-monoxide dehydrogenase medium subunit [EC:1.2.99.2];E1.2.99.2L, cutL, coxL; carbon-monoxide dehydrogenase large subunit [EC:1.2.99.2]	1.805	0.275	0	2.90413	0.00045121	0.0260432	0.344337	0.525641	13	9	48.5385	0.873058	14710	0.125422	0.893465	51.5695	3	0
K00200-K00205	fwdA, fmdA; formylmethanofuran dehydrogenase subunit A [EC:1.2.99.5];fwdF, fmdF; 4Fe-4S ferredoxin	0.006	0.03	0	3.01013	0	0	0.332211	1	15	9	44.6	0.865991	0	0.126346	0	0	120	0
K00207	E1.3.1.2, DPYD; dihydropyrimidine dehydrogenase (NADP+) [EC:1.3.1.2]	0.417	0.261	0	3.38581	0.00032185	0.00320848	0.29535	0.688889	10	9	26.5	0.840946	5092	0.168153	0.828506	8.25928	1	0
K00208	fabI; enoyl-[acyl-carrier protein] reductase I [EC:1.3.1.9 1.3.1.10]	1.954	0.919	8.71082e-05	3.42011	0.00154446	0.0619219	0.292388	0.512821	13	9	20.8462	0.838659	90822	0.142255	3.05827	122.615	1	0
K00209	fabV; enoyl-[acyl-carrier protein] reductase [EC:1.3.1.-]	0.098	0.04	0	3.47701	3e-07	0	0.287604	0.904762	7	9	29.7143	0.834866	4	0.225108	0.00110323	0	15	0
K00210-K04517	E1.3.1.12; prephenate dehydrogenase [EC:1.3.1.12];tyrA2; prephenate dehydrogenase [EC:1.3.1.12]	1.031	0.512	0	3.28995	1.707e-05	5.21121e-07	0.303956	0.846154	14	9	65.4286	0.847337	892	0.325515	0.0313869	0.000958193	36	0
K00213	DHCR7; 7-dehydrocholesterol reductase [EC:1.3.1.21]	0.025	0.013	0	3.45284	0	0	0.289616	1	4	9	39.75	0.836477	0	0.294444	0	0	10	0
K00215	dapB; 4-hydroxy-tetrahydrodipicolinate reductase [EC:1.17.1.8]	1.782	0.353	1.19113e-05	3.22759	7.1e-07	0.00270359	0.309829	0.5	4	10	98	0.851494	18	0.386364	0.0045692	17.399	1	0
K00217	E1.3.1.32; maleylacetate reductase [EC:1.3.1.32]	0.118	0.057	0	3.82307	0.00038589	0.00819053	0.26157	0.4	5	10	13.4	0.811795	5772	0.231034	1.98672	42.1681	1	0
K00220	tyrC; cyclohexadieny/prephenate dehydrogenase [EC:1.3.1.43 1.3.1.12]	0.462	0.3	0	3.18628	9.208e-05	2.95302e-06	0.313845	0.679654	22	9	50.6364	0.854248	3626	0.194755	0.107742	0.0034553	10	0
K00224	E1.3.1.-	0.092	0.029	0	4.70928	0	0	0.212347	0	1	11	8	0.752715	0	0	0	0	1	0
K00226-K00254	pyrD; dihydroorotate dehydrogenase (fumarate) [EC:1.3.98.1];DHODH; dihydroorotate dehydrogenase [EC:1.3.5.2]	3.086	0.96	0	3.26812	0.00042606	0.0136308	0.305986	0.333333	4	10	56.75	0.848792	20656	0.263953	2.74191	87.7211	3	0
K00228-K02495	hemF, CPOX; coproporphyrinogen III oxidase [EC:1.3.3.3];hemN, hemZ; oxygen-independent coproporphyrinogen III oxidase [EC:1.3.99.22]	3.774	1.488	1.07512e-06	5.34762	0.00776991	0.00776991	0.186999	0	2	11	4	0.710158	756780	0.5	100.007	100.007	1	0
K00231	PPOX, hemY; oxygen-dependent protoporphyrinogen oxidase [EC:1.3.3.4]	0.432	0.014	0	6.34061	0.00622079	0.00622079	0.157714	0.333333	3	12	2.33333	0.643959	605432	0.5	53.3785	53.3786	1	0
K00234-K00235-K00239-K00240-K00241-K00242-K00244-K00245-K00246-K00247	SDHA, SDH1; succinate dehydrogenase (ubiquinone) flavoprotein subunit [EC:1.3.5.1];SDHB, SDH2; succinate dehydrogenase (ubiquinone) iron-sulfur subunit [EC:1.3.5.1];sdhA; succinate dehydrogenase flavoprotein subunit [EC:1.3.99.1];sdhB; succinate dehydrogenase iron-sulfur subunit [EC:1.3.99.1];sdhC; succinate dehydrogenase cytochrome b556 subunit;sdhD; succinate dehydrogenase membrane anchor subun…	17.911	8.742	0.00220021	2.96337	0.00023049	3.202e-05	0.337454	0.51462	19	9	56.7368	0.869109	15284	0.147752	0.312278	0.043382	36	0
K00248-K09478	ACADS, bcd; butyryl-CoA dehydrogenase [EC:1.3.8.1];ACADSB; short/branched chain acyl-CoA dehydrogenase [EC:1.3.99.12]	11.487	3.786	0.00148215	3.31255	0.00017358	2.4319e-06	0.301882	0.564516	32	10	70.3125	0.84583	47758	0.325521	0.139634	0.00195631	10	0
K00249	ACADM, acd; acyl-CoA dehydrogenase [EC:1.3.8.7]	23.475	7.059	0.00180161	2.99454	0.00138643	0.00589905	0.333941	0.5	57	10	84.807	0.86703	209742	0.232348	0.626131	2.6641	6	0
K00251	AKR1D1; 3-oxo-5-beta-steroid 4-dehydrogenase [EC:1.3.1.3]	0.017	0.011	0	5.31333	0	0	0.188206	1	4	11	4.75	0.712445	0	0.678571	0	0	1	0
K00252	GCDH, gcdH; glutaryl-CoA dehydrogenase [EC:1.3.8.6]	4.059	0.994	4.31534e-06	3.17537	0.00027417	2.35083e-05	0.314924	0.657895	20	10	53.45	0.854975	36652	0.187544	0.352884	0.0302576	6	0
K00253	IVD, ivd; isovaleryl-CoA dehydrogenase [EC:1.3.8.4]	7.379	1.255	0.000770293	3.4544	4.73e-06	0	0.289486	0.745455	11	10	64.3636	0.836373	266	0.38085	0.0110691	0	6	0
K00255-K07512	ACADL; long-chain-acyl-CoA dehydrogenase [EC:1.3.8.8];MECR, NRBF1; mitochondrial trans-2-enoyl-CoA reductase [EC:1.3.1.38]	1.894	1.05	4.95458e-06	3.42712	9.68e-06	4.24569e-05	0.29179	0.786765	17	10	63.7059	0.838192	714	0.376958	0.0146578	0.0642897	15	0
K00257	E1.3.99.-	25.604	8.769	0.00195536	3.47623	3.156e-05	0.00311121	0.287668	0.619048	7	10	78.5714	0.834918	744	0.499545	0.11606	11.4412	1	0
K00258	E1.3.-.-	1.217	0.385	0	3.28917	0.0008413	0.00208307	0.304028	0.266667	6	10	37	0.847389	32012	0.186027	3.60946	8.93708	1	0
K00259	ald; alanine dehydrogenase [EC:1.4.1.1]	2	0.48	1.15733e-06	2.5986	0.00029755	4.45848e-07	0.384823	0.854574	62	9	89.4839	0.893427	33486	0.140919	0.123541	0.000185113	120	0
K00260-K00261-K00262-K15371	gudB, rocG; glutamate dehydrogenase [EC:1.4.1.2];GLUD1_2, gdhA; glutamate dehydrogenase (NAD(P)+) [EC:1.4.1.3];E1.4.1.4, gdhA; glutamate dehydrogenase (NADP+) [EC:1.4.1.4];GDH2; glutamate dehydrogenase [EC:1.4.1.2]	9.014	4.023	0.000517831	2.50585	0.00176309	2.4319e-06	0.399067	0.692077	110	9	108.691	0.89961	153368	0.153302	0.412595	0.000569108	171	0
K00263	E1.4.1.9; leucine dehydrogenase [EC:1.4.1.9]	0.269	0.152	0	3.13796	0.00019166	0.00267692	0.318679	0.512821	13	9	47.8462	0.857469	8354	0.158431	0.379516	5.30071	3	0
K00264-K00265-K00266	GLT1; glutamate synthase (NADPH/NADH) [EC:1.4.1.13 1.4.1.14];gltB; glutamate synthase (NADPH/NADH) large chain [EC:1.4.1.13 1.4.1.14];gltD; glutamate synthase (NADPH/NADH) small chain [EC:1.4.1.13 1.4.1.14]	20.745	8.376	0.000967559	2.49883	0.00217217	1.64153e-05	0.400187	0.668616	113	9	106.584	0.900078	207702	0.149697	0.494832	0.00373949	171	0
K00270	pdh; phenylalanine dehydrogenase [EC:1.4.1.20]	0.14	0.038	0	3.17147	0.00013879	1.51994e-07	0.315311	0.627692	26	9	49.7308	0.855235	7320	0.180839	0.137413	0.000150485	55	0
K00271	vdh; valine dehydrogenase (NAD+) [EC:1.4.1.23]	0.197	0.044	0	3.14186	2.732e-05	3.03987e-07	0.318283	0.777778	10	9	60.6	0.85721	2134	0.202	0.0703271	0.000782524	15	0
K00273	E1.4.3.3, DAO; D-amino-acid oxidase [EC:1.4.3.3]	0.166	0.736	0	2.85035	0.00243187	0.0128087	0.350834	0.480672	35	9	59.2286	0.876643	99156	0.122567	1.78861	9.42061	1	0
K00274	MAO, aofH; monoamine oxidase [EC:1.4.3.4]	1.285	0.06	2.6268e-06	2.76539	0.00510017	0.135154	0.361612	0.232804	28	8	44.7143	0.882307	148294	0.0894286	4.68888	124.255	1	0
K00275	pdxH, PNPO; pyridoxamine 5'-phosphate oxidase [EC:1.4.3.5]	1.025	0.305	7.17649e-06	3.17381	0.000112	0.0132295	0.315079	0.5	5	10	50.6	0.855079	3738	0.215319	0.576621	68.111	1	0
K00278	nadB; L-aspartate oxidase [EC:1.4.3.16]	3.63	1.227	0	2.74981	0.00170755	4.8638e-06	0.363662	0.578078	37	9	79.7027	0.883346	68442	0.156534	1.18799	0.00338389	1	0
K00281-K00282-K00283	GLDC, gcvP; glycine dehydrogenase [EC:1.4.4.2];gcvPA; glycine dehydrogenase subunit 1 [EC:1.4.4.2];gcvPB; glycine dehydrogenase subunit 2 [EC:1.4.4.2]	8.01	1.843	0	2.96882	3.6e-06	5.35018e-05	0.336834	0.935065	22	9	69.7727	0.868745	106	0.168533	0.00421233	0.0626019	1	0
K00284	E1.4.7.1; glutamate synthase (ferredoxin) [EC:1.4.7.1]	9.365	4.087	0.000483387	2.54092	0.0004551	1.21595e-05	0.393558	0.831787	99	9	113.869	0.897272	89398	0.165748	0.118335	0.00316171	435	0
K00285	dadA; D-amino-acid dehydrogenase [EC:1.4.99.1]	1.13	0.179	0	3.26267	0	0	0.306498	1	10	9	93.6	0.849156	0	0.408734	0	0	1	0
K00286	E1.5.1.2, proC; pyrroline-5-carboxylate reductase [EC:1.5.1.2]	1.188	0.318	3.16419e-06	3.57366	0.0001445	0.00162471	0.279826	0.694444	9	10	35.4444	0.828423	16228	0.354444	0.413302	4.64703	3	0
K00287	folA; dihydrofolate reductase [EC:1.5.1.3]	0.931	0.179	0	3.02416	1.684e-05	0	0.33067	0.948052	22	9	59.7727	0.865056	1374	0.173758	0.0197043	0	1	0
K00288	MTHFD; methylenetetrahydrofolate dehydrogenase (NADP+) / methenyltetrahydrofolate cyclohydrolase / formyltetrahydrofolate synthetase [EC:1.5.1.5 3.5.4.9 6.3.4.3]	1.131	0.433	1.29937e-06	2.88153	0.00152217	4.24704e-05	0.347038	0.475641	40	9	48.8	0.874565	49602	0.110407	0.979593	0.0273318	28	0
K00289	E1.5.1.6, FTHFD; formyltetrahydrofolate dehydrogenase [EC:1.5.1.6]	1.422	0.113	0.00022217	3.02416	1.583e-05	0	0.33067	0.965368	22	9	59.7727	0.865056	1856	0.173758	0.0185225	0	28	0
K00290	LYS1; saccharopine dehydrogenase (NAD+, L-lysine forming) [EC:1.5.1.7]	1.224	0.335	1.97463e-06	2.6781	0.00173816	1.35781e-05	0.373399	0.735589	57	9	102.175	0.888127	121798	0.173768	0.784977	0.00613206	3	0
K00292-K00293	E1.5.1.9; saccharopine dehydrogenase (NAD+, L-glutamate forming) [EC:1.5.1.9];LYS9; saccharopine dehydrogenase (NADP+, L-glutamate forming) [EC:1.5.1.10]	0.477	0.149	0	2.5721	9.274e-05	0.000802094	0.388788	0.964986	85	9	116.753	0.895194	11676	0.173998	0.028086	0.242912	3	0
K00294	E1.2.1.88; 1-pyrroline-5-carboxylate dehydrogenase [EC:1.2.1.88]	2.512	0.722	4.81972e-05	2.60483	0.00088008	0.00295942	0.383902	0.924352	87	9	113.644	0.893011	78586	0.179249	0.260403	0.875647	3	0
K00297	metF, MTHFR; methylenetetrahydrofolate reductase (NADPH) [EC:1.5.1.20]	2.192	0.529	0	3.16056	3.074e-05	0.00112996	0.3164	0.897436	13	9	55.7692	0.855963	3166	0.21045	0.0608699	2.2375	10	0
K00299	ssuE; FMN reductase [EC:1.5.1.38]	0.085	0.006	0	3.48168	2.39e-05	0.0068813	0.287217	0.333333	3	10	40.6667	0.834554	1160	0.341808	0.205078	59.0461	1	0
K00300	E1.5.1.-	0.037	0.023	0	3.37412	0.00162494	0.00783051	0.296373	0.466667	6	10	56.5	0.841725	68798	0.317416	6.97153	33.5955	3	0
K00301-K00302-K00303-K00314	E1.5.3.1; sarcosine oxidase [EC:1.5.3.1];soxA; sarcosine oxidase, subunit alpha [EC:1.5.3.1];soxB; sarcosine oxidase, subunit beta [EC:1.5.3.1];SARDH; sarcosine dehydrogenase [EC:1.5.8.3]	0.569	0.067	0	2.8901	0.00248697	0.000160505	0.346009	0.522177	32	9	50.1562	0.873993	64036	0.109273	2.00061	0.129116	3	0
K00315	DMGDH; dimethylglycine dehydrogenase [EC:1.5.8.4]	0.346	0.014	0	3.37412	0.00019565	0	0.296373	0.836364	11	9	23.1818	0.841725	4766	0.198135	0.457857	0	3	0
K00318	E1.5.99.8; proline dehydrogenase [EC:1.5.99.8]	0.741	0.227	0	3.30943	9.566e-05	5.58034e-05	0.302167	0.666667	10	10	60.8	0.846038	6614	0.270222	0.246248	0.143649	3	0
K00319-K13942	mtd; methylenetetrahydromethanopterin dehydrogenase [EC:1.5.99.9];hmd; 5,10-methenyltetrahydromethanopterin hydrogenase [EC:1.12.98.2]	0.013	0.031	0	3.54326	0	0	0.282226	1	4	9	26.75	0.830449	0	0.351974	0	0	10	0
K00320	mer; coenzyme F420-dependent N5,N10-methenyltetrahydromethanopterin reductase [EC:1.5.99.11]	1.34	0.204	4.0211e-05	3.31333	4.247e-05	0.00153574	0.301811	0.857143	7	9	52.8571	0.845778	2212	0.284178	0.15618	5.64759	6	0
K00322-K00323-K00324-K00325	sthA, udhA; NAD(P) transhydrogenase [EC:1.6.1.1];NNT; NAD(P) transhydrogenase [EC:1.6.1.2];pntA; NAD(P) transhydrogenase subunit alpha [EC:1.6.1.2];pntB; NAD(P) transhydrogenase subunit beta [EC:1.6.1.2]	9.34	3.814	6.08803e-06	3.18083	6.165e-05	5.22858e-05	0.314384	0.666667	9	10	36	0.854612	3324	0.148148	0.176333	0.149549	6	0
K00329-K00330-K00331-K00332-K00333-K00334-K00335-K00336-K00337-K00338-K00339-K00340-K00341-K00342-K00343-K03878-K03879-K03880-K03881-K03882-K03883-K03884	E1.6.5.3; NADH dehydrogenase [EC:1.6.5.3];nuoA; NADH-quinone oxidoreductase subunit A [EC:1.6.5.3];nuoB; NADH-quinone oxidoreductase subunit B [EC:1.6.5.3];nuoC; NADH-quinone oxidoreductase subunit C [EC:1.6.5.3];nuoD; NADH-quinone oxidoreductase subunit D [EC:1.6.5.3];nuoE; NADH-quinone oxidoreductase subunit E [EC:1.6.5.3];nuoF; NADH-quinone oxidoreductase subunit F [EC:1.6.5.3];nuoG; NADH-quin…	63.247	38.576	0.00104023	4.37101	0	0	0.22878	0	1	10	32	0.775266	0	0	0	0	1	0
K00354	E1.6.99.1; NADPH2 dehydrogenase [EC:1.6.99.1]	0.269	0.142	0	3.42089	0	0	0.292322	1	5	10	35.6	0.838607	0	0.248951	0	0	6	0
K00355	NQO1; NAD(P)H dehydrogenase (quinone) [EC:1.6.5.2]	0.209	0.111	0	4.37178	0	0	0.22874	1	2	10	17.5	0.775214	0	0.530303	0	0	1	0
K00360-K00367-K00370-K00371-K00372-K00373-K00374-K02567-K02568	nasB; assimilatory nitrate reductase electron transfer subunit [EC:1.7.99.4];narB; ferredoxin-nitrate reductase [EC:1.7.7.2];narG; nitrate reductase alpha subunit [EC:1.7.99.4];narH; nitrate reductase beta subunit [EC:1.7.99.4];nasA; assimilatory nitrate reductase catalytic subunit [EC:1.7.99.4];narJ; nitrate reductase delta subunit;narI; nitrate reductase gamma subunit [EC:1.7.99.4];napA; peripl…	15.485	16.038	0.0159309	3.65238	0	0	0.273794	1	5	10	17.4	0.823175	0	0.378261	0	0	15	0
K00362-K00363-K00366-K03385-K04016-K15876	nirB; nitrite reductase (NAD(P)H) large subunit [EC:1.7.1.4];nirD; nitrite reductase (NAD(P)H) small subunit [EC:1.7.1.4];nirA; ferredoxin-nitrite reductase [EC:1.7.7.1];nrfA; cytochrome c-552 [EC:1.7.2.2];nrfE; cytochrome c-type biogenesis protein NrfE;nrfH; cytochrome c nitrite reductase small subunit	2.979	3.423	0	2.95947	0.00110916	3.64785e-06	0.337898	0.714286	22	9	61.7727	0.869369	47928	0.178534	1.29782	0.00426831	15	0
K00364	E1.7.1.7, guaC; GMP reductase [EC:1.7.1.7]	1.266	0.182	3.86147e-05	3.06547	1.428e-05	1.21595e-06	0.326214	0.801471	17	9	51.9412	0.862302	836	0.165946	0.0216233	0.00184123	45	0
K00368	nirK; nitrite reductase (NO-forming) [EC:1.7.2.1]	0.99	3.458	0.00152473	3.63991	4.569e-05	0.00014561	0.274732	0.619048	7	10	14.5714	0.824006	1176	0.255639	0.168022	0.53547	6	0
K00376	nosZ; nitrous-oxide reductase [EC:1.7.2.4]	3.672	11.97	0.00304177	3.41387	0.00012191	0.00162208	0.292922	0	2	10	63	0.839075	4636	0.504065	1.5691	20.8777	1	0
K00380-K00381-K00392	cysJ; sulfite reductase (NADPH) flavoprotein alpha-component [EC:1.8.1.2];cysI; sulfite reductase (NADPH) hemoprotein beta-component [EC:1.8.1.2];sir; sulfite reductase (ferredoxin) [EC:1.8.7.1]	3.771	1.082	0	3.48792	8.574e-05	0.000728505	0.286704	0.555556	9	10	24.7778	0.834139	3424	0.258102	0.245235	2.08369	15	0
K00382	DLD, lpd, pdhD; dihydrolipoamide dehydrogenase [EC:1.8.1.4]	8.374	2.919	0.000631874	2.41621	0.00366222	0.00345623	0.413871	0.568797	154	9	117.169	0.905586	395288	0.15417	0.612161	0.57773	1	0
K00383	E1.8.1.7, GSR, gor; glutathione reductase (NADPH) [EC:1.8.1.7]	1.414	0.243	6.80828e-05	3.39906	0	0	0.294199	1	9	10	25.5556	0.840062	0	0.17037	0	0	1	0
K00384	E1.8.1.9, trxB; thioredoxin reductase (NADPH) [EC:1.8.1.9]	4.423	1.59	5.62522e-06	3.17615	1.849e-05	0.00898373	0.314847	0.4	5	9	78.8	0.854923	1992	0.363134	0.0951939	46.2518	1	0
K00387-K05301-K07147	SUOX; sulfite oxidase [EC:1.8.3.1];E1.8.2.1; sulfite dehydrogenase [EC:1.8.2.1];yedY; sulfoxide reductase catalytic subunit YedY [EC:1.8.-.-]	2.064	0.483	0	3.39361	2.795e-05	0.00464492	0.294672	0.666667	7	10	28.8571	0.840426	1712	0.199015	0.102784	17.0814	3	0
K00390	cysH; phosphoadenosine phosphosulfate reductase [EC:1.8.4.8]	1.082	0.468	5.70654e-05	3.15511	0.00014121	0.00464006	0.316947	0.466667	10	10	42.2	0.856326	7290	0.173663	0.363503	11.9444	3	0
K00394-K00395	aprA; adenylylsulfate reductase, subunit A [EC:1.8.99.2];aprB; adenylylsulfate reductase, subunit B [EC:1.8.99.2]	0.433	0.204	0.000114629	2.77163	0.00198598	0.00156675	0.360799	0.666667	40	9	81.225	0.881891	70636	0.164423	1.27808	1.00828	6	0
K00399-K00401-K00402	mcrA; methyl-coenzyme M reductase alpha subunit [EC:2.8.4.1];mcrB; methyl-coenzyme M reductase beta subunit [EC:2.8.4.1];mcrG; methyl-coenzyme M reductase gamma subunit [EC:2.8.4.1]	0.012	0.21	0.00224118	3.74201	0.00014505	0.0201054	0.267236	0.533333	6	10	11.8333	0.817199	9222	0.262963	0.622313	86.259	1	0
K00423	E1.10.3.3; L-ascorbate oxidase [EC:1.10.3.3]	0.952	0.285	0	4.71863	0	0	0.211926	1	2	12	10.5	0.752091	0	0.552632	0	0	3	0
K00430-K11188	E1.11.1.7; peroxidase [EC:1.11.1.7];PRDX6; peroxiredoxin 6, 1-Cys peroxiredoxin [EC:1.11.1.7 1.11.1.15 3.1.1.-]	2.441	1.353	0.00192212	3.01169	0.00234752	4.90939e-05	0.332039	0.36129	31	9	40.5806	0.865887	107100	0.120417	1.94935	0.040767	6	0
K00432	E1.11.1.9; glutathione peroxidase [EC:1.11.1.9]	1.875	1.056	2.57462e-05	3.39906	0	0	0.294199	1	9	10	25.5556	0.840062	0	0.17037	0	0	1	0
K00441-K00443	frhB; coenzyme F420 hydrogenase beta subunit [EC:1.12.98.1];frhG; coenzyme F420 hydrogenase gamma subunit [EC:1.12.98.1]	0.006	0.018	0	3.60951	0	0	0.277046	0	1	10	85	0.826033	0	0	0	0	1	0
K00446	dmpB; catechol 2,3-dioxygenase [EC:1.13.11.2]	0.214	0.243	0.000309556	3.49649	0.00293179	0.017836	0.286001	0.290909	11	10	13.9091	0.833567	94860	0.142455	6.86092	41.7395	1	1
K00448-K00449	pcaG; protocatechuate 3,4-dioxygenase, alpha subunit [EC:1.13.11.3];pcaH; protocatechuate 3,4-dioxygenase, beta subunit [EC:1.13.11.3]	0.277	0.484	0.00054571	3.86984	8.975e-05	0	0.258409	0.6	6	10	10.5	0.808678	4686	0.35	0.385057	0	3	0
K00450	E1.13.11.4; gentisate 1,2-dioxygenase [EC:1.13.11.4]	0.203	0.022	0	3.75994	2.422e-05	0.0140262	0.265962	0	2	10	13	0.816004	366	0.5	0.311736	180.531	1	0
K00451	HGD, hmgA; homogentisate 1,2-dioxygenase [EC:1.13.11.5]	1.582	0.693	0	3.93063	0.00010468	0.00376814	0.254412	0.333333	3	10	13.3333	0.804625	3014	0.351351	0.898224	32.3332	1	0
K00452	HAAO; 3-hydroxyanthranilate 3,4-dioxygenase [EC:1.13.11.6]	0.477	0.189	0	3.5417	0.00120236	0.000351296	0.28235	0.6	5	9	29.8	0.830553	66824	0.250847	6.19023	1.80861	1	0
K00453	E1.13.11.11, TDO2; tryptophan 2,3-dioxygenase [EC:1.13.11.11]	1.429	0.494	0	3.38659	1.156e-05	0.0002567	0.295282	0.785714	8	9	28.5	0.840894	554	0.22093	0.0371972	0.825997	3	0
K00454	LOX2S; lipoxygenase [EC:1.13.11.12]	0.001	0.001	0	3.45051	0	0	0.289813	1	5	9	37.8	0.836633	0	0.28	0	0	6	0
K00457	HPD, hppD; 4-hydroxyphenylpyruvate dioxygenase [EC:1.13.11.27]	2.107	0.895	6.29713e-05	3.21356	0.00105074	0.000172675	0.311181	0.683333	16	9	64.3125	0.852429	68480	0.255208	1.69051	0.277812	3	0
K00459	E1.13.12.16; nitronate monooxygenase [EC:1.13.12.16]	1.962	0.439	3.29859e-06	2.91894	0.00207032	1.09435e-05	0.34259	0.68661	27	10	54.4444	0.872071	49800	0.1341	1.97386	0.0104337	15	0
K00463	INDO; indoleamine 2,3-dioxygenase [EC:1.13.11.52]	0.075	0.004	0	3.23772	0.00177974	0.00897587	0.308859	0.472727	11	9	28.6364	0.850818	48694	0.14564	4.16492	21.0052	1	0
K00467	E1.13.12.4; lactate 2-monooxygenase [EC:1.13.12.4]	0.092	0.027	0	2.77786	4.857e-05	1.09435e-05	0.359989	0.83871	32	9	72.1562	0.881476	1684	0.146958	0.0390715	0.00880339	10	0
K00468	E1.13.12.-	0.072	0.005	0	3.20031	0.00280171	0.0239542	0.31247	0.354978	22	9	22.1364	0.853313	79364	0.112137	3.27826	28.0286	1	0
K00469	MIOX; inositol oxygenase [EC:1.13.99.1]	0.073	0.056	0	4.03819	0.00099147	0.0368964	0.247636	0.4	5	10	11	0.797454	30648	0.234043	5.10448	189.957	3	0
K00472	E1.14.11.2; prolyl 4-hydroxylase [EC:1.14.11.2]	0.055	0.033	0	3.57443	9.726e-05	9.52493e-06	0.279765	0.785714	8	10	29.125	0.828371	10858	0.29125	0.312958	0.0306489	3	0
K00480	E1.14.13.1; salicylate hydroxylase [EC:1.14.13.1]	0.343	0.056	0	3.46843	0.00036166	0.0114157	0.288315	0.428571	8	10	19.75	0.835438	12882	0.171053	1.16373	36.7329	1	0
K00481	pobA; p-hydroxybenzoate 3-monooxygenase [EC:1.14.13.2]	0.098	0.102	0	3.25643	0.00086319	0.000389104	0.307085	0.555556	10	10	38.8	0.849571	24840	0.185646	2.22202	1.00163	6	0
K00483	hpaB; 4-hydroxyphenylacetate 3-monooxygenase [EC:1.14.14.9]	0.064	0.006	0	3.57054	0	0	0.28007	0	1	10	66	0.828631	0	0	0	0	1	0
K00485	E1.14.13.8; dimethylaniline monooxygenase (N-oxide forming) [EC:1.14.13.8]	0.08	0.003	0	4.27592	0	0	0.233868	0	1	10	8	0.781606	0	0	0	0	1	0
K00486	KMO; kynurenine 3-monooxygenase [EC:1.14.13.9]	0.59	0.161	0	3.42557	0	0	0.291923	1	4	9	61.5	0.838296	0	0.473077	0	0	6	0
K00491-K13242	nos; nitric-oxide synthase, bacterial [EC:1.14.13.39];NOS3; nitric-oxide synthase, endothelial [EC:1.14.13.39]	0.018	0.027	0	3.19018	0.00058925	0.00157931	0.313462	0.461538	13	10	33	0.853988	14166	0.113402	1.16681	3.12729	6	0
K00492	E1.14.13.-	3.147	0.618	3.29894e-05	3.0834	0.00379534	0.19128	0.324317	0.141667	16	8	33.8125	0.861107	118482	0.124308	6.10623	307.746	1	0
K00493-K14338	E1.14.14.1; unspecific monooxygenase [EC:1.14.14.1];cypD_E, CYP102A2_3; cytochrome P450 / NADPH-cytochrome P450 reductase [EC:1.14.14.1 1.6.2.4]	0.278	0.013	0	4.23694	0	0	0.236019	0	1	10	11	0.784204	0	0	0	0	1	0
K00500	phhA, PAH; phenylalanine-4-hydroxylase [EC:1.14.16.1]	0.418	0.086	0	3.18862	3.291e-05	1.51994e-07	0.313615	0.789474	20	9	54.7	0.854092	2116	0.207985	0.0423585	0.000195631	91	0
K00501	TH; tyrosine 3-monooxygenase [EC:1.14.16.2]	0	0.023	0	3.23539	0	0	0.309082	1	14	9	68.2143	0.850974	0	0.283047	0	0	6	0
K00502	TPH1_2; tryptophan 5-monooxygenase [EC:1.14.16.4]	0	0.023	0	3.4092	0	0	0.293324	1	7	9	28.1429	0.839387	0	0.244721	0	0	3	0
K00505	TYR; tyrosinase [EC:1.14.18.1]	0.292	0.032	1.59165e-06	3.03975	0.00155254	0.036622	0.328974	0.466667	21	8	51.8571	0.864017	55696	0.163073	1.90312	44.8916	1	0
K00507	SCD, desC; stearoyl-CoA desaturase (delta-9 desaturase) [EC:1.14.19.1]	1.877	0.896	0	5.38426	0	0	0.185727	1	2	11	4	0.707716	0	0.666667	0	0	3	0
K00508	E1.14.19.3; linoleoyl-CoA desaturase [EC:1.14.19.3]	2.678	1.369	0	3.45051	0	0	0.289813	1	5	9	37.8	0.836633	0	0.28	0	0	15	0
K00517	E1.14.-.-	6.819	1.448	0.000114498	3.31723	0.00062727	0.352032	0.301457	0.311111	10	9	27.6	0.845518	16196	0.17037	1.61472	906.2	1	0
K00523-K12452	ascD, ddhD, rfbI; CDP-4-dehydro-6-deoxyglucose reductase [EC:1.17.1.1];rfbH; CDP-6-deoxy-D-xylo-4-hexulose-3-dehydrase	1.162	0.101	0	5.30787	0.00155885	0.00155885	0.188399	0	2	12	1.5	0.712809	30470	0.5	20.064	20.0639	1	0
K00525-K00526	E1.17.4.1A, nrdA, nrdE; ribonucleoside-diphosphate reductase alpha chain [EC:1.17.4.1];E1.17.4.1B, nrdB, nrdF; ribonucleoside-diphosphate reductase beta chain [EC:1.17.4.1]	14.666	6.118	4.9648e-05	2.5113	0.00147555	6.3403e-06	0.3982	0.794436	104	9	110.317	0.899247	163912	0.160812	0.365227	0.00156935	6	0
K00527	nrdD; ribonucleoside-triphosphate reductase [EC:1.17.4.2]	0.441	0.376	0	2.4926	0.00171832	0.00675416	0.401188	0.797871	111	9	111.613	0.900494	110234	0.162228	0.398495	1.56636	1	0
K00529-K05710	hcaD; ferredoxin--NAD+ reductase [EC:1.18.1.3];hcaC, bphF; dioxygenase ferredoxin subunit	0.802	0.326	0	2.82151	0.0125156	0.112993	0.35442	0.233117	47	9	53.2553	0.878566	586218	0.111836	6.8548	61.8865	1	0
K00547	mmuM; homocysteine S-methyltransferase [EC:2.1.1.10]	0.31	0.018	0	2.97506	0.00685551	8.51164e-06	0.336128	0.502564	40	9	40.975	0.868329	414310	0.109559	4.41186	0.00547767	36	0
K00548	metH, MTR; 5-methyltetrahydrofolate--homocysteine methyltransferase [EC:2.1.1.13]	9.988	2.366	0.000258681	2.85737	0.00076668	0.00125729	0.349973	0.434548	39	9	58.3333	0.876176	41292	0.124644	0.506048	0.829877	1	0
K00549	metE; 5-methyltetrahydropteroyltriglutamate--homocysteine methyltransferase [EC:2.1.1.14]	1.045	0.277	0	3.10366	7.272e-05	4.8638e-06	0.3222	0.595588	17	9	59.0588	0.859756	5244	0.192374	0.110115	0.00736493	1	0
K00558	DNMT1, dcm; DNA (cytosine-5)-methyltransferase 1 [EC:2.1.1.37]	2.372	1.114	0	3.3788	4.72e-06	0	0.295963	0.978462	26	9	31.5	0.841413	440	0.223404	0.00467316	0	253	0
K00559	E2.1.1.41, SMT1, ERG6; sterol 24-C-methyltransferase [EC:2.1.1.41]	0	0.004	0	3.37724	0.0031212	0.00311648	0.2961	0.84127	28	9	29.25	0.841517	101498	0.209918	2.8695	2.86516	1	0
K00560	thyA, TYMS; thymidylate synthase [EC:2.1.1.45]	1.577	0.447	0	3	0.00029375	0.000218975	0.333333	0.562091	18	9	53.3333	0.866667	25678	0.160643	0.420095	0.313159	10	0
K00563-K06970-K08316-K12297	rlmA1; 23S rRNA (guanine745-N1)-methyltransferase [EC:2.1.1.187];rlmF; 23S rRNA (adenine1618-N6)-methyltransferase [EC:2.1.1.181];rsmD; 16S rRNA (guanine966-N2)-methyltransferase [EC:2.1.1.171];rlmL, rlmK; 23S rRNA (guanine2445-N2)-methyltransferase / 23S rRNA (guanine2069-N7)-methyltransferase [EC:2.1.1.173 2.1.1.264]	1.674	0.402	0	3.3788	4.72e-06	0	0.295963	0.978462	26	9	31.5	0.841413	440	0.223404	0.00467316	0	253	0
K00568	ubiG; 2-polyprenyl-6-hydroxyphenyl methylase / 3-demethylubiquinone-9 3-methyltransferase [EC:2.1.1.222 2.1.1.64]	1.045	0.234	1.97364e-05	3.37178	0.00518905	0.0155044	0.296579	0.66129	32	9	26	0.841881	301256	0.185268	4.17427	12.4723	1	0
K00569	E2.1.1.67, tpmT; thiopurine S-methyltransferase [EC:2.1.1.67]	0.176	0.019	0	3.12783	0.0018549	0.00360707	0.319711	0.742529	30	8	33.2	0.858145	84232	0.128185	1.59163	3.09511	1	0
K00570	pmtA; phosphatidylethanolamine/phosphatidyl-N-methylethanolamine N-methyltransferase [EC:2.1.1.17 2.1.1.71]	0.036	0.031	0	3.13484	0.00282047	0.000583047	0.318996	0.645833	33	9	32.0303	0.857677	166718	0.117758	2.20014	0.454812	10	0
K00577-K00583-K00584	mtrA2, mtrA; tetrahydromethanopterin S-methyltransferase subunit A [EC:2.1.1.86];mtrG; tetrahydromethanopterin S-methyltransferase subunit G [EC:2.1.1.86];mtrH; tetrahydromethanopterin S-methyltransferase subunit H [EC:2.1.1.86]	0.011	0.034	0	3.28839	0.00084317	0.00341216	0.3041	0.466667	10	9	39.6	0.847441	38638	0.202041	2.17049	8.78357	6	0
K00588	E2.1.1.104; caffeoyl-CoA O-methyltransferase [EC:2.1.1.104]	0.25	0.052	0	3.18316	0.00111873	0.000510982	0.314153	0.905983	27	9	34.3704	0.854456	92600	0.142462	1.06661	0.487174	1	0
K00589-K02303-K02496	MET1; uroporphyrin-III C-methyltransferase [EC:2.1.1.107];cobA; uroporphyrin-III C-methyltransferase [EC:2.1.1.107];hemX; uroporphyrin-III C-methyltransferase [EC:2.1.1.107]	1.663	0.417	0	3.37178	0.0046292	1.98605e-05	0.296579	0.800493	29	9	28.6207	0.841881	453850	0.201554	4.10913	0.0176293	6	0
K00599	E2.1.1.-	4.756	0.916	0.000240075	2.81372	0.021057	0.0833737	0.355402	0.309836	61	9	37.2951	0.879085	796442	0.079148	8.88606	35.1837	1	0
K00600	glyA, SHMT; glycine hydroxymethyltransferase [EC:2.1.2.1]	3.538	1.685	7.90893e-05	2.61496	0.00428439	0.000206711	0.382414	0.336061	59	8	56.4746	0.892336	176736	0.0915309	1.8693	0.0901892	10	0
K00601-K08289-K11175	E2.1.2.2; phosphoribosylglycinamide formyltransferase [EC:2.1.2.2];purT; phosphoribosylglycinamide formyltransferase 2 [EC:2.1.2.2];purN; phosphoribosylglycinamide formyltransferase 1 [EC:2.1.2.2]	2.322	0.539	0	3.01403	0.00016341	0.00021167	0.331782	0.7151	27	9	54.2963	0.865731	9862	0.156473	0.155796	0.201807	3	0
K00602-K01492	purH; phosphoribosylaminoimidazolecarboxamide formyltransferase / IMP cyclohydrolase [EC:2.1.2.3 3.5.4.10];E2.1.2.3; phosphoribosylaminoimidazolecarboxamide formyltransferase [EC:2.1.2.3]	4.123	0.864	2.58635e-05	2.72253	0.00195371	0.00035453	0.367306	0.502674	34	8	58.0588	0.885165	88752	0.110378	1.47919	0.268421	6	0
K00603	fctD; glutamate formiminotransferase [EC:2.1.2.5]	0.335	0.047	0	2.53079	0.00389764	0.00341183	0.395134	0.670879	105	8	101.381	0.897948	311190	0.149309	0.955553	0.836452	3	0
K00604	MTFMT, fmt; methionyl-tRNA formyltransferase [EC:2.1.2.9]	1.471	0.356	0	3.02338	5.967e-05	0.0032897	0.330755	0.885375	23	9	57.6522	0.865108	4528	0.167594	0.0667837	3.68188	1	0
K00605	gcvT, AMT; aminomethyltransferase [EC:2.1.2.10]	2.376	0.664	2.18759e-05	2.60249	0.00370416	0.00407144	0.384247	0.358012	62	8	62.3548	0.893167	222190	0.0997677	1.53794	1.69043	1	0
K00606	panB; 3-methyl-2-oxobutanoate hydroxymethyltransferase [EC:2.1.2.11]	1.736	0.334	0	2.92673	0.00113696	0.000321659	0.341678	0.539773	33	9	57.3636	0.871551	34934	0.139837	0.886898	0.250914	1	0
K00609-K00610	pyrB, PYR2; aspartate carbamoyltransferase catalytic subunit [EC:2.1.3.2];pyrI; aspartate carbamoyltransferase regulatory subunit	2.17	0.523	0	2.99922	7.603e-05	0	0.33342	0.814815	28	9	88.2857	0.866719	4318	0.252968	0.0698987	0	6	0
K00611	OTC, argF, argI; ornithine carbamoyltransferase [EC:2.1.3.3]	1.374	0.443	1.08767e-06	3.19641	1.346e-05	4.803e-05	0.312851	0.688889	10	10	49	0.853572	408	0.16955	0.0346487	0.123639	10	0
K00613	GATM; glycine amidinotransferase [EC:2.1.4.1]	0.141	0.041	0	2.78098	0.00198389	0.00799762	0.359585	0.363234	43	9	64.8605	0.881268	76728	0.12378	1.18766	4.78779	3	0
K00615	E2.2.1.1, tktA, tktB; transketolase [EC:2.2.1.1]	6.837	3.185	0.00177183	2.86282	0.00760146	0.0145885	0.349306	0.263673	50	9	39.04	0.875812	339802	0.0917647	3.91354	7.51076	1	0
K00616	E2.2.1.2, talA, talB; transaldolase [EC:2.2.1.2]	2.743	0.994	9.28674e-05	2.95947	0.00087996	5.92167e-05	0.337898	0.458065	31	10	35.9032	0.869369	62620	0.0922962	0.730707	0.0491728	10	0
K00619-K14682	argA; amino-acid N-acetyltransferase [EC:2.3.1.1];argAB; amino-acid N-acetyltransferase [EC:2.3.1.1]	1.092	0.422	0	2.34139	0.00809695	1.64153e-05	0.427097	0.50838	195	9	119.287	0.910574	636250	0.147087	1.06888	0.00216699	6	0
K00620	argJ; glutamate N-acetyltransferase / amino-acid N-acetyltransferase [EC:2.3.1.35 2.3.1.1]	1.969	0.413	2.60161e-05	2.33125	0.0110738	0.000978798	0.428954	0.480697	201	9	116.408	0.91125	762976	0.142832	1.41821	0.125354	6	0
K00625-K13788-K15024	E2.3.1.8, pta; phosphate acetyltransferase [EC:2.3.1.8];pta; phosphate acetyltransferase [EC:2.3.1.8];K15024; putative phosphotransacetylase [EC:2.3.1.8]	0.93	0.307	0	2.53001	0.00059895	0.000130978	0.395256	0.837535	120	9	120.583	0.897999	45794	0.182702	0.128485	0.028097	6	0
K00626	E2.3.1.9, atoB; acetyl-CoA C-acetyltransferase [EC:2.3.1.9]	17.243	6.89	0.0032563	2.53702	0.00132326	2.2799e-06	0.394163	0.766154	127	9	114.276	0.897532	198900	0.175809	0.268215	0.00046212	55	0
K00627	DLAT, aceF, pdhC; pyruvate dehydrogenase E2 component (dihydrolipoamide acetyltransferase) [EC:2.3.1.12]	3.734	1.155	0.000119313	2.54949	6.876e-05	0.000232246	0.392235	0.91461	114	9	123.474	0.8967	7542	0.19084	0.0155265	0.0524428	1	0
K00631-K03621-K08591	plsB; glycerol-3-phosphate O-acyltransferase [EC:2.3.1.15];plsX; glycerol-3-phosphate acyltransferase PlsX [EC:2.3.1.15];plsY; glycerol-3-phosphate acyltransferase PlsY [EC:2.3.1.15]	2.519	1.018	0	2.52377	0.00284607	0.000177366	0.396232	0.816492	116	9	116.353	0.898415	203360	0.174705	0.631582	0.0393601	3	0
K00632	E2.3.1.16, fadA; acetyl-CoA acyltransferase [EC:2.3.1.16]	8.404	3.315	0.00140947	2.52611	0.00381053	0.0397691	0.395865	0.672821	137	9	108.139	0.898259	395512	0.165603	0.71599	7.47253	1	0
K00634	ptb; phosphate butyryltransferase [EC:2.3.1.19]	0.207	0.008	0	2.55807	0.00018034	0	0.39092	0.946002	108	9	124.037	0.896129	44122	0.192604	0.0429844	0	91	0
K00635	E2.3.1.20; diacylglycerol O-acyltransferase [EC:2.3.1.20]	1.514	0.729	2.89381e-06	2.51442	0.00226447	1.25648e-05	0.397706	0.897748	110	8	121.727	0.899039	157118	0.181412	0.529927	0.00294039	6	0
K00639	kbl, GCAT; glycine C-acetyltransferase [EC:2.3.1.29]	2.314	0.72	0	2.49182	0.00289726	6.68772e-05	0.401314	0.700501	133	9	112.669	0.900546	118378	0.162114	0.560761	0.012944	1	0
K00640	cysE; serine O-acetyltransferase [EC:2.3.1.30]	1.074	0.37	0	2.49337	0.00228801	0.000217047	0.401063	0.741634	128	9	115.992	0.900442	103966	0.167377	0.46014	0.0436502	10	0
K00641	metX; homoserine O-acetyltransferase [EC:2.3.1.31]	1.894	0.41	0	2.52923	0.00065958	0.00420418	0.395377	0.843042	119	9	121.807	0.898051	39510	0.182619	0.14268	0.909446	3	0
K00643	E2.3.1.37, ALAS; 5-aminolevulinate synthase [EC:2.3.1.37]	0.071	0.038	0	2.49493	0.00633739	0.000163748	0.400812	0.68859	129	9	110.636	0.900338	224516	0.159188	1.26463	0.0326759	3	0
K00645	fabD; [acyl-carrier-protein] S-malonyltransferase [EC:2.3.1.39]	1.563	0.509	0	2.50818	0.00184793	1.73707e-07	0.398695	0.849625	116	8	118.198	0.899454	219362	0.176152	0.410081	3.8548e-05	15	0
K00647-K09458	fabB; 3-oxoacyl-[acyl-carrier-protein] synthase I [EC:2.3.1.41];fabF; 3-oxoacyl-[acyl-carrier-protein] synthase II [EC:2.3.1.179]	5.786	2.267	0	3.2689	0.00060836	0.0196088	0.305913	0.501976	23	9	56.5652	0.84874	17022	0.266817	0.680887	21.9465	1	0
K00648	fabH; 3-oxoacyl-[acyl-carrier-protein] synthase III [EC:2.3.1.180]	3.953	1.429	0	2.50273	0.0026619	4.25582e-06	0.399564	0.808292	122	8	116.451	0.899818	264412	0.17329	0.561661	0.000897978	6	0
K00651	metA; homoserine O-succinyltransferase [EC:2.3.1.46]	0.265	0.024	0	2.53546	0.00125879	0.00374439	0.394405	0.847073	114	9	120.649	0.897636	110214	0.181427	0.284244	0.84551	3	0
K00652	bioF; 8-amino-7-oxononanoate synthase [EC:2.3.1.47]	1.152	0.334	0	2.50507	0.00866695	0.091653	0.399191	0.841795	114	8	117.053	0.899662	333214	0.174159	1.95706	20.6959	1	0
K00654	E2.3.1.50; serine palmitoyltransferase [EC:2.3.1.50]	0.025	0.037	0	2.5074	0.00446221	0.0018843	0.398819	0.771148	120	9	116.233	0.899506	192332	0.169672	0.957218	0.404213	1	0
K00655	plsC; 1-acyl-sn-glycerol-3-phosphate acyltransferase [EC:2.3.1.51]	2.125	0.482	1.91523e-06	2.54949	0.00138263	0.000200348	0.392235	0.858091	113	9	118.858	0.8967	136906	0.183707	0.31497	0.0456403	3	0
K00656	E2.3.1.54, pflD; formate C-acetyltransferase [EC:2.3.1.54]	1.366	4.571	0.000832751	2.33983	0.0135949	1.22608e-05	0.427382	0.457051	185	9	103.676	0.910678	551440	0.12847	1.89167	0.00170604	45	0
K00657	E2.3.1.57, speG; diamine N-acetyltransferase [EC:2.3.1.57]	0.058	0.03	0	2.51286	0.00341457	0.0137449	0.397953	0.80355	122	9	117.852	0.899143	91894	0.173568	0.720474	2.90017	1	0
K00658	DLST, sucB; 2-oxoglutarate dehydrogenase E2 component (dihydrolipoamide succinyltransferase) [EC:2.3.1.61]	4.347	1.842	0.000418547	2.41933	0.00394185	0.0073207	0.413338	0.581474	152	9	117.822	0.905378	419928	0.155438	0.667573	1.2398	1	0
K00665	FASN; fatty acid synthase, animal type [EC:2.3.1.85]	0.096	0.003	0	2.49415	0.0168508	0.0134213	0.400938	0.716279	130	8	109.8	0.90039	782788	0.16315	3.33672	2.65763	1	0
K00674	dapD; 2,3,4,5-tetrahydropyridine-2-carboxylate N-succinyltransferase [EC:2.3.1.117]	2.596	0.824	7.3622e-05	2.55105	0.0007195	0.00609383	0.391995	0.877896	112	9	121.446	0.896597	61262	0.187417	0.165369	1.4006	3	0
K00677	lpxA; UDP-N-acetylglucosamine acyltransferase [EC:2.3.1.129]	0.954	0.499	0	3.22837	0.00095085	0.00753475	0.309754	0.430769	26	9	55.7308	0.851442	22422	0.259213	0.941415	7.45998	1	0
K00680	E2.3.1.-	6.409	1.93	0.000433968	2.44427	0.0117985	0.0887767	0.40912	0.532837	156	9	101.442	0.903715	676524	0.141088	1.9469	14.6493	1	0
K00681	ggt; gamma-glutamyltranspeptidase [EC:2.3.2.2]	1.596	0.212	0	2.57599	0.00701732	0.0881637	0.3882	0.693663	101	9	100.554	0.894934	252492	0.153753	1.78851	22.4704	1	0
K00690-K05341	E2.4.1.7; sucrose phosphorylase [EC:2.4.1.7];E2.4.1.4; amylosucrase [EC:2.4.1.4]	0.781	0.055	0	3.36633	4.405e-05	0	0.297059	0.818182	11	10	33.7273	0.842245	4702	0.178451	0.103085	0	15	0
K00691-K00705	E2.4.1.8, mapA; maltose phosphorylase [EC:2.4.1.8];malQ; 4-alpha-glucanotransferase [EC:2.4.1.25]	1.913	0.695	3.78451e-06	3.36789	2.058e-05	8.10633e-07	0.296922	0.772059	17	10	41.5882	0.842141	322	0.229769	0.031163	0.00122749	15	0
K00693-K00694-K16150-K16153	GYS; glycogen(starch) synthase [EC:2.4.1.11];bcsA; cellulose synthase (UDP-forming) [EC:2.4.1.12];K16150; glycogen(starch) synthase [EC:2.4.1.11];K16153; phosphorylase / glycogen(starch) synthase [EC:2.4.1.1 2.4.1.11]	0.533	0.198	0	3.16602	0.00023169	0	0.315854	0.655385	26	9	65.3846	0.855599	9456	0.24956	0.229391	0	78	0
K00697	otsA; trehalose 6-phosphate synthase [EC:2.4.1.15]	0.884	0.099	0	3.07716	0.00149916	0.00083252	0.324975	0.402439	41	9	54.6585	0.861522	79256	0.174628	0.941253	0.522701	15	0
K00702	E2.4.1.20; cellobiose phosphorylase [EC:2.4.1.20]	0.086	0.008	0	3.36945	0.00064056	0	0.296785	0.87619	15	10	38.1333	0.842037	35316	0.210681	1.09929	0	3	0
K00703-K16148	E2.4.1.21, glgA; starch synthase [EC:2.4.1.21];glgA; starch synthase [EC:2.4.1.21]	1.446	0.671	0	2.53546	0.00029778	2.4319e-06	0.394405	0.978739	92	9	121	0.897636	13508	0.180867	0.0833201	0.000680456	3	0
K00721	DPM1; dolichol-phosphate mannosyltransferase [EC:2.4.1.83]	2.525	0.69	0	3.106	0.001372	4.8638e-06	0.321957	0.625	16	9	66.1875	0.8596	164896	0.251663	2.20738	0.00782524	28	0
K00748	lpxB; lipid-A-disaccharide synthase [EC:2.4.1.182]	1.097	0.332	0	3.18083	0.00030487	0.00232307	0.314384	0.789474	20	9	76.75	0.854612	14716	0.305777	0.392398	2.99002	1	0
K00754	E2.4.1.-	2.72	0.664	3.45189e-05	2.98441	0.00449338	0.0143608	0.335074	0.408907	39	9	57.3333	0.867706	377038	0.167078	2.96586	9.47885	1	0
K00756	E2.4.2.2, pdp; pyrimidine-nucleoside phosphorylase [EC:2.4.2.2]	0.147	0.006	0	3.24318	8.273e-05	0.0139334	0.308339	0.712121	12	9	49.9167	0.850455	4292	0.232171	0.17747	29.8896	1	0
K00757	E2.4.2.3, udp; uridine phosphorylase [EC:2.4.2.3]	1.275	0.244	0	3.24162	8.622e-05	0.000771479	0.308488	0.69697	12	9	41.6667	0.850559	4254	0.192012	0.184956	1.65495	1	0
K00758	E2.4.2.4, deoA; thymidine phosphorylase [EC:2.4.2.4]	0.495	0.044	0	3.28917	5.566e-05	0.0320363	0.304028	0.681818	12	9	38.9167	0.847389	2506	0.202691	0.1194	68.7233	1	0
K00759	E2.4.2.7, apt; adenine phosphoribosyltransferase [EC:2.4.2.7]	0.354	0.104	0	2.62432	0.00336658	0.00332097	0.381051	0.511373	51	8	74.7647	0.891712	211732	0.125867	1.69926	1.67624	6	0
K00760	hprT, hpt, HPRT1; hypoxanthine phosphoribosyltransferase [EC:2.4.2.8]	1.134	0.144	0	2.60171	0.00674004	0.00694873	0.384362	0.438596	57	8	67.4386	0.893219	356774	0.109656	3.0439	3.13814	1	0
K00761-K02825	upp, UPRT; uracil phosphoribosyltransferase [EC:2.4.2.9];pyrR; pyrimidine operon attenuation protein / uracil phosphoribosyltransferase [EC:2.4.2.9]	2.012	0.517	0	3.1855	0.0003791	3.64785e-06	0.313922	0.568421	20	9	58.5	0.8543	14766	0.241736	0.48794	0.00469514	36	0
K00762	pyrE; orotate phosphoribosyltransferase [EC:2.4.2.10]	1.423	0.377	0.000150626	4.05612	7.1e-07	1.58073e-05	0.246541	0.666667	3	10	11.3333	0.796259	4	0.596491	0.00609227	0.135637	3	0
K00763	pncB, NAPRT1; nicotinate phosphoribosyltransferase [EC:6.3.4.21]	1.255	0.323	0	3.49883	7.806e-05	1.82392e-06	0.28581	0.666667	7	9	26.8571	0.833411	12118	0.263305	0.28706	0.00670735	6	0
K00764	purF, PPAT; amidophosphoribosyltransferase [EC:2.4.2.14]	4.182	1.377	0	2.58301	0.00072019	0.00780077	0.387145	0.857387	91	9	111.495	0.894466	74346	0.17153	0.203727	2.20667	3	0
K00765-K02502	hisG; ATP phosphoribosyltransferase [EC:2.4.2.17];hisZ; ATP phosphoribosyltransferase regulatory subunit	1.984	0.822	0	2.5074	0.00564728	0.0105053	0.398819	0.923762	101	9	119.05	0.899506	132132	0.173037	1.43933	2.67751	3	0
K00766	trpD; anthranilate phosphoribosyltransferase [EC:2.4.2.18]	1.539	0.488	4.68721e-06	3.13172	3.642e-05	0.000704034	0.319313	0.777778	9	9	88.1111	0.857885	2502	0.302787	0.104169	2.01369	10	0
K00767	nadC, QPRT; nicotinate-nucleotide pyrophosphorylase (carboxylating) [EC:2.4.2.19]	2.182	0.563	0	3.53001	0.00014584	0.00311526	0.283285	0.666667	6	9	24.8333	0.831333	2212	0.280303	0.625702	13.3655	1	0
K00768	E2.4.2.21, cobU, cobT; nicotinate-nucleotide--dimethylbenzimidazole phosphoribosyltransferase [EC:2.4.2.21]	0.46	0.027	0	3.45908	0.00024371	0.00741669	0.289094	0.5	8	9	24.625	0.836061	15926	0.222727	0.784198	23.8651	1	0
K00772	E2.4.2.28, mtaP; 5'-methylthioadenosine phosphorylase [EC:2.4.2.28]	0.35	0.13	0	3.20109	0.00068918	0.00309784	0.312393	0.505495	14	8	46.1429	0.853261	20686	0.214618	1.26721	5.69604	3	0
K00773	tgt, QTRT1; queuine tRNA-ribosyltransferase [EC:2.4.2.29]	2.499	0.76	0	3.56508	0.00183268	0.000302771	0.280498	0.75	8	9	28.875	0.828995	111902	0.373377	5.89711	0.974242	1	0
K00787-K00795	FDPS; farnesyl diphosphate synthase [EC:2.5.1.1 2.5.1.10];ispA; farnesyl diphosphate synthase [EC:2.5.1.1 2.5.1.10]	0.525	0.159	0	4.32112	0.00032814	4.55981e-06	0.231421	0.878788	12	11	11.5	0.778592	47650	0.605263	0.703915	0.00978155	1	0
K00788	thiE; thiamine-phosphate pyrophosphorylase [EC:2.5.1.3]	0.093	0.051	0	3.47155	0	0	0.288056	1	4	10	108	0.83523	0	0.964286	0	0	6	0
K00789	metK; S-adenosylmethionine synthetase [EC:2.5.1.6]	5.391	3.163	0.00239212	3.06235	0.00509179	0.00649121	0.326546	0.581105	34	9	41.5882	0.86251	294854	0.129156	3.85508	4.91461	1	1
K00790	murA; UDP-N-acetylglucosamine 1-carboxyvinyltransferase [EC:2.5.1.7]	3.838	1.161	2.48408e-05	3.37568	0.00048632	0.0026239	0.296236	0.777778	9	10	26.7778	0.841621	15248	0.168776	1.39098	7.50493	1	0
K00791	miaA, TRIT1; tRNA dimethylallyltransferase [EC:2.5.1.75]	1.582	0.389	0	3.41309	0	0	0.292989	1	3	10	50.6667	0.839127	0	0.372549	0	0	6	0
K00793	ribE, RIB5; riboflavin synthase [EC:2.5.1.9]	1.196	0.23	0	3.45362	0.00046342	0.0265279	0.289551	0.333333	4	10	32	0.836425	7004	0.260163	2.98234	170.721	1	0
K00794	ribH, RIB4; 6,7-dimethyl-8-ribityllumazine synthase [EC:2.5.1.78]	1.543	0.404	0.000135316	4.06235	0	0	0.246163	1	2	10	9	0.795843	0	0.5625	0	0	1	0
K00796	folP; dihydropteroate synthase [EC:2.5.1.15]	1.864	0.336	0	3.08963	3.022e-05	4.43821e-05	0.323663	0.5	8	9	97.125	0.860691	1926	0.355769	0.0972404	0.142811	6	0
K00797	speE, SRM; spermidine synthase [EC:2.5.1.16]	1.142	0.323	0	3.04365	0.00197507	0.00594753	0.328553	0.333333	16	9	37.1875	0.863757	55748	0.110163	3.17764	9.56883	1	0
K00798	E2.5.1.17, cobO, btuR; cob(I)alamin adenosyltransferase [EC:2.5.1.17]	0.908	0.096	0	3.60094	0	0	0.277706	1	2	10	45	0.826604	0	0.511364	0	0	1	0
K00799	GST, gst; glutathione S-transferase [EC:2.5.1.18]	1.518	0.524	0	3.23071	0.00201339	0.0857437	0.30953	0.4	16	10	28.6875	0.851286	69582	0.122854	3.23929	137.951	1	0
K00800	aroA; 3-phosphoshikimate 1-carboxyvinyltransferase [EC:2.5.1.19]	2.343	0.854	0	3.45362	1.08e-06	1.21595e-06	0.289551	0.666667	4	10	88	0.836425	12	0.692913	0.00695034	0.00782524	3	0
K00802	SMS; spermine synthase [EC:2.5.1.22]	0.006	0.003	0	3.60327	0.00019101	0.00167847	0.277525	0.52381	7	9	20.2857	0.826448	5662	0.307359	0.702426	6.17245	1	0
K00805	hepST; heptaprenyl diphosphate synthase [EC:2.5.1.30]	0.589	0.052	0	4.3219	0	0	0.23138	1	11	11	12.2727	0.77854	0	0.645933	0	0	66	0
K00806	uppS; undecaprenyl diphosphate synthase [EC:2.5.1.31]	1.822	0.55	2.06579e-05	4.265	0.00097739	0.0178408	0.234466	0.648352	14	11	10.4286	0.782333	75950	0.417143	1.79714	32.8042	3	0
K00812-K00813-K11358-K14454-K14455	aspB; aspartate aminotransferase [EC:2.6.1.1];aspC; aspartate aminotransferase [EC:2.6.1.1];yhdR; aspartate aminotransferase [EC:2.6.1.1];GOT1; aspartate aminotransferase, cytoplasmic [EC:2.6.1.1];GOT2; aspartate aminotransferase, mitochondrial [EC:2.6.1.1]	3.539	1.663	1.32945e-06	2.41465	0.0146304	0.0747944	0.414138	0.353414	166	9	84.7289	0.90569	1083130	0.112067	2.26876	11.5985	1	0
K00814	GPT, ALT; alanine transaminase [EC:2.6.1.2]	0	0.012	0	2.41777	0.00291948	6.87687e-06	0.413604	0.511972	149	9	102.114	0.905482	257014	0.133308	0.504384	0.00118808	120	0
K00815	TAT; tyrosine aminotransferase [EC:2.6.1.5]	0	0.006	0	2.44895	0.00727249	6.67657e-05	0.408339	0.53727	126	8	94.8016	0.903403	664908	0.12725	1.48578	0.0136403	15	0
K00816	CCBL; kynurenine---oxoglutarate transaminase / cysteine-S-conjugate beta-lyase / glutamine---phenylpyruvate transaminase [EC:2.6.1.7 4.4.1.13 2.6.1.64]	0.293	0.009	0	2.49026	0.00419344	0.0327631	0.401565	0.686884	109	8	106.367	0.90065	328400	0.14835	0.990344	7.73751	1	0
K00817	hisC; histidinol-phosphate aminotransferase [EC:2.6.1.9]	3.325	0.65	2.37055e-05	2.49571	0.00701231	0.000485761	0.400687	0.584314	120	9	97.0917	0.900286	521772	0.135225	1.50426	0.104204	3	0
K00818	E2.6.1.11, argD; acetylornithine aminotransferase [EC:2.6.1.11]	2.557	0.565	0	2.54638	0.00082774	1.44901e-05	0.392715	0.816945	99	9	113.475	0.896908	82080	0.165899	0.215229	0.00376771	10	0
K00819	E2.6.1.13, rocD; ornithine--oxo-acid transaminase [EC:2.6.1.13]	2.007	0.406	0	2.53858	0.00163057	0.000150271	0.393921	0.760327	103	9	109.961	0.897428	131152	0.16006	0.407516	0.0375561	10	0
K00820	E2.6.1.16, glmS; glucosamine--fructose-6-phosphate aminotransferase (isomerizing) [EC:2.6.1.16]	4.177	1.941	1.34899e-05	2.55417	0.0073076	0.00100427	0.391517	0.80119	94	9	106.223	0.896389	272424	0.157135	2.00119	0.275021	10	0
K00821	argD; acetylornithine/N-succinyldiaminopimelate aminotransferase [EC:2.6.1.11 2.6.1.17]	1.752	0.259	0	2.54404	0.00109711	0.01414	0.393076	0.787327	101	9	112.465	0.897064	99478	0.164183	0.279622	3.60389	3	0
K00822	E2.6.1.18; beta-alanine--pyruvate transaminase [EC:2.6.1.18]	1.949	0.17	5.00791e-06	2.50896	0.00396696	0.000106233	0.398571	0.514566	85	9	83.0471	0.899402	207186	0.11615	1.20138	0.0321725	1	0
K00823	puuE; 4-aminobutyrate aminotransferase [EC:2.6.1.19]	1.913	0.251	5.00791e-06	2.47779	0.00338605	4.20516e-05	0.403586	0.610522	117	9	104.376	0.901481	249336	0.142785	0.744989	0.00925206	21	0
K00824	dat; D-alanine transaminase [EC:2.6.1.21]	0.296	0.046	0	2.48636	0.00887766	0.0490723	0.402194	0.405574	127	9	89.622	0.900909	437666	0.125686	1.79944	9.9466	1	0
K00826	E2.6.1.42, ilvE; branched-chain amino acid aminotransferase [EC:2.6.1.42]	3.717	1.449	1.56993e-05	2.52923	0.00533674	0.00277176	0.395377	0.695569	108	9	106.87	0.898051	217592	0.153329	1.27202	0.660654	3	0
K00827-K14272	AGXT2; alanine-glyoxylate transaminase / (R)-3-amino-2-methylpropionate-pyruvate transaminase [EC:2.6.1.44 2.6.1.40];GGAT; glutamate--glyoxylate aminotransferase [EC:2.6.1.4 2.6.1.2 2.6.1.44 2.6.1.-]	0.073	0.016	0	2.35853	0.0088187	1.9847e-05	0.423992	0.392922	176	9	93.8295	0.909431	601462	0.116849	1.28984	0.00290285	78	0
K00830	AGXT; alanine-glyoxylate transaminase / serine-glyoxylate transaminase / serine-pyruvate transaminase [EC:2.6.1.44 2.6.1.45 2.6.1.51]	0.446	0.34	0	2.33827	0.0129198	0.000285126	0.427667	0.355529	187	9	91.1658	0.910782	754616	0.111997	1.77851	0.0392499	10	0
K00831	serC, PSAT1; phosphoserine aminotransferase [EC:2.6.1.52]	2.583	0.718	9.23257e-07	2.53313	0.00415665	0.00884503	0.394769	0.769365	102	9	111.147	0.897792	153298	0.161054	1.04902	2.23224	1	0
K00832	tyrB; aromatic-amino-acid transaminase [EC:2.6.1.57]	0.556	0.093	5.14462e-06	2.39595	0.0136796	0.00874164	0.417372	0.389413	156	8	87.1795	0.906937	1172976	0.11322	2.25732	1.44248	10	0
K00833	bioA; adenosylmethionine-8-amino-7-oxononanoate aminotransferase [EC:2.6.1.62]	2.569	0.398	0	3.21824	0.00234168	0.0274922	0.310729	0.849231	26	9	33.2692	0.852117	115302	0.14369	2.31844	27.2194	1	0
K00836-K15785	E2.6.1.76, ectB; diaminobutyrate-2-oxoglutarate transaminase [EC:2.6.1.76];doeD; L-2,4-diaminobutyrate transaminase [EC:2.6.1.-]	1.058	0.176	0	2.54014	0.00205223	0.000978086	0.393679	0.748693	104	9	111.096	0.897324	103842	0.161948	0.507966	0.242095	3	0
K00840	astC; succinylornithine aminotransferase [EC:2.6.1.81]	0.899	0.126	0	2.54716	0.00326533	0.00311648	0.392595	0.831685	98	9	114.133	0.896856	117316	0.16732	0.857716	0.818616	1	0
K00841	patA; aminotransferase [EC:2.6.1.-]	0.085	0.015	0	2.54793	0.00018209	6.07974e-06	0.392475	0.85116	97	9	116.495	0.896804	40168	0.170314	0.0483233	0.00161345	1	0
K00845	glk; glucokinase [EC:2.7.1.2]	0.987	0.111	0	2.44661	0.0262842	0.000487393	0.408729	0.555653	144	9	94.75	0.903559	993808	0.133263	4.69867	0.0871282	10	0
K00847	E2.7.1.4, scrK; fructokinase [EC:2.7.1.4]	0.719	0.102	5.79964e-06	2.47779	0.00929347	0.000104572	0.403586	0.718725	124	9	106.435	0.901481	419382	0.151834	1.92929	0.0217087	3	0
K00849	galK; galactokinase [EC:2.7.1.6]	0.679	0.155	0	2.49182	0.00482592	0.00880799	0.401314	0.867117	112	9	115.152	0.900546	193352	0.166164	1.10919	2.02442	1	0
K00850	pfkA, PFK; 6-phosphofructokinase 1 [EC:2.7.1.11]	2.295	2.343	0.00036347	2.47077	0.00660483	0.0148175	0.404732	0.651978	132	9	102.72	0.901949	418026	0.145909	1.28804	2.88963	3	0
K00851	E2.7.1.12, gntK, idnK; gluconokinase [EC:2.7.1.12]	0.199	0.04	0	2.50818	0.00559713	0.0108378	0.398695	0.896414	110	9	116.182	0.899454	118856	0.170856	1.30983	2.53624	3	0
K00852	rbsK, RBKS; ribokinase [EC:2.7.1.15]	0.461	0.142	0	2.47701	0.00200944	0.0167719	0.403713	0.807987	117	9	112.077	0.901533	134104	0.158301	0.442111	3.69011	1	0
K00853	araB; L-ribulokinase [EC:2.7.1.16]	0.137	0.037	0	2.47623	0.00504944	0.0095879	0.40384	0.813793	116	9	112.216	0.901585	151234	0.160067	1.12054	2.12769	1	0
K00854	xylB, XYLB; xylulokinase [EC:2.7.1.17]	0.639	0.097	0	2.50273	0.00296728	0.0178335	0.399564	0.881736	111	9	115.829	0.899818	92322	0.168847	0.688142	4.13578	3	0
K00855	PRK, prkB; phosphoribulokinase [EC:2.7.1.19]	0.384	0.062	1.59625e-05	2.47701	0.00212985	0.000370864	0.403713	0.842571	114	9	114.211	0.901533	96468	0.162462	0.480935	0.0837438	1	0
K00856	E2.7.1.20, ADK; adenosine kinase [EC:2.7.1.20]	1.322	0.333	5.79964e-06	2.40608	0.00358254	0	0.415614	0.737016	126	8	110.222	0.906261	271618	0.145029	0.731919	0	21	0
K00857	E2.7.1.21, tdk; thymidine kinase [EC:2.7.1.21]	0.831	0.181	0	2.4809	0.00266039	0.00559358	0.403079	0.817541	116	9	112.431	0.901273	147842	0.15993	0.590377	1.24129	1	0
K00858	ppnK, NADK; NAD+ kinase [EC:2.7.1.23]	1.593	0.38	0	2.50429	0.00351107	0	0.399315	0.840863	114	9	113.684	0.899714	86202	0.166692	0.792824	0	15	0
K00859	coaE; dephospho-CoA kinase [EC:2.7.1.24]	0.886	0.231	0	2.21902	0.0460884	3.76944e-05	0.45065	0.492777	210	9	122.5	0.918732	1353754	0.136414	5.64955	0.00462062	3	0
K00860	cysC; adenylylsulfate kinase [EC:2.7.1.25]	0.826	0.247	0	2.50818	0.00192573	1.74286e-05	0.398695	0.886486	111	9	115.739	0.899454	75190	0.170204	0.446596	0.00404187	1	0
K00863-K05878-K05879	E2.7.1.29, DAK1, DAK2; dihydroxyacetone kinase [EC:2.7.1.29];dhaK; dihydroxyacetone kinase, N-terminal domain [EC:2.7.1.-];dhaL; dihydroxyacetone kinase, C-terminal domain [EC:2.7.1.-]	0.147	0.515	0	2.50039	0.00257866	4.8638e-06	0.399938	0.840087	114	9	113.439	0.899974	61738	0.165122	0.58228	0.00109828	45	0
K00864	E2.7.1.30, glpK; glycerol kinase [EC:2.7.1.30]	3.977	2.038	0.00100968	2.43258	0.00660027	9.72759e-06	0.411086	0.798408	117	9	113.017	0.904495	282102	0.149296	1.45217	0.00214024	15	0
K00865-K15788	glxK; glycerate kinase [EC:2.7.1.31];GLYCTK; glycerate kinase [EC:2.7.1.31]	0.483	0.029	0	2.44349	0.00387707	1.09435e-05	0.40925	0.755372	121	9	110.901	0.903767	213820	0.151091	0.824823	0.00232817	45	0
K00867-K03525	coaA; type I pantothenate kinase [EC:2.7.1.33];coaX; type III pantothenate kinase [EC:2.7.1.33]	1.827	0.213	0	2.5074	0.00232952	0.00923047	0.398819	0.89658	110	9	116.4	0.899506	51682	0.170674	0.54515	2.1601	3	0
K00868	pdxK, pdxY; pyridoxine kinase [EC:2.7.1.35]	0.177	0.003	0	2.49415	0.00428514	0.0136616	0.400938	0.897081	110	9	117.209	0.90039	81216	0.168646	1.0028	3.19707	1	0
K00869	E2.7.1.36, MVK, mvaK1; mevalonate kinase [EC:2.7.1.36]	0.145	0.032	0	2.51286	0.00023165	0.000284532	0.397953	0.96442	106	9	121.283	0.899143	5234	0.17862	0.056256	0.0690983	1	0
K00872-K02204	thrB1; homoserine kinase [EC:2.7.1.39];thrB2; homoserine kinase type II [EC:2.7.1.39]	0.496	0.158	0	2.49883	0.00090957	0.000990782	0.400187	0.913694	109	9	119.239	0.900078	38418	0.172809	0.214809	0.233988	3	0
K00873-K12406	PK, pyk; pyruvate kinase [EC:2.7.1.40];PKLR; pyruvate kinase isozymes R/L [EC:2.7.1.40]	4.214	1.268	1.28746e-05	2.28215	0.0230746	0.000657692	0.438183	0.458847	177	9	102.712	0.914523	1014564	0.119294	3.35586	0.0956515	10	0
K00874	kdgK; 2-dehydro-3-deoxygluconokinase [EC:2.7.1.45]	0.141	0.048	0	2.49727	0.00982642	0.00418526	0.400437	0.896247	110	9	116.773	0.900182	201980	0.169975	2.29956	0.979428	3	0
K00876	E2.7.1.48, udk; uridine kinase [EC:2.7.1.48]	0.725	0.129	0	2.39283	0.0144144	0.0444879	0.417915	0.526029	149	8	92.349	0.907145	819822	0.123627	2.49031	7.68596	1	0
K00877-K00941	THI20; hydroxymethylpyrimidine/phosphomethylpyrimidine kinase [EC:2.7.1.49 2.7.4.7];thiD; hydroxymethylpyrimidine/phosphomethylpyrimidine kinase [EC:2.7.1.49 2.7.4.7]	0.495	0.116	0	2.51364	0.00025298	0	0.397829	0.96496	106	9	120.321	0.899091	19460	0.177464	0.061436	0	1	0
K00878	thiM; hydroxyethylthiazole kinase [EC:2.7.1.50]	0.041	0.024	0	2.51286	0.00060443	2.4319e-06	0.397953	0.947452	107	9	119.224	0.899143	44020	0.175847	0.145413	0.000585065	3	0
K00882	fruK; 1-phosphofructokinase [EC:2.7.1.56]	0.082	0.005	0	2.49415	0.00177904	9.813e-05	0.400938	0.882719	111	9	116.171	0.90039	101202	0.167153	0.412577	0.0227573	6	0
K00884	NAGK, nagK; N-acetylglucosamine kinase [EC:2.7.1.59]	0.068	0.018	0	2.49649	0.00461125	0.00310961	0.400562	0.880753	111	9	115.55	0.900234	129742	0.166979	1.06939	0.721149	6	0
K00885	nanK; N-acylmannosamine kinase [EC:2.7.1.60]	0.211	0.006	0	2.50273	0.00159748	2.91828e-05	0.399564	0.899083	110	9	117.064	0.899818	44816	0.170398	0.373839	0.0068293	3	0
K00886	ppgK; polyphosphate glucokinase [EC:2.7.1.63]	0.69	0.107	7.31187e-06	3.20889	0.00045659	2.26977e-05	0.311635	0.464368	30	10	29.5667	0.852741	13968	0.121175	0.391785	0.0194762	28	0
K00887	E2.7.1.66; undecaprenol kinase [EC:2.7.1.66]	0.267	0.048	0	2.50663	0.00264553	9.24121e-05	0.398943	0.900083	110	9	116.618	0.899558	127686	0.170994	0.619102	0.0216261	15	0
K00888	PI4K; phosphatidylinositol 4-kinase [EC:2.7.1.67]	0.016	0.054	0	2.50429	0.00072761	0.000278695	0.399315	0.9646	106	9	120.538	0.899714	38708	0.174692	0.176699	0.0676809	1	0
K00891	E2.7.1.71, aroK, aroL; shikimate kinase [EC:2.7.1.71]	0.516	0.404	0	2.5113	0.00193024	4.8638e-06	0.3982	0.913524	109	9	117.183	0.899247	108054	0.172837	0.455855	0.00114866	6	0
K00895	E2.7.1.90, pfk; pyrophosphate--fructose-6-phosphate 1-phosphotransferase [EC:2.7.1.90]	0.91	0.191	5.96171e-05	3.30475	1.963e-05	0	0.302594	0.813187	14	10	49.5	0.84635	2194	0.243842	0.036094	0	21	0
K00899	mtnK; 5-methylthioribose kinase [EC:2.7.1.100]	0.014	0.008	0	2.47311	0.00438194	0.00154711	0.404349	0.929733	108	8	118.519	0.901793	147444	0.16883	1.04444	0.368757	1	0
K00901	E2.7.1.107, DGK, dgkA; diacylglycerol kinase (ATP dependent) [EC:2.7.1.107]	0.36	0.077	0	2.44271	0.00684864	2.11372e-05	0.409381	0.838069	114	8	115.833	0.903819	222460	0.158676	1.54647	0.00477294	10	0
K00912	lpxK; tetraacyldisaccharide 4'-kinase [EC:2.7.1.130]	0.945	0.289	0	2.50818	0.00115585	0.00120784	0.398695	0.931291	108	9	118.417	0.899454	72010	0.173886	0.275499	0.287892	1	0
K00917	lacC; tagatose 6-phosphate kinase [EC:2.7.1.144]	0.062	0.006	0	2.51208	0.00083335	0.000115002	0.398076	0.946747	107	9	119.393	0.899195	34392	0.175836	0.200487	0.0276671	3	0
K00919	ispE; 4-diphosphocytidyl-2-C-methyl-D-erythritol kinase [EC:2.7.1.148]	0.738	0.278	0	2.51052	0.00190596	2.97907e-05	0.398323	0.930426	108	9	118.296	0.899299	64720	0.173965	0.454289	0.00710068	3	0
K00921	PIKFYVE, FAB1; 1-phosphatidylinositol-3-phosphate 5-kinase [EC:2.7.1.150]	0.006	0.013	0	2.51442	3.68e-06	0	0.397706	0.982784	105	9	121.429	0.899039	770	0.179098	0.000902196	0	4186	0
K00922	PIK3C; phosphatidylinositol-4,5-bisphosphate 3-kinase [EC:2.7.1.153]	0	0.006	0	2.51442	3.68e-06	0	0.397706	0.982784	105	9	121.429	0.899039	770	0.179098	0.000902196	0	4186	0
K00925	ackA; acetate kinase [EC:2.7.2.1]	0.947	0.253	0	2.38192	0.0105789	0.00406453	0.41983	0.605242	140	9	109.193	0.907872	321138	0.138922	1.94515	0.747352	6	0
K00926	arcC; carbamate kinase [EC:2.7.2.2]	0.445	0.048	0	2.40452	0.0130112	0.002423	0.415883	0.65825	131	9	105.87	0.906365	417624	0.138564	2.55675	0.476129	1	0
K00927	PGK, pgk; phosphoglycerate kinase [EC:2.7.2.3]	2.854	1.299	0.000108563	2.4926	0.00220125	3.26685e-05	0.401188	0.841174	114	9	113.509	0.900494	100446	0.164505	0.497058	0.00737677	6	0
K00928	lysC; aspartate kinase [EC:2.7.2.4]	3.489	1.465	0.000106163	2.44817	0.00261664	1.62127e-06	0.408469	0.720762	126	9	111.016	0.903455	215644	0.151042	0.534584	0.000331227	6	0
K00930	argB; acetylglutamate kinase [EC:2.7.2.8]	1.598	0.572	1.98057e-06	2.49649	0.00153981	0.00644236	0.400562	0.898749	110	9	121.455	0.900234	53600	0.175007	0.360344	1.50763	3	0
K00931	proB; glutamate 5-kinase [EC:2.7.2.11]	1.205	0.262	0	2.30631	0.0104685	4.01263e-06	0.433592	0.52027	185	9	116.405	0.912912	823484	0.137921	1.45664	0.000558341	3	0
K00932	E2.7.2.15, tdcD, pduW; propionate kinase [EC:2.7.2.15]	0.17	0.034	0	2.49493	0.00131541	0.00145116	0.400812	0.87307	112	9	121.009	0.900338	45862	0.176141	0.302333	0.333535	6	0
K00939	E2.7.4.3, adk; adenylate kinase [EC:2.7.4.3]	1.978	1.872	0.000405404	2.44661	0.00083933	0.00187001	0.408729	0.782685	122	9	113.025	0.903559	85598	0.153358	0.177099	0.394573	3	0
K00940	E2.7.4.6, ndk; nucleoside-diphosphate kinase [EC:2.7.4.6]	2.249	1.717	0.00284774	2.42011	0.00823667	0.0123917	0.413205	0.644338	133	8	101.12	0.905326	529004	0.138331	1.5942	2.39839	1	0
K00942	E2.7.4.8, gmk; guanylate kinase [EC:2.7.4.8]	1.217	0.352	0	2.48402	0.00240529	0.00291937	0.402573	0.757079	122	9	109.5	0.901065	156274	0.157328	0.507516	0.615988	3	0
K00943	E2.7.4.9, tmk; dTMP kinase [EC:2.7.4.9]	0.584	0.073	0	2.45284	0.00445397	0.00012086	0.40769	0.816642	116	8	112.267	0.903144	244778	0.156144	0.988397	0.0268204	6	0
K00944	E2.7.4.10; nucleoside-triphosphate--adenylate kinase [EC:2.7.4.10]	0.393	0.566	0.000231565	2.43414	0.00315177	0	0.410823	0.661095	129	9	106.124	0.904391	275482	0.141688	0.628937	0	45	0
K00945	cmk; cytidylate kinase [EC:2.7.4.14]	1.388	0.395	4.59319e-06	2.46999	0.00400049	4.92865e-05	0.40486	0.682776	129	9	103.481	0.902001	318274	0.146366	0.798299	0.00983513	10	0
K00946	thiL; thiamine-monophosphate kinase [EC:2.7.4.16]	1.255	0.415	0	2.47545	0.00173529	0.00159289	0.403967	0.883047	111	9	118.324	0.901637	87368	0.166654	0.402431	0.369408	6	0
K00948	PRPS, prsA; ribose-phosphate pyrophosphokinase [EC:2.7.6.1]	3.305	1.137	9.13735e-06	2.4357	0.00299327	0.000103356	0.41056	0.687742	125	9	107.984	0.904287	228650	0.144557	0.616422	0.0212846	3	0
K00949	E2.7.6.2, THI80; thiamine pyrophosphokinase [EC:2.7.6.2]	0	0.012	0	2.42011	0.00286372	0.00780599	0.413205	0.714321	128	9	110.734	0.905326	180730	0.146281	0.575921	1.56986	1	0
K00950	folK; 2-amino-4-hydroxy-6-hydroxymethyldihydropteridine diphosphokinase [EC:2.7.6.3]	0.803	0.125	0	2.45284	0.00130013	0	0.40769	0.761263	118	9	111.941	0.903144	101126	0.152508	0.283627	0	3	0
K00951	relA; GTP pyrophosphokinase [EC:2.7.6.5]	5.597	1.632	0	2.43102	0.00338378	3.83024e-05	0.41135	0.700236	124	9	108.145	0.904599	189414	0.145346	0.702462	0.00795145	1	0
K00954-K02201	E2.7.7.3A, coaD, kdtB; pantetheine-phosphate adenylyltransferase [EC:2.7.7.3];E2.7.7.3B; pantetheine-phosphate adenylyltransferase [EC:2.7.7.3]	1.273	0.421	2.0853e-05	3.12783	0.00010735	0.00308567	0.319711	0.6	5	9	89.6	0.858145	2866	0.379661	0.552681	15.8863	3	0
K00955-K13811	cysNC; bifunctional enzyme CysN/CysC [EC:2.7.7.4 2.7.1.25];PAPSS; 3'-phosphoadenosine 5'-phosphosulfate synthase [EC:2.7.7.4 2.7.1.25]	3.181	0.813	7.09713e-06	2.5074	0.00279898	0.00160485	0.398819	0.871139	112	9	114.759	0.899506	93788	0.168763	0.643316	0.368858	1	0
K00956-K00957-K00958	cysN; sulfate adenylyltransferase subunit 1 [EC:2.7.7.4];cysD; sulfate adenylyltransferase subunit 2 [EC:2.7.7.4];sat, met3; sulfate adenylyltransferase [EC:2.7.7.4]	6.149	1.865	2.63485e-05	3.43258	1.01e-06	1.82392e-06	0.291326	0.8	6	10	52	0.837828	6	0.4	0.00433324	0.00782524	1	0
K00962	pnp, PNPT1; polyribonucleotide nucleotidyltransferase [EC:2.7.7.8]	7.503	6.63	0.00497104	2.50974	0.00148427	0.00269233	0.398447	0.795328	106	9	110.179	0.89935	164164	0.160611	0.360454	0.65383	3	0
K00963	UGP2, galU, galF; UTP--glucose-1-phosphate uridylyltransferase [EC:2.7.7.9]	1.518	0.405	1.66493e-05	3.2689	8.267e-05	9.72759e-06	0.305913	0.653595	18	10	31.7222	0.84874	2494	0.140988	0.118227	0.0139115	36	0
K00965	galT, GALT; UDPglucose--hexose-1-phosphate uridylyltransferase [EC:2.7.7.12]	0.191	0.046	0	3.25799	0.00011064	0.00747451	0.306938	0.590643	19	10	35.8947	0.849467	3242	0.158127	0.1499	10.1268	1	0
K00966-K00971	GMPP; mannose-1-phosphate guanylyltransferase [EC:2.7.7.13];manC, cpsB; mannose-1-phosphate guanylyltransferase [EC:2.7.7.13]	1.803	0.667	0	3.80281	6.718e-05	0.000725759	0.262964	0.666667	9	10	18.4444	0.813146	3556	0.216993	0.19215	2.07583	6	0
K00967	PCYT2; ethanolamine-phosphate cytidylyltransferase [EC:2.7.7.14]	0	0.006	0	3.47389	0.00027723	0.00819428	0.287862	0.333333	4	9	24.25	0.835074	6246	0.260753	1.78411	52.7343	3	0
K00969-K13522	nadD; nicotinate-nucleotide adenylyltransferase [EC:2.7.7.18];K13522, nadM; bifunctional NMN adenylyltransferase/nudix hydrolase [EC:2.7.7.1 3.6.1.-]	0.976	0.252	0	3.13172	0.00036477	0.00186456	0.319313	0.490909	11	9	35.6364	0.857885	14282	0.133971	0.853628	4.3634	6	0
K00972-K11528	UAP1; UDP-N-acetylglucosamine pyrophosphorylase [EC:2.7.7.23];glmU1; UDP-N-acetylglucosamine pyrophosphorylase [EC:2.7.7.23]	0.039	0.072	0	3.38114	0	0	0.295758	1	8	10	30	0.841257	0	0.189873	0	0	1	0
K00973	E2.7.7.24, rfbA, rffH; glucose-1-phosphate thymidylyltransferase [EC:2.7.7.24]	3.454	1.087	1.0585e-05	3.31333	0.00219862	0.000187169	0.301811	0.711111	10	10	34	0.845778	83404	0.175258	5.65969	0.481811	3	0
K00975	glgC; glucose-1-phosphate adenylyltransferase [EC:2.7.7.27]	1.593	0.99	2.67082e-05	3.29384	2.186e-05	0.000262442	0.303597	0.688889	10	10	52.4	0.847077	508	0.254369	0.056272	0.675579	3	0
K00978	rfbF; glucose-1-phosphate cytidylyltransferase [EC:2.7.7.33]	0.405	0.192	0	3.31411	0.00466924	0.00466924	0.30174	0.777778	9	10	36.2222	0.845726	91398	0.187104	13.3551	13.3551	1	0
K00979	kdsB; 3-deoxy-manno-octulosonate cytidylyltransferase (CMP-KDO synthetase) [EC:2.7.7.38]	0.766	0.288	0	4.1138	0.00311526	0.00311526	0.243085	0	2	10	8	0.792414	152200	0.5	40.0965	40.0965	1	0
K00980	tagD; glycerol-3-phosphate cytidylyltransferase [EC:2.7.7.39]	0.209	0.106	0	3.04443	0	0	0.328469	1	7	9	66.2857	0.863705	0	0.218765	0	0	28	0
K00981	E2.7.7.41, CDS1, CDS2, cdsA; phosphatidate cytidylyltransferase [EC:2.7.7.41]	1.325	0.374	0	3.08262	4.077e-05	5.77576e-05	0.324399	0.428571	7	9	61.7143	0.861159	2226	0.23114	0.149929	0.212399	6	0
K00983	E2.7.7.43, neuA, CMAS; N-acylneuraminate cytidylyltransferase [EC:2.7.7.43]	0.314	0.105	0	3.54014	0	0	0.282475	1	3	10	25	0.830657	0	0.384615	0	0	6	0
K00985	E2.7.7.48; RNA-directed RNA polymerase [EC:2.7.7.48]	0.36	0.022	0	2.52143	9.844e-05	4.90288e-05	0.3966	0.961414	100	9	121.26	0.898571	5376	0.179644	0.0253404	0.012621	3	0
K00991	ispD; 2-C-methyl-D-erythritol 4-phosphate cytidylyltransferase [EC:2.7.7.60]	0.703	0.068	1.5358e-07	3.49104	5.234e-05	6.07974e-06	0.286448	0.666667	3	10	41.6667	0.833931	1558	0.359195	0.449112	0.0521683	3	0
K00995	E2.7.8.5, pgsA, PGS1; CDP-diacylglycerol--glycerol-3-phosphate 3-phosphatidyltransferase [EC:2.7.8.5]	1.181	0.371	0	2.89867	0.00128843	0.000143563	0.344985	0.444444	19	9	64.0526	0.873422	82056	0.153973	1.74562	0.194505	1	0
K00997	acpS; holo-[acyl-carrier protein] synthase [EC:2.7.8.7]	0.278	0.059	0	2.55885	0.00137582	1.21595e-05	0.390801	0.962624	106	9	124.472	0.896077	35012	0.192979	0.334117	0.00295292	3	0
K00998	pssA; CDP-diacylglycerol---serine O-phosphatidyltransferase [EC:2.7.8.8]	0.947	0.431	0	2.6968	0.00240436	0.00239358	0.370809	0.393333	25	9	66.96	0.88688	92812	0.116859	2.47572	2.46462	3	0
K01000	mraY; phospho-N-acetylmuramoyl-pentapeptide-transferase [EC:2.7.8.13]	3.258	1.006	0	3.1855	0.00106548	0.0276053	0.313922	0.532164	19	9	59.1053	0.8543	42418	0.244237	1.44356	37.4009	1	0
K01002	E2.7.8.20, mdoB; phosphoglycerol transferase [EC:2.7.8.20]	0.01	0.01	0	3.60016	0.00013137	0.0173192	0.277766	0.4	5	9	19.6	0.826656	2874	0.255263	0.676345	89.1661	1	0
K01006-K01007	ppdK; pyruvate,orthophosphate dikinase [EC:2.7.9.1];pps, ppsA; pyruvate, water dikinase [EC:2.7.9.2]	7.823	4.705	0.00152259	2.27202	0.0183795	1.21595e-05	0.440137	0.449351	176	9	104.273	0.915199	766680	0.119033	2.68821	0.00177846	28	0
K01008	selD, SEPHS; selenide, water dikinase [EC:2.7.9.3]	1.549	0.169	0	2.45284	0.00118867	0.000127337	0.40769	0.773799	117	9	112.821	0.903144	90016	0.153497	0.261528	0.0280163	1	0
K01011	TST, MPST, sseA; thiosulfate/3-mercaptopyruvate sulfurtransferase [EC:2.8.1.1 2.8.1.2]	0.642	0.365	0	2.60171	1.713e-05	2.02658e-05	0.384362	0.97619	57	9	98.0702	0.893219	2766	0.152283	0.00773615	0.00915233	3	0
K01012	bioB; biotin synthase [EC:2.8.1.6]	2.631	0.916	0	3.72253	0.0004168	0.0244734	0.268635	0.333333	3	9	13.6667	0.818498	12292	0.350877	3.57642	209.998	1	0
K01014	SULT1A; aryl sulfotransferase [EC:2.8.2.1]	0.047	0.013	0	3.20499	3.184e-05	9.72759e-06	0.312014	0.7	5	10	69.2	0.853001	1592	0.315982	0.163925	0.0500815	3	0
K01026	pct; propionate CoA-transferase [EC:2.8.3.1]	0.379	0.035	0	2.55651	0.00107003	0.000420545	0.391159	0.586786	95	9	107.621	0.896233	80160	0.164307	0.289944	0.113954	10	0
K01027-K01028-K01029	OXCT; 3-oxoacid CoA-transferase [EC:2.8.3.5];E2.8.3.5A, scoA; 3-oxoacid CoA-transferase subunit A [EC:2.8.3.5];E2.8.3.5B, scoB; 3-oxoacid CoA-transferase subunit B [EC:2.8.3.5]	3.849	1.004	0	3.08028	0.00044701	0.000115101	0.324646	0.473171	41	9	77.3659	0.861315	38820	0.229572	0.280657	0.0722667	15	0
K01031-K01032	pcaI; 3-oxoadipate CoA-transferase, alpha subunit [EC:2.8.3.6];pcaJ; 3-oxoadipate CoA-transferase, beta subunit [EC:2.8.3.6]	1.197	0.275	0	3.08574	0.00549622	0.00210253	0.324072	0.469697	33	9	76.5152	0.860951	567464	0.227048	4.28738	1.6401	6	0
K01034-K01035	atoD; acetate CoA-transferase alpha subunit [EC:2.8.3.8];atoA; acetate CoA-transferase beta subunit [EC:2.8.3.8]	0.99	0.254	0	2.55729	0.00314303	0.00542198	0.391039	0.506263	100	9	98.32	0.896181	260720	0.151728	0.809079	1.39573	1	0
K01039-K01040	gctA; glutaconate CoA-transferase, subunit A [EC:2.8.3.12];gctB; glutaconate CoA-transferase, subunit B [EC:2.8.3.12]	0.364	0.027	1.14671e-05	2.54716	0.00280665	0.0911769	0.392595	0.518417	94	9	101.234	0.896856	209888	0.152922	0.768604	24.9689	1	0
K01041	E2.8.3.-	2.865	0.588	6.40239e-05	2.56118	0.00021444	2.83721e-06	0.390444	0.981502	105	9	125.629	0.895921	12166	0.195379	0.0525725	0.000695577	1	0
K01042	selA; L-seryl-tRNA(Ser) seleniumtransferase [EC:2.9.1.1]	0.592	0.033	0	3.84723	0	0	0.259927	0	1	10	13	0.810184	0	0	0	0	1	0
K01044	CES1; carboxylesterase 1 [EC:3.1.1.1]	0.323	0.039	1.36456e-05	3.17771	0.00315317	0.19628	0.314692	0.484848	12	10	36.8333	0.854819	89672	0.159452	6.76408	421.053	1	0
K01046-K14675	E3.1.1.3; triacylglycerol lipase [EC:3.1.1.3];TGL3; TAG lipase / lysophosphatidylethanolamine acyltransferase [EC:3.1.1.3 2.3.1.-]	1.233	6.674	0.000649512	2.88075	0.00019066	0	0.347132	0.641026	13	8	66.1538	0.874617	23146	0.163343	0.377536	0	3	0
K01049	ACHE; acetylcholinesterase [EC:3.1.1.7]	0.303	0.039	1.36456e-05	2.77708	0.00025364	5.22858e-05	0.36009	0.877419	31	9	68.8065	0.881528	8804	0.140997	0.210619	0.0434175	3	0
K01051	E3.1.1.11; pectinesterase [EC:3.1.1.11]	0.146	0.037	0	3.40998	0	0	0.293257	1	10	9	24.1	0.839335	0	0.229524	0	0	55	0
K01053	E3.1.1.17, gnl, RGN; gluconolactonase [EC:3.1.1.17]	0.112	0.041	0	3.33515	0.00226566	0.0339062	0.299836	0.0952381	7	10	24.8571	0.844323	47878	0.15173	8.3318	124.688	1	0
K01055	pcaD; 3-oxoadipate enol-lactonase [EC:3.1.1.24]	0.016	0.007	0	4.02728	0.00077882	0	0.248307	0.666667	4	10	11	0.798181	118482	0.305556	5.0121	0	3	0
K01057-K07404	PGLS, pgl, devB; 6-phosphogluconolactonase [EC:3.1.1.31];pgl; 6-phosphogluconolactonase [EC:3.1.1.31]	0.443	0.05	0	3.44661	3.14e-06	0.00167121	0.29014	0.666667	4	10	36.75	0.836893	34	0.282692	0.0202075	10.755	1	0
K01058	pldA; phospholipase A1 [EC:3.1.1.32 3.1.1.4]	0.076	0.009	0	2.94076	0.00130105	0.0060292	0.340048	0.347826	23	8	35.1304	0.870616	66022	0.0962478	1.45616	6.74798	3	0
K01061	E3.1.1.45; carboxymethylenebutenolidase [EC:3.1.1.45]	0.855	0.22	0	4.00234	0	0	0.249854	1	2	10	14.5	0.799844	0	0.537037	0	0	1	0
K01062	PAFAH; platelet-activating factor acetylhydrolase [EC:3.1.1.47]	0.024	0.017	0	2.75994	0.00016626	0.000204887	0.362327	0.84879	32	9	71.7188	0.882671	9824	0.142866	0.133746	0.164819	6	0
K01066	E3.1.1.-; esterase / lipase [EC:3.1.1.-]	1.179	0.116	4.6635e-05	3.02027	0.00475625	0.223059	0.331097	0.271739	24	9	27	0.865316	117822	0.089701	5.10147	239.25	1	0
K01067	E3.1.2.1, ACH1; acetyl-CoA hydrolase [EC:3.1.2.1]	1.505	0.288	3.37589e-06	2.48168	0.00167977	1.85287e-06	0.402952	0.690414	136	9	112.647	0.901221	95508	0.162082	0.317946	0.000350711	435	0
K01069	E3.1.2.6, gloB; hydroxyacylglutathione hydrolase [EC:3.1.2.6]	3.301	0.65	2.4527e-05	3.26734	0.00019102	0.00313891	0.306059	0.590909	12	10	25	0.848844	4304	0.125	0.40977	6.73349	1	0
K01070	frmB, ESD, fghA; S-formylglutathione hydrolase [EC:3.1.2.12]	0.82	0.194	0	2.93141	0.00117399	0.000126378	0.341133	0.48	25	9	36.2	0.871239	29216	0.0905	1.20883	0.130129	1	0
K01075	E3.1.2.23; 4-hydroxybenzoyl-CoA thioesterase [EC:3.1.2.23]	0.387	0.052	0	2.51988	0.00352432	1.21595e-05	0.396845	0.897748	110	9	121.036	0.898675	146000	0.181464	0.824755	0.00284554	1	0
K01076	E3.1.2.-	0.387	0.173	0	2.55183	0.0010259	0.0861779	0.391875	0.963522	106	9	125.057	0.896545	25678	0.192099	0.249139	20.9282	1	0
K01077-K01113	E3.1.3.1, phoA, phoB; alkaline phosphatase [EC:3.1.3.1];phoD; alkaline phosphatase D [EC:3.1.3.1]	1.646	0.256	0	3.29696	0.00011438	0.0248027	0.30331	0.2	5	10	37.2	0.846869	2230	0.222892	0.588874	127.694	1	0
K01078-K09474	E3.1.3.2; acid phosphatase [EC:3.1.3.2];phoN; acid phosphatase (class A) [EC:3.1.3.2]	0.177	0.051	0	3.46687	2.012e-05	0.0269533	0.288444	0.333333	4	10	30	0.835542	232	0.260965	0.129482	173.458	1	0
K01079	serB, PSPH; phosphoserine phosphatase [EC:3.1.3.3]	1.265	0.338	0	2.84567	1.056e-05	0.000137603	0.351411	0.871795	13	9	77.0769	0.876955	334	0.1694	0.0209104	0.272475	3	0
K01081-K03787	E3.1.3.5; 5'-nucleotidase [EC:3.1.3.5];surE; 5'-nucleotidase [EC:3.1.3.5]	3.136	0.741	1.69801e-05	2.5643	0.0109423	0.0907626	0.38997	0.280063	80	8	58.325	0.895713	478186	0.0921406	3.52095	29.2051	1	0
K01082	E3.1.3.7, cysQ, MET22, BPNT1; 3'(2'), 5'-bisphosphate nucleotidase [EC:3.1.3.7]	0.723	0.188	0	3.43102	3.38e-06	1.62127e-06	0.291458	0.761905	7	10	45.5714	0.837932	198	0.347874	0.0124297	0.00596209	10	0
K01087	otsB; trehalose 6-phosphate phosphatase [EC:3.1.3.12]	0.734	0.058	2.89435e-07	3.42011	7.7e-07	4.76247e-06	0.292388	0.857143	8	10	38.875	0.838659	10	0.255757	0.00247767	0.0153244	15	0
K01089	hisB; imidazoleglycerol-phosphate dehydratase / histidinol-phosphatase [EC:4.2.1.19 3.1.3.15]	0.97	0.247	2.27648e-05	3.41777	8.818e-05	0.00232621	0.292588	0.466667	6	9	40	0.838815	3716	0.291971	0.378322	9.98022	3	0
K01091	E3.1.3.18, gph; phosphoglycolate phosphatase [EC:3.1.3.18]	0.919	0.154	0	3.49727	1.85e-05	0.00408291	0.285937	0.666667	6	10	26.5	0.833515	832	0.280142	0.0793712	17.517	1	0
K01092	E3.1.3.25, IMPA, suhB; myo-inositol-1(or 4)-monophosphatase [EC:3.1.3.25]	2.079	0.459	0	3.73266	0.00046399	0.045584	0.267906	0.3	5	9	16	0.817823	11062	0.229412	2.38881	234.685	1	0
K01095-K01096	pgpA; phosphatidylglycerophosphatase A [EC:3.1.3.27];pgpB; phosphatidylglycerophosphatase B [EC:3.1.3.27]	0.242	0.079	0	3.735	4.1e-07	0.00107265	0.267738	0.833333	4	9	17.75	0.817667	2	0.412791	0.00263855	6.90303	1	0
K01112	E3.1.3.-	0.082	0.121	0	3	0.00133397	0.000687066	0.333333	0.288538	23	10	36.1739	0.866667	36120	0.102186	1.493	0.768976	3	0
K01114	plcC; phospholipase C [EC:3.1.4.3]	0.023	0.006	0	2.93843	0.00685215	0.0536147	0.340318	0.224868	28	8	40.6429	0.870772	291442	0.11526	6.29957	49.291	1	0
K01117	E3.1.4.12; sphingomyelin phosphodiesterase [EC:3.1.4.12]	0.004	0.003	0	3.85659	0.00037011	0.0105894	0.259297	0.333333	3	9	16	0.809561	7758	0.348148	3.17579	90.8641	1	0
K01120-K13298	PDE; 3',5'-cyclic-nucleotide phosphodiesterase [EC:3.1.4.17];PDE11; dual 3',5'-cyclic-AMP and -GMP phosphodiesterase 11 [EC:3.1.4.17 3.1.4.35]	0.166	0.054	0	2.69836	0.00048213	0.00381851	0.370595	0.671312	42	9	82.5238	0.886776	32870	0.150317	0.2955	2.34038	3	0
K01126	E3.1.4.46, glpQ, ugpQ; glycerophosphoryl diester phosphodiesterase [EC:3.1.4.46]	1.779	0.175	0	2.97896	0.0001763	0.0324455	0.335688	0.363636	12	9	45.8333	0.86807	6532	0.132609	0.378193	69.601	1	0
K01129	dgt; dGTPase [EC:3.1.5.1]	1.539	0.191	0	3.1138	2.352e-05	0	0.321151	0.642857	8	9	93.25	0.85908	2472	0.355916	0.0756815	0	3	0
K01130	E3.1.6.1, aslA; arylsulfatase [EC:3.1.6.1]	6.584	0.818	0.000180996	4.03118	0.00369212	0.00947372	0.248067	0.333333	4	11	12.25	0.797922	111358	0.272222	23.7606	60.9681	3	0
K01131	STS; steryl-sulfatase [EC:3.1.6.2]	0.01	0.005	0	3.44739	0.00562138	0.00132202	0.290075	0.6	5	9	32.6	0.836841	142992	0.234783	28.9411	6.80629	1	0
K01139	spoT, HDDC3; guanosine-3',5'-bis(diphosphate) 3'-pyrophosphohydrolase [EC:3.1.7.2]	3.101	0.93	0	3.13484	9.871e-05	0.00307878	0.318996	0.833333	12	9	84.4167	0.857677	2082	0.338688	0.211749	6.6045	1	0
K01178	E3.2.1.3; glucoamylase [EC:3.2.1.3]	0.355	0.041	0	3.33048	0	0	0.300257	1	13	10	35	0.844635	0	0.190217	0	0	1	0
K01179-K01225	E3.2.1.4; endoglucanase [EC:3.2.1.4];E3.2.1.91; cellulose 1,4-beta-cellobiosidase [EC:3.2.1.91]	0.951	0.389	0	4.28137	0	0	0.23357	1	2	11	21	0.781242	0	0.777778	0	0	1	0
K01182	E3.2.1.10; oligo-1,6-glucosidase [EC:3.2.1.10]	1.068	0.203	0	3.25565	0.00030715	0.00156047	0.307158	0.48172	31	10	32.6774	0.849623	19372	0.146536	0.255053	1.29579	1	0
K01183	E3.2.1.14; chitinase [EC:3.2.1.14]	0.147	0.052	0	3.34139	3.313e-05	0.00156979	0.299277	0.6	5	10	35	0.843908	1006	0.221656	0.170566	8.08191	1	0
K01186	NEU1; sialidase-1 [EC:3.2.1.18]	0.147	0.034	0	3.4544	0.00121051	0.0114402	0.289486	0.4	5	10	22.6	0.836373	29714	0.223762	6.23219	58.8985	3	0
K01187-K12317-K15922	E3.2.1.20, malZ; alpha-glucosidase [EC:3.2.1.20];GANC; neutral alpha-glucosidase C [EC:3.2.1.20];yihQ; alpha-glucosidase [EC:3.2.1.20]	3.007	0.797	0	3.25331	0.00041168	0.000877712	0.307379	0.42959	34	10	33.7941	0.849779	24836	0.151543	0.31169	0.664532	3	0
K01188-K05349-K05350	E3.2.1.21; beta-glucosidase [EC:3.2.1.21];bglX; beta-glucosidase [EC:3.2.1.21];bglB; beta-glucosidase [EC:3.2.1.21]	4.127	0.686	0	3.28293	0.00105999	0.00311405	0.304606	0.541311	27	10	30	0.847805	48018	0.145631	1.0106	2.96895	1	0
K01189-K07406-K07407	GLA; alpha-galactosidase [EC:3.2.1.22];melA; alpha-galactosidase [EC:3.2.1.22];E3.2.1.22B, galA, rafA; alpha-galactosidase [EC:3.2.1.22]	2.673	0.235	0	3.17537	0.00991857	0.0585289	0.314924	0.280952	36	10	29.9167	0.854975	385468	0.12112	7.09233	41.8514	1	0
K01190	lacZ; beta-galactosidase [EC:3.2.1.23]	2.006	0.422	0	3.29696	0.00016577	0.00388971	0.30331	0.610526	20	10	32.85	0.846869	12714	0.162624	0.213363	5.00645	1	0
K01193	E3.2.1.26, sacA; beta-fructofuranosidase [EC:3.2.1.26]	0.106	0.018	0	3.21824	0.00055056	0.00596409	0.310729	0.447581	32	10	33.8438	0.852117	27514	0.134836	0.442891	4.79774	1	0
K01194-K05342	E3.2.1.28, treA, treF; alpha,alpha-trehalase [EC:3.2.1.28];E2.4.1.64; alpha,alpha-trehalose phosphorylase [EC:2.4.1.64]	1.818	0.116	0	3.34139	4.873e-05	0	0.299277	0.738562	18	10	36.1667	0.843908	2006	0.18547	0.0696893	0	21	0
K01195	E3.2.1.31, GUSB, uidA; beta-glucuronidase [EC:3.2.1.31]	0.123	0.024	0	4.06781	0.0008696	0.0420502	0.245833	0.333333	4	11	6	0.795479	21518	0.315789	5.59631	270.614	3	0
K01198	xynB; xylan 1,4-beta-xylosidase [EC:3.2.1.37]	0.136	0.016	0	3.77942	0	0	0.264591	1	2	10	30	0.814705	0	0.681818	0	0	3	0
K01199	E3.2.1.39; glucan endo-1,3-beta-D-glucosidase [EC:3.2.1.39]	0.07	0.035	0	3.37023	0	0	0.296716	1	14	10	40.7857	0.841985	0	0.225335	0	0	105	0
K01201	GBA, srfJ; glucosylceramidase [EC:3.2.1.45]	0.463	0.145	0	3.36009	0.0015741	0.00788138	0.297611	0.673203	18	10	33.8889	0.84266	54392	0.186203	2.25114	11.2713	3	0
K01207	E3.2.1.52, nagZ; beta-N-acetylhexosaminidase [EC:3.2.1.52]	1.121	0.276	0	3.46454	0	0	0.288639	1	4	10	36.5	0.835698	0	0.278626	0	0	10	0
K01218	E3.2.1.78; mannan endo-1,4-beta-mannosidase [EC:3.2.1.78]	0.214	0.055	0	4.12783	0	0	0.242258	1	2	11	29	0.791478	0	0.557692	0	0	3	0
K01220	E3.2.1.85, lacG; 6-phospho-beta-galactosidase [EC:3.2.1.85]	0.008	0.006	0	3.4053	7.979e-05	0.00544815	0.29366	0.611111	9	10	32.6667	0.839647	5074	0.191503	0.228217	15.5829	1	0
K01222	E3.2.1.86A, celF; 6-phospho-beta-glucosidase [EC:3.2.1.86]	0.192	0.007	0	3.14965	0.00187421	0.0634922	0.317496	0.589744	13	9	33.2308	0.85669	45318	0.133457	3.71122	125.724	1	0
K01223	E3.2.1.86B, bglA; 6-phospho-beta-glucosidase [EC:3.2.1.86]	0.458	0.097	6.56019e-06	3.31255	4.43e-06	0.000176921	0.301882	0.955556	10	10	37.4	0.84583	154	0.188889	0.0114037	0.455429	1	0
K01226	treC; trehalose-6-phosphate hydrolase [EC:3.2.1.93]	0.716	0.098	0	3.32424	0.00015056	0.000829074	0.300821	0.6	21	10	35.7619	0.845051	5934	0.171932	0.184558	1.01629	10	0
K01229-K12111	LCT; lactase-phlorizin hydrolase [EC:3.2.1.108 3.2.1.62];ebgA; evolved beta-galactosidase subunit alpha [EC:3.2.1.23]	0.616	0.158	0	3.3032	0.00010498	4.0329e-05	0.302737	0.720588	17	10	36.7059	0.846454	10948	0.185383	0.158964	0.0610676	6	0
K01239	iunH; purine nucleosidase [EC:3.2.2.1]	0.191	0.024	0	3.15666	0.00133746	0.018268	0.31679	0.413333	25	8	43.52	0.856222	141332	0.187586	1.37716	18.8102	1	0
K01241	amn; AMP nucleosidase [EC:3.2.2.4]	0.759	0.29	0	2.67342	0.00284538	5.26911e-06	0.374052	0.562943	48	8	78.0625	0.888439	153856	0.139397	1.52595	0.00282578	45	0
K01243	mtnN, mtn, pfs; S-adenosylhomocysteine/5'-methylthioadenosine nucleosidase [EC:3.2.2.9]	0.132	0.02	0	3.03118	0.00725215	0.000853494	0.329905	0.504202	35	8	37.4286	0.864588	358688	0.126877	5.33385	0.627732	1	0
K01251	E3.3.1.1, ahcY; adenosylhomocysteinase [EC:3.3.1.1]	7.503	4.532	0.00215735	2.88465	0.00773494	0.0082582	0.346663	0.465546	35	8	39.6	0.874357	396128	0.101799	5.68894	6.07379	1	1
K01253	EPHX1; microsomal epoxide hydrolase [EC:3.3.2.9]	0.44	0.031	0	4.22993	0	0	0.236411	0	1	11	16	0.784671	0	0	0	0	1	0
K01255-K01256-K01270-K07751-K11140-K11142	CARP, pepA; leucyl aminopeptidase [EC:3.4.11.1];pepN; aminopeptidase N [EC:3.4.11.2];K01270, pepD; dipeptidase D [EC:3.4.13.-];pepB; PepB aminopeptidase [EC:3.4.11.23];ANPEP; aminopeptidase N [EC:3.4.11.2];LAP3; cytosol aminopeptidase [EC:3.4.11.1 3.4.11.5]	7.588	1.722	3.94129e-05	2.88776	0.00069358	0.000463195	0.346289	0.503003	37	9	61.2973	0.874149	23750	0.125352	0.482544	0.322259	1	0
K01423	E3.4.-.-	3.345	0.608	1.0273e-06	3.36555	0.00016135	0.0016695	0.297128	0.6	5	8	43.8	0.842297	5370	0.318248	0.830694	8.59524	1	0
K01424	E3.5.1.1, ansA, ansB; L-asparaginase [EC:3.5.1.1]	1.599	0.436	0	2.86282	0.00070595	6.48101e-05	0.349306	0.560976	42	9	74.9762	0.875812	56622	0.175588	0.43268	0.0397224	15	0
K01425	glsA, GLS; glutaminase [EC:3.5.1.2]	1	0.083	0	2.54404	0.00173274	0.00052377	0.393076	0.722966	102	9	105.216	0.897064	127026	0.155875	0.437296	0.132185	1	0
K01426	E3.5.1.4, amiE; amidase [EC:3.5.1.4]	2.863	0.318	1.42321e-05	2.8862	0.0020537	0.0768867	0.346476	0.289231	26	9	52.3846	0.874253	79266	0.127767	2.03332	76.1238	1	0
K01427-K01428-K01429-K01430-K14048	URE; urease [EC:3.5.1.5];ureC; urease subunit alpha [EC:3.5.1.5];ureB; urease subunit beta [EC:3.5.1.5];ureA; urease subunit gamma [EC:3.5.1.5];ureAB; urease subunit gamma/beta [EC:3.5.1.5]	2.001	1.409	0.000723069	2.93609	0.00425331	0.000179352	0.340589	0.447312	31	9	49	0.870928	145420	0.136111	3.53189	0.148932	21	0
K01431	E3.5.1.6; beta-ureidopropionase [EC:3.5.1.6]	0.308	0.088	0	2.92206	0.00125215	9.80865e-05	0.342225	0.846154	13	10	90.3077	0.871863	51062	0.223343	2.47945	0.194226	1	0
K01433-K01938-K13402	purU; formyltetrahydrofolate deformylase [EC:3.5.1.10];fhs; formate--tetrahydrofolate ligase [EC:6.3.4.3];MTHFD1L; monofunctional C1-tetrahydrofolate synthase, mitochondrial [EC:6.3.4.3]	3.082	1.116	0.000110634	2.88465	0.00110356	1.01329e-05	0.346663	0.533333	36	9	53.0278	0.874357	30582	0.119972	0.789107	0.00724559	28	0
K01434	E3.5.1.11; penicillin amidase [EC:3.5.1.11]	1.383	0.333	0	3.32112	9.389e-05	5.59336e-05	0.301103	0.607143	8	9	45.5	0.845259	1578	0.261494	0.302115	0.17998	3	0
K01438	argE; acetylornithine deacetylase [EC:3.5.1.16]	0.691	0.169	0	2.6968	0.00141612	0.0036504	0.370809	0.534262	42	9	68.1905	0.88688	51124	0.121335	0.867947	2.23735	10	0
K01439	dapE; succinyl-diaminopimelate desuccinylase [EC:3.5.1.18]	1.266	0.228	0	3.10756	0.00018608	0.00528535	0.321796	0.561905	15	9	57.2	0.859496	9112	0.178193	0.319338	9.07036	3	0
K01442	E3.5.1.24; choloylglycine hydrolase [EC:3.5.1.24]	0.759	0.094	0	2.93297	0.00027732	1.70233e-05	0.340951	0.672365	27	9	66.2963	0.871135	10410	0.151708	0.264399	0.0162301	21	0
K01443	E3.5.1.25, nagA, AMDHD2; N-acetylglucosamine-6-phosphate deacetylase [EC:3.5.1.25]	0.564	0.165	0	2.71785	0.00279164	0.0110397	0.367938	0.661905	36	9	66.0278	0.885477	92830	0.122274	1.99618	7.89401	6	0
K01447-K01448	E3.5.1.28A, cwlA, xlyA, xlyB; N-acetylmuramoyl-L-alanine amidase [EC:3.5.1.28];E3.5.1.28B, amiA, amiB, amiC; N-acetylmuramoyl-L-alanine amidase [EC:3.5.1.28]	1.401	0.417	0	3.053	0.00102787	0.00169274	0.327547	0.875	16	9	78.3125	0.863133	29686	0.261706	1.65371	2.72341	1	0
K01451	hipO; hippurate hydrolase [EC:3.5.1.32]	2.597	0.381	0	2.89634	0.00093269	9.72759e-06	0.345264	0.608374	29	9	60.6207	0.873578	26714	0.133526	0.827907	0.00863475	36	0
K01452	E3.5.1.41; chitin deacetylase [EC:3.5.1.41]	0.278	0.01	0	2.78332	0.00056017	1.82392e-05	0.359283	0.933333	30	9	70.7667	0.881112	13264	0.145842	0.480663	0.0156505	1	0
K01455	E3.5.1.49; formamidase [EC:3.5.1.49]	0.14	0.029	7.5052e-06	2.74435	0.00118921	1.39834e-05	0.364385	0.490196	34	9	59.9118	0.88371	49724	0.115883	0.900372	0.0105871	1	0
K01457	E3.5.1.54; allophanate hydrolase [EC:3.5.1.54]	0.377	0.056	9.08001e-06	3.19018	0.00012813	1.94552e-05	0.313462	0.844444	10	10	31.5	0.853988	5284	0.150718	0.329832	0.0500815	3	0
K01458	E3.5.1.68; N-formylglutamate deformylase [EC:3.5.1.68]	0.089	0.006	0	2.55729	0.00342417	4.05316e-05	0.391039	0.731808	99	9	104.182	0.896181	168290	0.156664	0.890353	0.010539	6	0
K01464	E3.5.2.2, DPYS; dihydropyrimidinase [EC:3.5.2.2]	0.777	0.205	0	3.84256	1.009e-05	0.0016545	0.260243	0	2	10	11.5	0.810496	494	0.5	0.129868	21.2951	1	0
K01465	URA4, pyrC; dihydroorotase [EC:3.5.2.3]	3.833	0.873	0	3.28215	1.95e-06	0.00152237	0.304678	0.666667	4	10	109.25	0.847857	10	0.532927	0.0125492	9.7972	3	0
K01466	allB; allantoinase [EC:3.5.2.5]	0.171	0.025	0	4.71005	0	0	0.212312	1	2	11	5	0.752663	0	0.625	0	0	3	0
K01467	E3.5.2.6, ampC, penP; beta-lactamase [EC:3.5.2.6]	1.488	0.748	0	3.52143	0	0	0.283975	1	2	10	59.5	0.831904	0	0.512931	0	0	3	0
K01468	hutI, AMDHD1; imidazolonepropionase [EC:3.5.2.7]	1.36	0.172	0	3.44817	0.00057904	0.0164038	0.290009	0.466667	6	9	53.5	0.836789	36016	0.434959	2.48427	70.3778	3	0
K01469	E3.5.2.9; 5-oxoprolinase (ATP-hydrolysing) [EC:3.5.2.9]	0.534	0.018	0	2.61185	0	0	0.382871	1	83	9	117.349	0.892544	0	0.186565	0	0	3486	0
K01470	E3.5.2.10; creatinine amidohydrolase [EC:3.5.2.10]	0.503	0.01	0	4.15199	0.0001416	0.0169809	0.240849	0.333333	3	10	7.66667	0.789867	2050	0.385965	1.21502	145.708	1	0
K01473-K01474	hyuA; N-methylhydantoinase A [EC:3.5.2.14];hyuB; N-methylhydantoinase B [EC:3.5.2.14]	2.083	0.198	0.000782548	4.37958	0	0	0.228332	1	2	10	7	0.774695	0	0.636364	0	0	3	0
K01476	E3.5.3.1, rocF, arg; arginase [EC:3.5.3.1]	0.471	0.048	0	3.17303	0.00180428	0.000379173	0.315156	0.380117	19	10	40.8421	0.855131	55708	0.136596	2.44451	0.51372	21	0
K01477	alc, ALLC; allantoicase [EC:3.5.3.4]	0.194	0.019	0	3.71161	0.00311526	0.00311526	0.269425	0.571429	8	10	12.5	0.819226	94248	0.219298	10.0241	10.0241	3	0
K01478	E3.5.3.6, arcA; arginine deiminase [EC:3.5.3.6]	0.383	0.221	0	3.20889	1.451e-05	6.07974e-06	0.311635	0.733333	10	10	39.7	0.852741	628	0.142294	0.0373516	0.0156505	10	0
K01479	hutG; formiminoglutamase [EC:3.5.3.8]	0.37	0.071	0	2.60639	0.00089728	0.00155986	0.383672	0.934337	86	9	113.744	0.892907	81068	0.18026	0.268579	0.466906	1	0
K01480	E3.5.3.11, speB; agmatinase [EC:3.5.3.11]	0.581	0.122	0	3.10834	0.00220566	0.00151177	0.321715	0.391667	16	9	34.375	0.859444	82012	0.110531	3.54863	2.43225	3	0
K01485	E3.5.4.1, codA; cytosine deaminase [EC:3.5.4.1]	1.122	0.185	0	3.38114	0.00384126	0.0214495	0.295758	0.545455	11	9	23	0.841257	77912	0.147436	8.98925	50.1958	1	0
K01486	ade; adenine deaminase [EC:3.5.4.2]	0.736	0.224	0	3.26812	5.988e-05	6.07974e-07	0.305986	0.742424	12	8	43.75	0.848792	4650	0.233957	0.128453	0.00130421	21	0
K01487	E3.5.4.3, guaD; guanine deaminase [EC:3.5.4.3]	1.05	0.085	0	3.49415	2.077e-05	0	0.286192	0.854545	11	9	25.3636	0.833723	840	0.281818	0.0486056	0	28	0
K01488	E3.5.4.4, ADA, add; adenosine deaminase [EC:3.5.4.4]	1.781	0.32	0	3.25253	0	0	0.307453	1	6	8	71.8333	0.849831	0	0.352124	0	0	1	0
K01489	E3.5.4.5, cdd; cytidine deaminase [EC:3.5.4.5]	0.706	0.108	0	3.21746	0.0011646	0.161613	0.310804	0.511111	10	9	56.1	0.852169	27890	0.26215	2.99791	416.025	1	0
K01490	E3.5.4.6, AMPD; AMP deaminase [EC:3.5.4.6]	0.001	0.025	0	2.74045	0.00027332	3.03987e-07	0.364903	0.764264	37	9	84.8649	0.88397	20504	0.162888	0.190157	0.000211493	45	0
K01491-K13403	folD; methylenetetrahydrofolate dehydrogenase (NADP+) / methenyltetrahydrofolate cyclohydrolase [EC:1.5.1.5 3.5.4.9];MTHFD2; methylenetetrahydrofolate dehydrogenase(NAD+) / 5,10-methenyltetrahydrofolate cyclohydrolase [EC:1.5.1.15 3.5.4.9]	2.597	0.558	0	3.27124	2.727e-05	3.11215e-05	0.305695	0.764706	18	9	36.3889	0.848584	2284	0.189525	0.0389991	0.0445073	28	0
K01493	comEB; dCMP deaminase [EC:3.5.4.12]	0.347	0.088	0	3.21122	1.33e-05	0	0.311408	0.745455	11	9	77.4545	0.852585	1704	0.352066	0.0311244	0	10	0
K01494	E3.5.4.13, dcd; dCTP deaminase [EC:3.5.4.13]	2.387	0.588	2.07329e-05	3.10522	1.961e-05	6.48506e-07	0.322038	0.772727	12	9	99.8333	0.859652	2050	0.347851	0.0420667	0.00139115	10	0
K01495-K09007	GCH1, folE; GTP cyclohydrolase I [EC:3.5.4.16];GCH4, folE; GTP cyclohydrolase I [EC:3.5.4.16]	2.317	0.703	4.04218e-05	2.71083	0.00208108	0.000714816	0.36889	0.485222	29	9	65.1379	0.885944	131732	0.120626	1.84728	0.63451	3	0
K01496	hisI; phosphoribosyl-AMP cyclohydrolase [EC:3.5.4.19]	0.661	0.245	4.57456e-06	4.11458	5.3e-07	1.35173e-05	0.243038	0.833333	4	9	6.5	0.792362	4	0.464286	0.00341082	0.0869906	6	0
K01497	ribA, RIB1; GTP cyclohydrolase II [EC:3.5.4.25]	1.214	0.36	1.01105e-05	2.72798	0.00344577	2.3103e-05	0.366571	0.490148	29	9	64.3793	0.884801	209046	0.123096	3.05866	0.0205075	6	0
K01498	ribD1; diaminohydroxyphosphoribosylaminopyrimidine deaminase [EC:3.5.4.26]	0.073	0.015	0	3.67732	0.00077882	0	0.271937	0.666667	4	10	18	0.821512	54760	0.473684	5.0121	0	3	0
K01500	E3.5.4.-	0.843	0.089	0	4.9961	0	0	0.200156	0	1	12	3	0.733593	0	0	0	0	1	0
K01501	E3.5.5.1; nitrilase [EC:3.5.5.1]	0.358	0.126	0	2.66719	0.00534782	0.0720844	0.374927	0.326586	39	9	66.0256	0.888854	207840	0.113837	3.52984	47.5794	1	0
K01505	E3.5.99.7; 1-aminocyclopropane-1-carboxylate deaminase [EC:3.5.99.7]	0.945	0.063	0	3.19252	0	0	0.313232	1	9	9	82.2222	0.853832	0	0.319931	0	0	45	0
K01509-K01553	E3.6.1.3; adenosinetriphosphatase [EC:3.6.1.3];E3.6.4.1; myosin ATPase [EC:3.6.4.1]	7.05	2.949	0.000341127	2.51442	3.68e-06	0	0.397706	0.982784	105	9	121.429	0.899039	770	0.179098	0.000902196	0	4186	0
K01512	acyP; acylphosphatase [EC:3.6.1.7]	0.136	0.012	0	2.6968	0.00472995	0.00362067	0.370809	0.412549	51	9	61.8235	0.88688	186074	0.112817	2.38742	1.82752	6	0
K01514-K01524	PPX1; exopolyphosphatase [EC:3.6.1.11];ppx-gppA; exopolyphosphatase / guanosine-5'-triphosphate,3'-diphosphate pyrophosphatase [EC:3.6.1.11 3.6.1.40]	2.504	0.562	0	3.41699	4.7e-07	0.00155885	0.292655	0	2	10	68	0.838867	58	0.51938	0.00604937	20.0639	1	0
K01515-K08312	nudF; ADP-ribose pyrophosphatase [EC:3.6.1.13];nudE; ADP-ribose diphosphatase [EC:3.6.1.-]	0.647	0.127	2.23904e-06	2.7272	0.00091838	0	0.366676	0.684146	41	9	83.4146	0.884853	62040	0.156207	0.576608	0	78	0
K01520	dut, DUT; dUTP pyrophosphatase [EC:3.6.1.23]	1.364	0.605	0	3.29228	1.888e-05	0	0.303741	0.672727	11	9	70.7273	0.847181	1638	0.3703	0.0441826	0	15	0
K01522	FHIT; bis(5'-adenosyl)-triphosphatase [EC:3.6.1.29]	0.108	0.019	0	2.4583	0.00079743	0	0.406785	0.780168	115	9	113.548	0.90278	82512	0.154697	0.1785	0	496	0
K01523	hisE; phosphoribosyl-ATP pyrophosphohydrolase [EC:3.6.1.31]	0.686	0.177	0	3.43102	0.00024787	4.80589e-06	0.291458	0.833333	4	9	30.75	0.837932	10036	0.277027	1.59517	0.0309283	6	0
K01525	apaH; bis(5'-nucleosyl)-tetraphosphatase (symmetrical) [EC:3.6.1.41]	0.39	0.061	0	2.53624	0	0	0.394284	1	91	9	122.231	0.897584	0	0.182707	0	0	4186	0
K01555-K16171	FAH, fahA; fumarylacetoacetase [EC:3.7.1.2];faaH; fumarylacetoacetate (FAA) hydrolase [EC:3.7.1.2]	1.331	0.361	0	3.02572	0.00161965	0.00124329	0.3305	0.461538	14	10	63.5714	0.864952	62718	0.17688	2.97807	2.28605	1	0
K01556	KYNU, kynU; kynureninase [EC:3.7.1.3]	1.004	0.16	0	2.8675	0.0030371	0.00539289	0.348736	0.40121	32	9	72	0.8755	141056	0.161798	2.44316	4.33825	3	0
K01560-K01561	E3.8.1.2; 2-haloacid dehalogenase [EC:3.8.1.2];dehH; haloacetate dehalogenase [EC:3.8.1.3]	0.271	0.088	0	3.27202	2.643e-05	0.0170355	0.305622	0.8	6	10	47.8333	0.848532	1496	0.239167	0.113394	73.088	1	0
K01563	dhaA; haloalkane dehalogenase [EC:3.8.1.5]	0.751	0.107	1.49964e-05	3.38426	0	1.21595e-06	0.295486	1	7	10	46.1429	0.84105	0	0.283085	0	0.00447157	3	0
K01564	E3.8.1.-	0.372	0.027	0	3.52767	2.531e-05	0.038791	0.283473	0	2	10	40	0.831489	656	0.5	0.325765	499.279	1	0
K01568	E4.1.1.1, pdc; pyruvate decarboxylase [EC:4.1.1.1]	0.212	0.003	0	2.53468	0.00240667	7.03224e-05	0.394526	0.570062	81	9	87.4938	0.897688	119920	0.127356	0.764846	0.0223486	3	0
K01571-K01572	E4.1.1.3A, oadA; oxaloacetate decarboxylase, alpha subunit [EC:4.1.1.3];E4.1.1.3B, oadB; oxaloacetate decarboxylase, beta subunit [EC:4.1.1.3]	0.894	0.387	5.52857e-05	2.57288	0.00100467	3.58705e-05	0.38867	0.623158	76	9	88.8158	0.895142	63462	0.134978	0.340292	0.0121497	6	0
K01576	mdlC; benzoylformate decarboxylase [EC:4.1.1.7]	0.042	0.025	0	3.95246	0.00156632	0.00155885	0.253007	0.4	5	10	7.6	0.80317	49670	0.264286	8.06404	8.02557	1	0
K01578	E4.1.1.9, MLYCD; malonyl-CoA decarboxylase [EC:4.1.1.9]	0.512	0.022	1.17867e-06	2.7841	6.2e-07	1.21595e-06	0.359183	0.988223	63	9	129.571	0.88106	68	0.256577	0.000253334	0.000496841	55	0
K01579	panD; aspartate 1-decarboxylase [EC:4.1.1.11]	1.096	0.219	0	2.78254	0.00049444	0	0.359384	0.623529	35	9	87.2857	0.881164	42494	0.176335	0.363654	0	78	0
K01580	E4.1.1.15, gadB, gadA, GAD; glutamate decarboxylase [EC:4.1.1.15]	2.226	0.525	0.0010477	2.50663	0.00311697	0.000959661	0.398943	0.587948	115	9	99.1217	0.899558	245078	0.140002	0.697713	0.214814	1	0
K01581	E4.1.1.17, ODC1, speC, speF; ornithine decarboxylase [EC:4.1.1.17]	1.595	0.777	4.62982e-06	3.09041	0.00010121	3.52625e-05	0.323581	0.52381	15	9	58.8667	0.860639	3554	0.178384	0.17369	0.0605152	28	0
K01582	E4.1.1.18, ldcC, cadA; lysine decarboxylase [EC:4.1.1.18]	1.156	0.119	0	3.17069	0.00011672	0.000291828	0.315388	0.833333	12	9	42.8333	0.855287	4910	0.176653	0.250384	0.626019	1	0
K01584-K01585-K02626	E4.1.1.19A, adi; arginine decarboxylase [EC:4.1.1.19];E4.1.1.19S, speA; arginine decarboxylase [EC:4.1.1.19];pdaD; arginine decarboxylase [EC:4.1.1.19]	2.572	0.54	1.06018e-05	3.25331	0.00035554	0.00204408	0.307379	0.638889	9	10	37.2222	0.849779	20788	0.149487	1.01692	5.84654	3	0
K01586	lysA; diaminopimelate decarboxylase [EC:4.1.1.20]	3.331	0.955	4.62982e-06	3.21278	0.00011728	6.07974e-06	0.311257	0.638095	15	10	35	0.852481	7392	0.150215	0.201268	0.0104337	15	0
K01588	purE; 5-(carboxyamino)imidazole ribonucleotide mutase [EC:5.4.99.18]	1.459	0.283	0	3.94934	2.443e-05	0.00145792	0.253207	0.666667	3	10	12.6667	0.803377	3690	0.408602	0.209626	12.5099	1	0
K01589	purK; 5-(carboxyamino)imidazole ribonucleotide synthase [EC:6.3.4.18]	1.645	0.351	0	3.79345	9.145e-05	8.60284e-05	0.263612	0.7	5	10	17.6	0.81377	7268	0.359184	0.470821	0.442909	1	0
K01590	hdc, HDC; histidine decarboxylase [EC:4.1.1.22]	0.251	0.007	0	3.57288	0	0	0.279887	1	6	9	21.5	0.828475	0	0.228723	0	0	1	0
K01591	pyrF; orotidine-5'-phosphate decarboxylase [EC:4.1.1.23]	1.238	0.345	8.6493e-06	3.22214	0.00056253	6.07974e-07	0.310353	0.858974	13	9	72.6154	0.851858	39152	0.322735	1.1139	0.00120388	3	0
K01592	E4.1.1.25; tyrosine decarboxylase [EC:4.1.1.25]	0.449	0.02	0	3.18239	4.581e-05	0	0.31423	0.885714	15	9	65.4667	0.854508	2404	0.25083	0.0786161	0	6	0
K01593	DDC; aromatic-L-amino-acid decarboxylase [EC:4.1.1.28]	0.669	0.053	0	3.01715	0.00359437	0.0251804	0.331439	0.344029	34	9	40.5588	0.865524	102314	0.116214	2.72136	19.0645	1	0
K01594	CSAD; sulfinoalanine decarboxylase [EC:4.1.1.29]	0.312	0.007	0	3.24474	5.49e-06	0.000827224	0.308191	0.857143	7	10	85.7143	0.850351	224	0.338792	0.0201891	3.04206	1	0
K01595	ppc; phosphoenolpyruvate carboxylase [EC:4.1.1.31]	2.179	0.541	0	2.80514	0.00023755	3.64785e-06	0.356488	0.7	20	9	89.7	0.879657	18436	0.188445	0.305751	0.00469514	28	0
K01596	E4.1.1.32, pckA, PEPCK; phosphoenolpyruvate carboxykinase (GTP) [EC:4.1.1.32]	5.552	4.489	0.000591816	2.68355	0.0025782	0.00222689	0.37264	0.373984	42	9	83.4762	0.887763	165646	0.144924	1.58019	1.36487	6	0
K01597	MVD, mvaD; diphosphomevalonate decarboxylase [EC:4.1.1.33]	0.351	0.082	0	4.3219	0	0	0.23138	1	11	11	12.2727	0.77854	0	0.645933	0	0	66	0
K01598	PPCDC, coaC; phosphopantothenoylcysteine decarboxylase [EC:4.1.1.36]	0.211	0.079	0	3.43102	4.1e-07	0	0.291458	0.833333	4	10	37.5	0.837932	2	0.302419	0.00263855	0	6	0
K01599	hemE, UROD; uroporphyrinogen decarboxylase [EC:4.1.1.37]	2.042	0.591	0	4.3562	0.0093166	0.0093166	0.229558	0.6	5	10	19.2	0.776254	908124	0.59375	47.9656	47.9656	1	0
K01601-K01602	rbcL; ribulose-bisphosphate carboxylase large chain [EC:4.1.1.39];rbcS; ribulose-bisphosphate carboxylase small chain [EC:4.1.1.39]	0.613	0.585	0.000497122	3.25253	0.00014762	0.00269713	0.307453	0.690909	11	10	47.6364	0.849831	5826	0.241347	0.345458	6.31178	1	0
K01607	pcaC; 4-carboxymuconolactone decarboxylase [EC:4.1.1.44]	0.577	0.104	0	5.02572	0	0	0.198976	1	2	11	4	0.731619	0	1	0	0	1	0
K01608	gcl; tartronate-semialdehyde synthase [EC:4.1.1.47]	0.512	0.09	0.000183251	3.05612	5.178e-05	3.16147e-05	0.327212	0.791209	14	10	68.9286	0.862925	2716	0.195265	0.0952086	0.0581303	3	0
K01609	trpC; indole-3-glycerol phosphate synthase [EC:4.1.1.48]	1.173	0.36	0	3.34451	7.1e-06	2.12791e-06	0.298998	0.866667	6	10	64.3333	0.8437	520	0.367619	0.0304614	0.00912945	10	0
K01610	E4.1.1.49, pckA; phosphoenolpyruvate carboxykinase (ATP) [EC:4.1.1.49]	1.465	1.282	4.02462e-05	2.43726	0.00438187	1.33754e-05	0.410297	0.738771	123	9	114.39	0.904183	225902	0.153957	0.917058	0.00279927	28	0
K01611	speD, AMD1; S-adenosylmethionine decarboxylase [EC:4.1.1.50]	0.188	0.072	0	3.37568	0.00036076	0	0.296236	0.858462	26	9	29.6923	0.841621	10200	0.212088	0.35718	0	3	0
K01613	psd, PISD; phosphatidylserine decarboxylase [EC:4.1.1.65]	1.188	0.48	0	3.25955	3.236e-05	0	0.306791	0.785714	8	9	36.875	0.849363	1244	0.189103	0.104126	0	3	0
K01615	E4.1.1.70; glutaconyl-CoA decarboxylase [EC:4.1.1.70]	0.006	0.015	0	3.44037	0.00014524	0	0.290666	0.794118	17	10	35.4706	0.837308	9370	0.233359	0.219928	0	6	0
K01617	E4.1.1.77; 4-oxalocrotonate decarboxylase [EC:4.1.1.77]	0.311	0.064	2.2182e-05	3.60717	0.0008168	0.00327602	0.277226	0.4	5	10	14.4	0.826189	33020	0.244068	4.20521	16.8663	1	0
K01618	E4.1.1.-	0.683	0.092	0	3.32346	3.501e-05	0.0418052	0.300891	0.466667	6	9	48.8333	0.845103	778	0.29596	0.150205	179.358	1	0
K01619	deoC, DERA; deoxyribose-phosphate aldolase [EC:4.1.2.4]	1.051	0.178	0	2.68979	0.00306306	9.36483e-05	0.371776	0.453659	41	10	53.2439	0.887347	132370	0.0913275	1.92315	0.0587974	6	0
K01620	ltaE; threonine aldolase [EC:4.1.2.5]	1.305	0.172	0	2.74045	0.00240498	6.78499e-05	0.364903	0.436633	47	9	60.2553	0.88397	78300	0.113049	1.31721	0.0371616	10	0
K01621	E4.1.2.9; phosphoketolase [EC:4.1.2.9]	0.528	0.091	0	3.00779	0.00013789	0	0.33247	0.74269	19	10	41.2632	0.866147	5780	0.116234	0.186819	0	10	0
K01623-K01624-K11645	ALDO; fructose-bisphosphate aldolase, class I [EC:4.1.2.13];FBA, fbaA; fructose-bisphosphate aldolase, class II [EC:4.1.2.13];fbaB; fructose-bisphosphate aldolase, class I [EC:4.1.2.13]	4.554	3.14	0.00120849	2.79891	0.00273524	0.00144115	0.357282	0.337127	38	10	43.1053	0.880073	151036	0.0862105	1.85291	0.976262	1	0
K01625	eda; 2-dehydro-3-deoxyphosphogluconate aldolase / 4-hydroxy-2-oxoglutarate aldolase [EC:4.1.2.14 4.1.3.16]	0.197	0.022	0	2.5191	0.00669706	0.00667409	0.396968	0.525419	83	9	79.3976	0.898727	247948	0.112621	2.07706	2.06993	3	0
K01626-K03856	E2.5.1.54, aroF, aroG, aroH; 3-deoxy-7-phosphoheptulonate synthase [EC:2.5.1.54];AROA2, aroA; 3-deoxy-7-phosphoheptulonate synthase [EC:2.5.1.54]	3.135	0.874	2.44266e-06	3.30553	0.00012311	0.000136396	0.302523	0.618182	11	10	41.8182	0.846298	7976	0.209091	0.2881	0.319191	10	0
K01627	kdsA; 2-dehydro-3-deoxyphosphooctonate aldolase (KDO 8-P synthase) [EC:2.5.1.55]	1.306	0.589	0	6.11068	0	0	0.163648	0	1	12	2	0.659288	0	0	0	0	1	0
K01628	fucA; L-fuculose-phosphate aldolase [EC:4.1.2.17]	0.132	0.019	0	3.19408	5.9e-06	0.000515242	0.31308	0.866667	10	10	36.7	0.853728	272	0.168349	0.0151878	1.32634	3	0
K01629	rhaD; rhamnulose-1-phosphate aldolase [EC:4.1.2.19]	0.048	0.009	0	3.16446	4.23e-05	0.00128938	0.31601	0.651515	12	10	41.0833	0.855703	1158	0.174082	0.0907406	2.76594	3	0
K01632	E4.1.2.22; fructose-6-phosphate phosphoketolase [EC:4.1.2.22]	0.523	0.071	0	3.3219	6.435e-05	8.51164e-06	0.301032	0.666667	12	10	30.0833	0.845207	4906	0.168063	0.138041	0.0182589	15	0
K01633	folB; dihydroneopterin aldolase [EC:4.1.2.25]	0.47	0.045	0	3.23071	2.788e-05	0.00128888	0.30953	0.47619	7	10	65.4286	0.851286	766	0.330447	0.102527	4.73977	3	0
K01634	E4.1.2.27; sphinganine-1-phosphate aldolase [EC:4.1.2.27]	0.413	0.053	5.02234e-06	3.85737	0	0	0.259244	1	2	9	16	0.809509	0	0.533333	0	0	3	0
K01635-K08302	lacD; tagatose 1,6-diphosphate aldolase [EC:4.1.2.40];gatY-kbaY; tagatose 1,6-diphosphate aldolase GatY/KbaY [EC:4.1.2.40]	0.034	0.107	0	2.96571	0.00018396	0.000970319	0.337188	0.583333	24	10	44.6667	0.868953	8612	0.11975	0.197312	1.04075	3	0
K01636	E4.1.2.-	0.524	0.091	0	2.61341	0.00063015	0.0120026	0.382642	0.836594	62	9	93.5968	0.89244	15812	0.149039	0.261634	4.98342	1	0
K01637	E4.1.3.1, aceA; isocitrate lyase [EC:4.1.3.1]	2.097	3.739	0.000754504	2.94856	0.0006688	0.000123069	0.339149	0.401709	27	9	59.1481	0.870096	21338	0.144264	0.637639	0.117335	10	0
K01638	E2.3.3.9, aceB, glcB; malate synthase [EC:2.3.3.9]	2.175	1.264	0.000304741	2.49883	0.00241695	1.94552e-05	0.400187	0.743971	128	9	115.938	0.900078	102058	0.168759	0.486071	0.00391262	15	0
K01639	E4.1.3.3, nanA, NPL; N-acetylneuraminate lyase [EC:4.1.3.3]	0.041	0.009	0	2.5721	0.00612796	0.0020664	0.388788	0.796211	63	9	88.9683	0.895194	149380	0.1348	2.5039	0.844339	6	0
K01640	E4.1.3.4, HMGCL, hmgL; hydroxymethylglutaryl-CoA lyase [EC:4.1.3.4]	1.122	0.268	0	2.57132	0.00344237	0.010427	0.388906	0.57628	88	9	104.398	0.895246	147064	0.162849	1.00697	3.05013	1	0
K01641	E2.3.3.10; hydroxymethylglutaryl-CoA synthase [EC:2.3.3.10]	0.061	0.011	0	2.53936	0.00150909	1.94552e-05	0.3938	0.791503	124	9	115.839	0.897376	155658	0.178213	0.313282	0.00403883	6	0
K01643-K01644	citF; citrate lyase subunit alpha / citrate CoA-transferase [EC:4.1.3.6 2.8.3.10];citE; citrate lyase subunit beta / citryl-CoA lyase [EC:4.1.3.6 4.1.3.34]	1.298	0.422	1.17646e-05	2.66329	0.00113562	4.01263e-05	0.375476	0.511563	47	9	76.8298	0.889114	47684	0.13201	0.621981	0.0219773	10	0
K01647-K01648-K15230-K15231	CS, gltA; citrate synthase [EC:2.3.3.1];ACLY; ATP citrate (pro-S)-lyase [EC:2.3.3.8];aclA; ATP-citrate lyase alpha-subunit [EC:2.3.3.8];aclB; ATP-citrate lyase beta-subunit [EC:2.3.3.8]	5.614	5.479	0.000321316	2.4809	0.00239335	4.25582e-05	0.403079	0.744956	128	9	117.703	0.901273	173160	0.166718	0.481325	0.00855886	10	0
K01649	leuA; 2-isopropylmalate synthase [EC:2.3.3.13]	6.458	1.625	2.9653e-05	2.5339	0.00308229	5.83655e-05	0.394648	0.80504	122	9	117.713	0.89774	94998	0.178624	0.650363	0.0123151	3	0
K01652-K01653	E2.2.1.6L, ilvB, ilvG, ilvI; acetolactate synthase I/II/III large subunit [EC:2.2.1.6];E2.2.1.6S, ilvH, ilvN; acetolactate synthase I/III small subunit [EC:2.2.1.6]	6.328	2.527	0.000282558	2.60405	0.00187123	0.00310144	0.384017	0.769231	65	9	91.4769	0.893063	64288	0.144261	0.741065	1.22827	1	0
K01654	E2.5.1.56, neuB; N-acetylneuraminate synthase [EC:2.5.1.56]	1.222	0.3	0	3.2159	0.00019675	0.00499451	0.310955	0.619048	7	10	34.7143	0.852273	3980	0.171006	0.723534	18.367	3	0
K01656	TRP3; anthranilate synthase / indole-3-glycerol phosphate synthase [EC:4.1.3.27 4.1.1.48]	0.39	0.029	4.80309e-06	2.41855	0.00551523	0.00139332	0.413471	0.476057	149	9	95.7852	0.90543	465704	0.125868	0.952839	0.240717	10	0
K01657-K01658-K13503	trpE; anthranilate synthase component I [EC:4.1.3.27];trpG; anthranilate synthase component II [EC:4.1.3.27];trpEG; anthranilate synthase [EC:4.1.3.27]	6.335	0.961	3.63417e-05	2.42245	0.00370937	8.66026e-06	0.412806	0.506993	144	9	98.4931	0.90517	362672	0.129426	0.663101	0.00154814	28	0
K01659	prpC; 2-methylcitrate synthase [EC:2.3.3.5]	0.64	0.513	0	2.4848	0.00165857	0	0.402447	0.779163	122	9	119.738	0.901013	158528	0.16936	0.349958	0	120	0
K01661	menB; naphthoate synthase [EC:4.1.3.36]	1.496	0.093	5.75946e-05	3.55261	0	0	0.281483	0	1	10	107	0.829826	0	0	0	0	1	0
K01662	dxs; 1-deoxy-D-xylulose-5-phosphate synthase [EC:2.2.1.7]	3.784	0.958	1.77455e-06	3.1325	0.0008037	0	0.319234	0.882353	17	10	38.7647	0.857833	18996	0.142301	1.21699	0	1	0
K01663-K02500-K02501	HIS7; glutamine amidotransferase / cyclase [EC:2.4.2.- 4.1.3.-];hisF; cyclase [EC:4.1.3.-];hisH; glutamine amidotransferase [EC:2.4.2.-]	4.176	0.793	6.98859e-07	2.58067	0.00358666	0.00872275	0.387496	0.835643	92	9	108.293	0.894622	154986	0.166589	1.00356	2.44066	1	0
K01664-K01665-K13950	pabA; para-aminobenzoate synthetase component II [EC:2.6.1.85];pabB; para-aminobenzoate synthetase component I [EC:2.6.1.85];pabAB; para-aminobenzoate synthetase [EC:2.6.1.85]	4.701	0.773	3.17671e-05	2.58145	0.00071147	4.25582e-06	0.387379	0.803136	95	9	106.8	0.89457	101716	0.165839	0.192786	0.00115319	3	0
K01666	E4.1.3.39, mhpE; 4-hydroxy 2-oxovalerate aldolase [EC:4.1.3.39]	0.319	0.11	0	2.53858	0.00400676	0.00719608	0.393921	0.56358	81	9	83.9136	0.897428	151010	0.12304	1.27336	2.28693	1	0
K01667	tnaA; tryptophanase [EC:4.1.99.1]	1.04	0.308	1.22372e-05	2.60171	0.00318212	4.8638e-06	0.384362	0.80594	63	9	88.2381	0.893219	80502	0.138304	1.30022	0.00198736	1	0
K01668	E4.1.99.2; tyrosine phenol-lyase [EC:4.1.99.2]	0.821	0.316	0	2.57054	0.00345283	0.000824515	0.389024	0.66471	72	9	87.8333	0.895297	139992	0.132279	1.23448	0.294787	3	0
K01672-K01674	E4.2.1.1; carbonic anhydrase [EC:4.2.1.1];cah; carbonic anhydrase [EC:4.2.1.1]	0.888	0.318	0	3.1894	0.00101336	2.18871e-05	0.313539	0.822222	10	10	31.1	0.85404	39536	0.148095	2.60859	0.0563417	3	0
K01673	cynT, can; carbonic anhydrase [EC:4.2.1.1]	3.519	1.075	0.000109283	3	0.00256701	0.00492054	0.333333	0.433333	16	10	36.375	0.866667	119686	0.107618	4.13	7.91653	3	0
K01676-K01677-K01678-K01679	E4.2.1.2A, fumA, fumB; fumarate hydratase, class I [EC:4.2.1.2];E4.2.1.2AA, fumA; fumarate hydratase subunit alpha [EC:4.2.1.2];E4.2.1.2AB, fumB; fumarate hydratase subunit beta [EC:4.2.1.2];E4.2.1.2B, fumC; fumarate hydratase, class II [EC:4.2.1.2]	5.863	1.725	0.000305798	3.05144	3.577e-05	0.00905297	0.327714	0.538462	13	10	68.1538	0.863237	1984	0.202839	0.0708301	17.9263	15	0
K01681	ACO, acnA; aconitate hydratase [EC:4.2.1.3]	6.083	3.305	0.00120437	3.30086	2.57e-06	0.00196324	0.302952	0.571429	7	10	60.8571	0.84661	58	0.287062	0.00945099	7.21968	1	0
K01682	acnB; aconitate hydratase 2 / 2-methylisocitrate dehydratase [EC:4.2.1.3 4.2.1.99]	2.911	3.672	0.00250605	3.23539	6.29e-06	0.00423019	0.309082	0.464286	8	10	61.625	0.850974	296	0.243577	0.0202396	13.6117	1	0
K01685	uxaA; altronate hydrolase [EC:4.2.1.7]	0.584	0.087	0	3.48792	0.00156528	0.00292089	0.286704	0.5	4	10	30	0.834139	32332	0.263274	10.0734	18.7974	1	0
K01686	uxuA; mannonate dehydratase [EC:4.2.1.8]	0.241	0.089	0	3.48792	0.00156528	0.00292089	0.286704	0.5	4	10	30	0.834139	32332	0.263274	10.0734	18.7974	1	0
K01687	ilvD; dihydroxy-acid dehydratase [EC:4.2.1.9]	4.019	1.363	4.00493e-05	3.15744	0.00014482	0.000208495	0.316712	0.777778	9	9	64.4444	0.85617	4380	0.224942	0.414217	0.596341	1	0
K01689	ENO, eno; enolase [EC:4.2.1.11]	5.147	3.163	0.000289339	3.20655	5.368e-05	0.0043929	0.311862	0.6	10	10	69.4	0.852897	3836	0.316895	0.138183	11.3082	6	0
K01690	edd; phosphogluconate dehydratase [EC:4.2.1.12]	0.095	0.012	0	3.22915	7.149e-05	0.00383169	0.309679	0.5	5	10	64.8	0.85139	1628	0.319212	0.368059	19.7271	3	0
K01692	paaF, echA; enoyl-CoA hydratase [EC:4.2.1.17]	6.715	0.962	0.00103396	3.30475	0.00018362	0.00175946	0.302594	0.469841	36	10	46.6667	0.84635	32952	0.214067	0.131299	1.25811	3	0
K01693	E4.2.1.19, hisB; imidazoleglycerol-phosphate dehydratase [EC:4.2.1.19]	1.217	0.42	2.27648e-05	3.46376	0	0.000202016	0.288704	1	3	10	72.6667	0.83575	0	0.563307	0	1.73344	3	0
K01694	TRP; tryptophan synthase [EC:4.2.1.20]	2.184	0.499	0	2.71473	0.0026073	0.000275412	0.368361	0.355856	37	9	51.8108	0.885685	111442	0.0931849	1.81398	0.191613	15	0
K01695-K01696-K06001	trpA; tryptophan synthase alpha chain [EC:4.2.1.20];trpB; tryptophan synthase beta chain [EC:4.2.1.20];K06001, trpB; tryptophan synthase beta chain [EC:4.2.1.20]	9.678	2.133	7.14444e-05	2.71473	0.0026073	0.000300947	0.368361	0.355856	37	9	51.8108	0.885685	111442	0.0931849	1.81398	0.209378	1	0
K01697	E4.2.1.22, CBS; cystathionine beta-synthase [EC:4.2.1.22]	2.747	1.037	0	2.71239	0.00109087	0.00231835	0.368678	0.433468	32	8	57.4062	0.88584	53668	0.103435	0.877537	1.86497	6	0
K01698	hemB, ALAD; porphobilinogen synthase [EC:4.2.1.24]	2.261	0.495	2.36948e-06	3.44817	0.00065559	0.0216111	0.290009	0.333333	3	9	45	0.836789	16308	0.338384	5.6254	185.437	1	0
K01699-K13919-K13920	pduC; propanediol dehydratase large subunit [EC:4.2.1.28];pduD; propanediol dehydratase medium subunit [EC:4.2.1.28];pduE; propanediol dehydratase small subunit [EC:4.2.1.28]	0.017	0.248	9.17135e-06	3.23071	3.836e-05	0.00431591	0.30953	0.5	4	10	58.75	0.851286	1086	0.273364	0.246866	27.775	1	0
K01702	LEU1; 3-isopropylmalate dehydratase [EC:4.2.1.33]	2.886	0.768	0.00023672	3.51598	1.5e-07	0	0.284416	0.666667	3	10	47	0.832268	2	0.361538	0.0012871	0	1	0
K01703-K01704	leuC; 3-isopropylmalate/(R)-2-methylmalate dehydratase large subunit [EC:4.2.1.33 4.2.1.35];leuD; 3-isopropylmalate/(R)-2-methylmalate dehydratase small subunit [EC:4.2.1.33 4.2.1.35]	4.344	1.24	0.000494518	3.37646	9.54e-06	0.00466661	0.296168	0.5	4	10	76.25	0.841569	592	0.433239	0.0613947	30.032	1	0
K01705	LYS4; homoaconitate hydratase [EC:4.2.1.36]	0.068	0.028	0	4.38426	0	0	0.228089	1	2	11	5	0.774383	0	1	0	0	3	0
K01706	gudD; glucarate dehydratase [EC:4.2.1.40]	0.062	0.012	0	3.26422	0.00109727	6.43613e-05	0.306351	0.5	5	10	73	0.849052	76232	0.414773	5.64918	0.331358	3	0
K01707	E4.2.1.41; 5-dehydro-4-deoxyglucarate dehydratase [EC:4.2.1.41]	0.009	0.005	0	3.38036	0.00048476	0.00212526	0.295827	0.5	4	10	48.5	0.841309	48910	0.346429	3.11967	13.6771	3	0
K01708	garD; galactarate dehydratase [EC:4.2.1.42]	0.171	0.022	0	4.26189	0	0	0.234638	1	2	11	4.5	0.782541	0	0.75	0	0	3	0
K01709	rfbG; CDP-glucose 4,6-dehydratase [EC:4.2.1.45]	0.314	0.096	0	4.31021	0.00311526	0.00311526	0.232007	0	2	11	5.5	0.779319	60936	0.5	40.0965	40.0965	1	0
K01710	E4.2.1.46, rfbB, rffG; dTDP-glucose 4,6-dehydratase [EC:4.2.1.46]	6.7	2.095	1.60512e-05	4.26189	0.00311526	0.00311526	0.234638	0.333333	3	11	8.66667	0.782541	116512	0.416667	26.731	26.731	1	0
K01711	gmd, GMDS; GDPmannose 4,6-dehydratase [EC:4.2.1.47]	2.586	0.767	4.64046e-05	3.85035	0.00155885	0.00155885	0.259717	0.75	8	10	15.75	0.809977	152366	0.252016	5.01599	5.01598	1	0
K01712	hutU, UROC1; urocanate hydratase [EC:4.2.1.49]	2.89	0.501	3.35561e-05	3.95557	1.645e-05	0.0016275	0.252808	0.333333	3	9	9.66667	0.802962	352	0.373333	0.141152	13.965	1	0
K01714	dapA; 4-hydroxy-tetrahydrodipicolinate synthase [EC:4.3.3.7]	2.159	0.565	0	2.60405	0.00110304	0.00137002	0.384017	0.802867	63	9	90.8095	0.893063	30744	0.142533	0.450706	0.559794	1	0
K01715	crt; 3-hydroxybutyryl-CoA dehydratase [EC:4.2.1.55]	1.361	0.572	0.00030268	3.37802	2.957e-05	3.03987e-07	0.296031	0.766667	21	10	41.8571	0.841465	8966	0.228728	0.0362472	0.00037263	10	0
K01716	fabA; 3-hydroxyacyl-[acyl-carrier-protein] dehydratase [EC:4.2.1.59]	0.341	0.301	7.9413e-05	3.44505	1.924e-05	0	0.290271	0.666667	9	9	26.2222	0.836997	520	0.184664	0.0550307	0	6	0
[truncated: 657 more rows]

## Sheet: c
c) KOs with stark differences in betweenness centrality in autumn and winter
[truncated: 154 more rows]

[truncated: 4 more sheets: d, e, f, g]
