# Supplementary material for: Comparative integrated omics: identification of key functionalities in microbial community-wide metabolic networks
Source: NPJ Biofilms Microbiomes. 2015 Jun 17;1:15007–. doi: 10.1038/npjbiofilms.2015.7 (PMC5515219; doi:10.1038/npjbiofilms.2015.7)
Supplement: Supplementary Dataset 8 [file npjbiofilms20157-s9.xls]

## Sheet: summary
Genome assembly			Estimated genome completeness			Features			COG class gene count			Subsystem Feature	Counts	%		PHB metabolism function	Gene copy number		Triacylglycerol metabolism function	Gene copy number		Lipases	Gene copy number
total size assembly (bp)	7666351		unique hits	83		Number of coding sequences (CDS)	7393		R, general function prediction only	799		Amino Acids and Derivatives	670	19.4147		Acetyl-CoA acetyltransferase (EC 2.3.1.9)	23		Glycerol kinase (EC 2.7.1.30)	2		Lipase 1 (EC 3.1.1.3)	2
raw sequence reads (paired reads)	1709366		multiple hits	22		Number of coding RNAs	64		K, transcription	657		Carbohydrates	567	16.43		3-hydroxybutyryl-CoA dehydrogenase (EC 1.1.1.157) / 3-hydroxyacyl-CoA dehydrogenase (EC 1.1.1.35) / Putative 3-hydroxyacyl-coa dehydrogenase	8		Glycerol-3-phosphate acyltransferase (EC 2.3.1.15)	1		Lipase LipV	2
empirical library insert size (bp)	244 +- 43		hits out of 107	105		Number of rRNA operon	2		I, lipid transport and metabolism	517		Cofactors, Vitamins, Prosthetic Groups, Pigments	540	15.6476		3-hydroxybutyryl-CoA epimerase (EC 5.1.2.3)	3		1-acyl-sn-glycerol-3-phosphate acyltransferase (EC 2.3.1.51)	9		lipase, class 2	1
contigs number	81		%	0.981308		Number of features	7457		E, amino acid transport and metabolism	494		Fatty Acids, Lipids, and Isoprenoids	470	13.6192		Polyhydroxyalkanoic acid synthase / poly(R)-hydroxyalkanoic acid synthase, class III, PhaC subunit	3		phosphatidic acid phosphatase	NA		Putative lipase	1
contigs range size (bp)	210 to 850602								S, function unknown	436		Protein Metabolism	328	9.50449					Wax ester synthase/acyl-CoA:diacylglycerol acyltransferase	4
N50 (bp)	292818								C, energy production and conversion	397		Stress Response	141	4.08577
N90 (bp)	62813								Q, secondary metabolites biosynthesis, transport and catabolism	371		Nucleosides and Nucleotides	138	3.99884
G+C %	62.4								P, inorganic ion transport and metabolism	370		Respiration	134	3.88293
average coverage (SD)	27 (11) x								G, carbohydrate transport and metabolism	361		Virulence, Disease and Defense	132	3.82498
									T, signal transduction mechanisms	267		Membrane Transport	128	3.70907
									L, replication, recombination and repair	257		DNA Metabolism	115	3.33237
									H, coenzyme transport and metabolism	232		RNA Metabolism	111	3.21646
									J, translation, ribosomal structure and biogenesis	215		Cell Wall and Capsule	109	3.1585
									M, cell wall/membrane/envelope biogenesis	213		Sulfur Metabolism	107	3.10055
									O, posttranslational modification, protein turnover, chaperones	166		Metabolism of Aromatic Compounds	79	2.28919
									F, nucleotide transport and metabolism	112		Regulation and Cell signaling	71	2.05737
									V, defense mechanisms	94		Phosphorus Metabolism	60	1.73863
									D, cell cycle control, cell division, chromosome partitioning	61		Cell Division and Cell Cycle	50	1.44886
									U, intracellular trafficking, secretion, and vesicular transport	46		Miscellaneous	46	1.33295
									N, cell motility	6		Nitrogen Metabolism	35	1.0142
									Z, cytoskeleton	3		Iron acquisition and metabolism	20	0.579542
									A, RNA processing and modification	2		Potassium metabolism	18	0.521588
									B, chromatin structure and dynamics	1		Phages, Prophages, Transposable elements, Plasmids	18	0.521588
									total	6077		Regulons	13	0.376702
												Secondary Metabolism	9	0.260794
												Motility and Chemotaxis	7	0.20284
												Dormancy and Sporulation	5	0.144886
												Photosynthesis	0	0

## Sheet: phylogeneticMarkers
Results of Amphora Net
Query	Marker	Superkingdom	Phylum	Class	Order	Family	Genus	Species
fig|6666666.64457.peg.6250	dnaG	Bacteria(1.00)	Actinobacteria(1.00)	Actinobacteria(1.00)	Actinomycetales(1.00)	Nocardiaceae(1.00)	Rhodococcus(1.00)	Rhodococcus erythropolis(1.00)
fig|6666666.64457.peg.3444	frr	Bacteria(1.00)	Actinobacteria(1.00)	Actinobacteria(1.00)	Actinomycetales(1.00)	Nocardiaceae(1.00)	Rhodococcus(1.00)	Rhodococcus erythropolis(1.00)
fig|6666666.64457.peg.2110	infC	Bacteria(0.95)	Actinobacteria(0.95)	Actinobacteria(0.95)	Actinomycetales(0.95)	Nocardiaceae(0.95)	Rhodococcus(0.95)	Rhodococcus erythropolis(0.91)
fig|6666666.64457.peg.3362	nusA	Bacteria(1.00)	Actinobacteria(1.00)	Actinobacteria(1.00)	Actinomycetales(1.00)	Nocardiaceae(1.00)	Rhodococcus(1.00)	Rhodococcus erythropolis(1.00)
fig|6666666.64457.peg.73	nusA	Bacteria(1.00)	Actinobacteria(1.00)	Actinobacteria(1.00)	Actinomycetales(1.00)	Nocardiaceae(1.00)	Rhodococcus(1.00)	Rhodococcus erythropolis(1.00)
fig|6666666.64457.peg.7212	pgk	Bacteria(1.00)	Actinobacteria(1.00)	Actinobacteria(1.00)	Actinomycetales(1.00)	Nocardiaceae(1.00)	Rhodococcus(1.00)	Rhodococcus erythropolis(1.00)
fig|6666666.64457.peg.4454	pyrG	Bacteria(1.00)	Actinobacteria(1.00)	Actinobacteria(1.00)	Actinomycetales(1.00)	Nocardiaceae(1.00)	Rhodococcus(1.00)	Rhodococcus erythropolis(1.00)
fig|6666666.64457.peg.4166	rplA	Bacteria(1.00)	Actinobacteria(1.00)	Actinobacteria(1.00)	Actinomycetales(1.00)	Nocardiaceae(1.00)	Rhodococcus(1.00)	Rhodococcus erythropolis(1.00)
fig|6666666.64457.peg.6017	rplB	Bacteria(1.00)	Actinobacteria(1.00)	Actinobacteria(1.00)	Actinomycetales(1.00)	Nocardiaceae(1.00)	Rhodococcus(1.00)	Rhodococcus erythropolis(1.00)
fig|6666666.64457.peg.6020	rplC	Bacteria(1.00)	Actinobacteria(1.00)	Actinobacteria(1.00)	Actinomycetales(1.00)	Nocardiaceae(1.00)	Rhodococcus(1.00)	Rhodococcus erythropolis(1.00)
fig|6666666.64457.peg.6019	rplD	Bacteria(1.00)	Actinobacteria(1.00)	Actinobacteria(1.00)	Actinomycetales(1.00)	Nocardiaceae(1.00)	Rhodococcus(1.00)	Rhodococcus erythropolis(1.00)
fig|6666666.64457.peg.6008	rplE	Bacteria(1.00)	Actinobacteria(1.00)	Actinobacteria(1.00)	Actinomycetales(1.00)	Nocardiaceae(1.00)	Rhodococcus(1.00)	Rhodococcus erythropolis(1.00)
fig|6666666.64457.peg.6005	rplF	Bacteria(1.00)	Actinobacteria(1.00)	Actinobacteria(1.00)	Actinomycetales(1.00)	Nocardiaceae(1.00)	Rhodococcus(1.00)	Rhodococcus erythropolis(1.00)
fig|6666666.64457.peg.4167	rplK	Bacteria(1.00)	Actinobacteria(1.00)	Actinobacteria(1.00)	Actinomycetales(1.00)	Nocardiaceae(1.00)	Rhodococcus(1.00)	Rhodococcus erythropolis(1.00)
fig|6666666.64457.peg.4163	rplL	Bacteria(1.00)	Actinobacteria(1.00)	Actinobacteria(1.00)	Actinomycetales(1.00)	Nocardiaceae(1.00)	Rhodococcus(1.00)	Rhodococcus erythropolis(1.00)
fig|6666666.64457.peg.5977	rplM	Bacteria(1.00)	Actinobacteria(1.00)	Actinobacteria(1.00)	Actinomycetales(1.00)	Nocardiaceae(1.00)	Rhodococcus(1.00)	Rhodococcus erythropolis(1.00)
fig|6666666.64457.peg.6010	rplN	Bacteria(1.00)	Actinobacteria(1.00)	Actinobacteria(1.00)	Actinomycetales(1.00)	Nocardiaceae(1.00)	Rhodococcus(1.00)	Rhodococcus erythropolis(1.00)
fig|6666666.64457.peg.6013	rplP	Bacteria(1.00)	Actinobacteria(1.00)	Actinobacteria(1.00)	Actinomycetales(1.00)	Nocardiaceae(1.00)	Rhodococcus(1.00)	Rhodococcus erythropolis(1.00)
fig|6666666.64457.peg.452	rplS	Bacteria(1.00)	Actinobacteria(1.00)	Actinobacteria(1.00)	Actinomycetales(1.00)	Nocardiaceae(1.00)	Rhodococcus(1.00)	Rhodococcus erythropolis(1.00)
fig|6666666.64457.peg.5488	rplS	Bacteria(1.00)	Actinobacteria(1.00)	Actinobacteria(1.00)	Actinomycetales(1.00)	Nocardiaceae(1.00)	Rhodococcus(1.00)	Rhodococcus erythropolis(1.00)
fig|6666666.64457.peg.2108	rplT	Bacteria(1.00)	Actinobacteria(1.00)	Actinobacteria(1.00)	Actinomycetales(1.00)	Nocardiaceae(1.00)	Rhodococcus(1.00)	Rhodococcus jostii(0.22)
fig|6666666.64457.peg.6155	rpmA	Bacteria(0.97)	Actinobacteria(0.97)	Actinobacteria(0.97)	Actinomycetales(0.97)	Nocardiaceae(0.78)	Rhodococcus(0.56)	Rhodococcus erythropolis(0.11)
fig|6666666.64457.peg.4150	rpoB	Bacteria(1.00)	Actinobacteria(1.00)	Actinobacteria(1.00)	Actinomycetales(1.00)	Nocardiaceae(1.00)	Rhodococcus(1.00)	Rhodococcus erythropolis(1.00)
fig|6666666.64457.peg.3447	rpsB	Bacteria(1.00)	Actinobacteria(1.00)	Actinobacteria(1.00)	Actinomycetales(1.00)	Nocardiaceae(1.00)	Rhodococcus(1.00)	Rhodococcus erythropolis(1.00)
fig|6666666.64457.peg.6014	rpsC	Bacteria(1.00)	Actinobacteria(1.00)	Actinobacteria(1.00)	Actinomycetales(1.00)	Nocardiaceae(1.00)	Rhodococcus(1.00)	Rhodococcus erythropolis(0.22)
fig|6666666.64457.peg.6003	rpsE	Bacteria(1.00)	Actinobacteria(1.00)	Actinobacteria(1.00)	Actinomycetales(1.00)	Nocardiaceae(1.00)	Rhodococcus(1.00)	Rhodococcus erythropolis(1.00)
fig|6666666.64457.peg.5976	rpsI	Bacteria(1.00)	Actinobacteria(1.00)	Actinobacteria(1.00)	Actinomycetales(1.00)	Nocardiaceae(1.00)	Rhodococcus(1.00)	Rhodococcus erythropolis(1.00)
fig|6666666.64457.peg.6021	rpsJ	Bacteria(0.96)	Actinobacteria(0.96)	Actinobacteria(0.96)	Actinomycetales(0.96)	Corynebacteriaceae(0.18)	Corynebacterium(0.18)
fig|6666666.64457.peg.5994	rpsK	Bacteria(1.00)	Actinobacteria(1.00)	Actinobacteria(1.00)	Actinomycetales(1.00)	Nocardiaceae(1.00)	Rhodococcus(1.00)	Rhodococcus erythropolis(1.00)
fig|6666666.64457.peg.5995	rpsM	Bacteria(1.00)	Actinobacteria(1.00)	Actinobacteria(1.00)	Actinomycetales(1.00)	Nocardiaceae(1.00)	Rhodococcus(1.00)	Rhodococcus erythropolis(1.00)
fig|6666666.64457.peg.6016	rpsS	Bacteria(1.00)	Actinobacteria(1.00)	Actinobacteria(1.00)	Actinomycetales(1.00)	Nocardiaceae(1.00)	Rhodococcus(1.00)	Rhodococcus jostii(0.20)
fig|6666666.64457.peg.5635	smpB	Bacteria(1.00)	Actinobacteria(1.00)	Actinobacteria(1.00)	Actinomycetales(1.00)	Nocardiaceae(1.00)	Rhodococcus(1.00)	Rhodococcus erythropolis(1.00)
fig|6666666.64457.peg.305	smpB	Bacteria(1.00)	Actinobacteria(1.00)	Actinobacteria(1.00)	Actinomycetales(1.00)	Nocardiaceae(1.00)	Rhodococcus(1.00)	Rhodococcus erythropolis(1.00)
fig|6666666.64457.peg.3446	tsf	Bacteria(1.00)	Actinobacteria(1.00)	Actinobacteria(1.00)	Actinomycetales(1.00)	Nocardiaceae(1.00)	Rhodococcus(1.00)	Rhodococcus erythropolis(1.00)

## Sheet: contigData
contig	length [nt]	percent_mapped	cov_depth_ave	cov_depth_sd
Isolate_00065.tgen_ctg_106	1341	98.58	7.74	3.88
Isolate_00065.tgen_ctg_116	1140	100	25.97	8.51
Isolate_00065.tgen_ctg_328	210	96.67	2.75	0.97
LAO_0065_asm_tgen_idba_ace_contig_00001	47779	99.94	22.72	8.12
LAO_0065_asm_tgen_idba_ace_contig_00003	262	100	21.54	7.26
LAO_0065_asm_tgen_idba_ace_contig_00004	242	100	25.32	8.04
LAO_0065_asm_tgen_idba_ace_contig_00006	10145	99.44	12.52	5.29
LAO_0065_asm_tgen_idba_ace_contig_00007	9723	98.81	11.97	5.04
LAO_0065_asm_tgen_idba_ace_contig_00008	9190	98.64	12.12	5.48
LAO_0065_asm_tgen_idba_ace_contig_00009	6391	98.95	11.88	5.21
LAO_0065_asm_tgen_idba_ace_contig_00010	1691	98.7	9.28	5.34
LAO_0065_asm_tgen_idba_ace_contig_00011	24140	100	38.66	10.35
LAO_0065_asm_tgen_idba_ace_contig_00012	13226	100	39.86	9.94
LAO_0065_asm_tgen_idba_ace_contig_00013	11962	99.96	42.19	13.53
LAO_0065_asm_tgen_idba_ace_contig_00014	11051	98.37	16.45	9.48
LAO_0065_asm_tgen_idba_ace_contig_00015	9964	99.79	27.31	9.33
LAO_0065_asm_tgen_idba_ace_contig_00016	4676	99.96	28.66	9.38
LAO_0065_asm_tgen_idba_ace_contig_00017	4311	100	29.82	9.07
LAO_0065_asm_tgen_idba_ace_contig_00019	1944	100	25.04	7.81
LAO_0065_asm_tgen_idba_ace_contig_00020	292818	99.64	12.38	5.31
LAO_0065_asm_tgen_idba_ace_contig_00021	62813	99.95	25.39	7.89
LAO_0065_asm_tgen_idba_ace_contig_00022	34283	99.99	25.55	7.86
LAO_0065_asm_tgen_idba_ace_contig_00023	12598	99.86	25.58	9.2
LAO_0065_asm_tgen_idba_ace_contig_00024	13046	100	46.88	11.74
LAO_0065_asm_tgen_idba_ace_contig_00025	16909	99.96	42.45	13.07
LAO_0065_asm_tgen_idba_ace_contig_00026	5156	99.83	27.76	8.6
LAO_0065_asm_tgen_idba_ace_contig_00027	1769	95.59	21.93	8.51
LAO_0065_asm_tgen_idba_ace_contig_00028	939	100	14.9	6.99
LAO_0065_asm_tgen_idba_ace_contig_00029	701	100	22	8.07
LAO_0065_asm_tgen_idba_ace_contig_00030	1024	98.83	19.06	9.15
LAO_0065_asm_tgen_idba_ace_contig_00031	81981	99.99	36.71	10.95
LAO_0065_asm_tgen_idba_ace_contig_00032	27746	100	35.92	10.43
LAO_0065_asm_tgen_idba_ace_contig_00033	26814	99.97	24.08	7.7
LAO_0065_asm_tgen_idba_ace_contig_00034	38827	99.88	25.39	8.4
LAO_0065_asm_tgen_idba_ace_contig_00035	28142	100	31.38	10.95
LAO_0065_asm_tgen_idba_ace_contig_00036	3637	99.51	33.89	15.54
LAO_0065_asm_tgen_idba_ace_contig_00037	66166	100	25.45	7.88
LAO_0065_asm_tgen_idba_ace_contig_00038	46699	100	26.35	7.99
LAO_0065_asm_tgen_idba_ace_contig_00039	16236	100	19.94	6.99
LAO_0065_asm_tgen_idba_ace_contig_00040	5325	99.7	53.81	25.2
LAO_0065_asm_tgen_idba_ace_contig_00041	12054	99.63	23.19	9.78
LAO_0065_asm_tgen_idba_ace_contig_00042	1385	98.92	56.79	28.61
LAO_0065_asm_tgen_idba_ace_contig_00043	131109	100	26.14	8.14
LAO_0065_asm_tgen_idba_ace_contig_00044	23716	100	39.71	14.79
LAO_0065_asm_tgen_idba_ace_contig_00045	56706	100	77.74	79.11
LAO_0065_asm_tgen_idba_ace_contig_00046	68080	99.92	21.68	8.75
LAO_0065_asm_tgen_idba_ace_contig_00047	40162	99.99	28.99	11.98
LAO_0065_asm_tgen_idba_ace_contig_00048	225412	99.81	32.74	37.12
LAO_0065_asm_tgen_idba_ace_contig_00049	91771	99.95	24.68	7.7
LAO_0065_asm_tgen_idba_ace_contig_00050	39545	99.78	28.14	27.69
LAO_0065_asm_tgen_idba_ace_contig_00051	97674	99.98	23.85	8.45
LAO_0065_asm_tgen_idba_ace_contig_00052	171917	100	26.09	11.57
LAO_0065_asm_tgen_idba_ace_contig_00053	83546	99.99	25.41	7.94
LAO_0065_asm_tgen_idba_ace_contig_00054	12947	99.92	44.26	27.72
LAO_0065_asm_tgen_idba_ace_contig_00055	37298	99.97	23.24	10.09
LAO_0065_asm_tgen_idba_ace_contig_00056	36543	99.82	30	31.83
LAO_0065_asm_tgen_idba_ace_contig_00057	74308	100	25.01	7.88
LAO_0065_asm_tgen_idba_ace_contig_00058	136447	99.89	24.32	7.95
LAO_0065_asm_tgen_idba_ace_contig_00059	120319	99.98	25.11	8.01
LAO_0065_asm_tgen_idba_ace_contig_00060	91073	100	25.07	7.96
LAO_0065_asm_tgen_idba_ace_contig_00061	141820	100	34.07	19.18
LAO_0065_asm_tgen_idba_ace_contig_00062	261149	99.98	25.26	7.88
LAO_0065_asm_tgen_idba_ace_contig_00063	245151	99.98	25	7.78
LAO_0065_asm_tgen_idba_ace_contig_00064	98273	99.99	27.37	10.76
LAO_0065_asm_tgen_idba_ace_contig_00065	289085	99.99	24.52	8.22
LAO_0065_asm_tgen_idba_ace_contig_00066	209487	99.98	25.48	10.82
LAO_0065_asm_tgen_idba_ace_contig_00067	202933	99.97	25.08	8.33
LAO_0065_asm_tgen_idba_ace_contig_00068	238790	99.99	24.83	11.66
LAO_0065_asm_tgen_idba_ace_contig_00069	363156	100	25.14	7.96
LAO_0065_asm_tgen_idba_ace_contig_00070	519130	99.98	25.31	9.57
LAO_0065_asm_tgen_idba_ace_contig_00071	619665	99.93	28.37	26.8
LAO_0065_asm_tgen_idba_ace_contig_00072	556970	99.8	18.36	9.18
LAO_0065_asm_tgen_idba_ace_contig_00073	483404	99.99	24.96	8.35
LAO_0065_asm_tgen_idba_ace_contig_00074	850602	99.98	24.86	8.19
LAO_0065_asm_tgen_idba_ace_contig_00075	769	100	44.95	9.34
LAO_0065_asm_tgen_idba_ace_contig_00076	55330	100	32.07	11
LAO_0065_asm_tgen_idba_ace_contig_00077	1292	99.61	38.14	10.52
LAO_0065_asm_tgen_idba_ace_contig_00080	279	100	19.38	7.11
LAO_0065_asm_tgen_idba_ace_contig_00082	5484	99.6	24.36	17.95
LAO_0065_asm_tgen_idba_ace_contig_00083	11786	98.86	15.28	7.22
LAO_0065_asm_tgen_idba_ace_contig_00086	6767	100	24.62	16.22
